# Supplementary material for: Pervasive interactions of Sa and Sb loci cause high pollen sterility and abrupt changes in gene expression during meiosis that could be overcome by double neutral genes in autotetraploid rice
Source: Rice (N Y). 2017 Dec 2;10:49. doi: 10.1186/s12284-017-0188-8 (PMC5712294; doi:10.1186/s12284-017-0188-8)
Supplement: Supplementary file 6 — Differentially expressed genes in four comparison groups. (XLSX 191 kb) [file 12284_2017_188_MOESM6_ESM.xlsx]

## Sheet: Supplemental Table S2
Table S2. Differentially expressed genes in four comparison groups
A.	GroupI: SaSbSc vs Sa, to evaluate the interaction effects of Sb and Sc pollen sterility loci
B.	GroupII: SaSbSc vs Sb, to evaluate the interaction effects of Sa and Sc pollen sterility loci
C.	GroupIII: SaSbSc vs Sc, to evaluate the interaction effect of Sa and Sb pollen sterility loci
D.	GroupIV: SaSbSc vs SaSb, to evaluate the interaction effect at Sc pollen sterility locus

## Sheet: GroupI
A. Identification of differentially expressed genes associated with GroupI (SaSbSc vs Sa)
MSU ID	Gene Symbol	ProbeSet ID	Fold Change	Q-value(%)	Description
LOC_Os03g14310	Os03g0247300	Os.17054.1.S1_at	0.0231875	0	"BGIOSGA012231-TA // locus=Chr03:8343875:8346600:+ // bgi_ris // 11 // --- /// LOC_Os03g14310.1 // cDNA|expressed protein gene:LOC_Os03g14310 // rgap // 11 // --- /// NM_001056085 // Oryza sativa Japonica Group Os03g0247300 (Os03g0247300) mRNA, complete cds. // refseq // 11 // --- /// Os03t0247300-00 // Protein of unknown function DUF1618 domain containing protein. // rapdb // 11 // ---"
LOC_Os01g66990	Os01g0895000	Os.54900.1.S1_at	0.0472556	1.00698	"NM_001051607 // Oryza sativa Japonica Group Os01g0895000 (Os01g0895000) mRNA, complete cds. // refseq // 11 // ---"
LOC_Os05g45130	Os05g0527300	Os.52789.1.S1_at	0.0502354	2.86817	"LOC_Os05g45130.1 // cDNA|retrotransposon protein, putative, unclassified, expressed gene:LOC_Os05g45130 // rgap // 11 // --- /// NM_001062644 // Oryza sativa Japonica Group Os05g0527300 (Os05g0527300) mRNA, complete cds. // refseq // 11 // ---"
LOC_Os03g61360	Os03g0829200	Os.30886.1.S1_x_at	0.0774515	1.41457	"LOC_Os03g61360.1 // cDNA|hydrolase, alpha/beta fold family domain containing protein, expressed gene:LOC_Os03g61360 // rgap // 11 // --- /// NM_001058316 // Oryza sativa Japonica Group Os03g0829200 (Os03g0829200) mRNA, complete cds. // refseq // 11 // ---"
LOC_Os11g10590	Os11g0211800	Os.9836.1.S1_at	0.0788445	3.75532	"NM_001074022 // Oryza sativa Japonica Group Os11g0211800 (Os11g0211800) mRNA, complete cds. // refseq // 11 // ---"
LOC_Os01g04050	Os01g0132000	Os.3729.1.S1_at	0.0799846	2.86817	"LOC_Os01g04050.1 // cDNA|BBTI12 - Bowman-Birk type bran trypsin inhibitor precursor, expressed gene:LOC_Os01g04050 // rgap // 11 // --- /// NM_001048464 // Oryza sativa Japonica Group Os01g0132000 (Os01g0132000) mRNA, complete cds. // refseq // 11 // ---"
LOC_Os06g35520	Os06g0547400	Os.11546.1.S1_at	0.0826405	3.75532	"LOC_Os06g35520.1 // cDNA|peroxidase precursor, putative, expressed gene:LOC_Os06g35520 // rgap // 11 // --- /// NM_001064357 // Oryza sativa Japonica Group Os06g0547400 (Os06g0547400) mRNA, complete cds. // refseq // 11 // ---"
LOC_Os06g04510	Os06g0136600	Os.21318.1.S1_at	0.0843078	1.68545	"LOC_Os06g04510.1 // cDNA|enolase, putative, expressed gene:LOC_Os06g04510 // rgap // 11 // --- /// LOC_Os06g04510.2 // cDNA|enolase, putative, expressed gene:LOC_Os06g04510 // rgap // 11 // --- /// NM_001063262 // Oryza sativa Japonica Group Os06g0136600 (Os06g0136600) mRNA, complete cds. // refseq // 11 // ---"
LOC_Os01g32160	---	OsAffx.23470.1.S1_at	0.102042	0	LOC_Os01g32160.1 // cDNA|expressed protein gene:LOC_Os01g32160 // rgap // 11 // ---
LOC_Os05g47650	Os05g0549800	OsAffx.15137.1.S1_at	0.110155	1.59495	"LOC_Os05g47650.1 // cDNA|B3 DNA binding domain containing protein, expressed gene:LOC_Os05g47650 // rgap // 11 // ---"
LOC_Os01g73940	Os01g0971000	Os.12303.1.S1_at	0.112189	4.7124	"LOC_Os01g73940.1 // cDNA|expressed protein gene:LOC_Os01g73940 // rgap // 11 // --- /// NM_001052064 // Oryza sativa Japonica Group Os01g0971000 (Os01g0971000) mRNA, complete cds. // refseq // 11 // ---"
LOC_Os06g14350	Os06g0254600	Os.24876.1.S1_at	0.114962	2.86817	"LOC_Os06g14350.1 // cDNA|caleosin related protein, putative, expressed gene:LOC_Os06g14350 // rgap // 11 // --- /// LOC_Os06g14350.2 // cDNA|caleosin related protein, putative, expressed gene:LOC_Os06g14350 // rgap // 11 // --- /// NM_001063838 // Oryza sativa Japonica Group Os06g0254600 (Os06g0254600) mRNA, complete cds. // refseq // 11 // ---"
LOC_Os11g24060	Os11g0427700	Os.10197.1.S1_at	0.121089	3.75532	"LOC_Os11g24060.1 // cDNA|permease domain containing protein, putative, expressed gene:LOC_Os11g24060 // rgap // 11 // --- /// NM_001074313 // Oryza sativa Japonica Group Os11g0427700 (Os11g0427700) mRNA, complete cds. // refseq // 11 // ---"
LOC_Os02g13370	Os02g0227100	Os.52377.1.S1_at	0.127603	1.68545	LOC_Os02g13370.1 // cDNA|expressed protein gene:LOC_Os02g13370 // rgap // 10 // ---
LOC_Os03g04660	Os03g0140200	Os.48829.1.A1_at	0.127836	0.921117	"LOC_Os03g04660.1 // cDNA|cytochrome P450 86A1, putative, expressed gene:LOC_Os03g04660 // rgap // 11 // --- /// NM_001055453 // Oryza sativa Japonica Group Os03g0140200 (Os03g0140200) mRNA, complete cds. // refseq // 10 // ---"
LOC_Os01g03330	Os01g0124100	Os.19472.1.S1_at	0.133769	4.7124	"LOC_Os01g03330.1 // cDNA|BBTI3 - Bowman-Birk type bran trypsin inhibitor precursor, expressed gene:LOC_Os01g03330 // rgap // 10 // ---"
LOC_Os08g17500	Os08g0277200	Os.54671.1.S1_at	0.138741	1.00698	"LOC_Os08g17500.1 // cDNA|cinnamoyl-CoA reductase, putative, expressed gene:LOC_Os08g17500 // rgap // 11 // --- /// NM_001067970 // Oryza sativa Japonica Group Os08g0277200 (Os08g0277200) mRNA, complete cds. // refseq // 11 // ---"
LOC_Os06g14220	Os06g0252800	Os.53026.1.S1_at	0.139346	1.59495	"LOC_Os06g14220.1 // cDNA|STF-1, putative, expressed gene:LOC_Os06g14220 // rgap // 10 // --- /// NM_001187767 // Oryza sativa Japonica Group Os06g0252800 (Os06g0252800) mRNA, complete cds. // refseq // 10 // ---"
LOC_Os11g08440	Os11g0187500	Os.32737.1.S1_at	0.142201	0	"LOC_Os11g08440.1 // cDNA|DnaK family protein, putative, expressed gene:LOC_Os11g08440 // rgap // 11 // --- /// NM_001073940 // Oryza sativa Japonica Group Os11g0187500 (Os11g0187500) mRNA, complete cds. // refseq // 11 // ---"
LOC_Os04g59260	Os04g0689000	Os.264.1.S1_at	0.145292	1.69749	"LOC_Os04g59260.1 // cDNA|peroxidase precursor, putative, expressed gene:LOC_Os04g59260 // rgap // 11 // --- /// NM_001060878 // Oryza sativa Japonica Group Os04g0689000 (Os04g0689000) mRNA, complete cds. // refseq // 11 // ---"
LOC_Os01g11150	Os01g0209700	Os.30473.1.S1_at	0.145524	3.75532	"LOC_Os01g11150.1 // cDNA|gibberellin 2-beta-dioxygenase, putative, expressed gene:LOC_Os01g11150 // rgap // 11 // --- /// NM_001048899 // Oryza sativa Japonica Group Os01g0209700 (Os01g0209700) mRNA, complete cds. // refseq // 11 // ---"
LOC_Os07g46380	Os07g0657400	Os.8756.2.A1_at	0.147933	3.75532	"LOC_Os07g46380.1 // cDNA|glycosyltransferase, putative, expressed gene:LOC_Os07g46380 // rgap // 11 // --- /// NM_001067046 // Oryza sativa Japonica Group Os07g0657400 (Os07g0657400) mRNA, complete cds. // refseq // 11 // ---"
LOC_Os08g32960	Os08g0425500	Os.31636.1.S1_at	0.149736	3.75532	"LOC_Os08g32960.1 // cDNA|endonuclease/exonuclease/phosphatase family domain containing protein, expressed gene:LOC_Os08g32960 // rgap // 11 // --- /// NM_001068373 // Oryza sativa Japonica Group Os08g0425500 (Os08g0425500) mRNA, complete cds. // refseq // 11 // ---"
LOC_Os12g34148	---	OsAffx.1869.1.S1_at	0.153981	0	LOC_Os12g34148.1 // cDNA|expressed protein gene:LOC_Os12g34148 // rgap // 11 // ---
LOC_Os11g08020	Os11g0182900	OsAffx.30872.1.S1_s_at	0.154643	3.75532	"BGIOSGA034382-TA // locus=Chr11:3974971:3980413:- // bgi_ris // 11 // --- /// LOC_Os11g08020.1 // cDNA|ankyrin repeat family protein, putative, expressed gene:LOC_Os11g08020 // rgap // 11 // --- /// NM_001072440 // Oryza sativa Japonica Group Os11g0182900 (Os11g0182900) mRNA, complete cds. // refseq // 11 // --- /// Os11t0182900-00 // Ankyrin repeat domain containing protein. // rapdb // 11 // -…
LOC_Os11g45740	Os11g0684000	Os.2867.1.A1_at	0.156546	4.49671	"LOC_Os11g45740.1 // cDNA|MYB family transcription factor, putative, expressed gene:LOC_Os11g45740 // rgap // 11 // --- /// NM_001074998 // Oryza sativa Japonica Group Os11g0684000 (Os11g0684000) mRNA, complete cds. // refseq // 11 // ---"
LOC_Os01g45250	Os01g0639600	Os.7206.1.S1_at	0.157159	3.75532	"LOC_Os01g45250.1 // cDNA|DUF1645 domain containing protein, putative, expressed gene:LOC_Os01g45250 // rgap // 9 // --- /// NM_001050210 // Oryza sativa Japonica Group Os01g0639600 (Os01g0639600) mRNA, complete cds. // refseq // 9 // ---"
LOC_Os07g09420	Os07g0192000	Os.10872.1.S1_at	0.162353	2.86817	"LOC_Os07g09420.1 // cDNA|ATPase, putative, expressed gene:LOC_Os07g09420 // rgap // 11 // --- /// NM_001065633 // Oryza sativa Japonica Group Os07g0192000 (Os07g0192000) mRNA, complete cds. // refseq // 11 // ---"
LOC_Os04g43650	Os04g0516600	Os.12488.1.S1_at	0.168073	3.13012	"LOC_Os04g43650.1 // cDNA|L-allo-threonine aldolase, putative, expressed gene:LOC_Os04g43650 // rgap // 11 // --- /// LOC_Os04g43650.2 // cDNA|L-allo-threonine aldolase, putative, expressed gene:LOC_Os04g43650 // rgap // 11 // --- /// NM_001059849 // Oryza sativa Japonica Group Os04g0516600 (Os04g0516600) mRNA, complete cds. // refseq // 9 // ---"
LOC_Os03g20730	---	Os.26059.1.S1_at	0.170364	4.7124	"BGIOSGA010833-TA // locus=Chr03:13096207:13096704:- // bgi_ris // 0 // chrChr3:11730941-11731439(-) /// LOC_Os03g20730.1 // cDNA|chaperone protein dnaJ, putative, expressed gene:LOC_Os03g20730 // rgap // 0 // chrChr3:11730941-11731439(-) /// Os03t0323600-01 // Similar to DnaJ domain containing protein, expressed. // rapdb // 0 // chrChr3:11730941-11731439(-)"
LOC_Os11g24070	Os11g0427800	Os.37890.1.S1_at	0.171535	4.49671	"LOC_Os11g24070.1 // cDNA|LTPL10 - Protease inhibitor/seed storage/LTP family protein precursor, expressed gene:LOC_Os11g24070 // rgap // 11 // ---"
LOC_Os03g52390	Os03g0734300	Os.6620.1.S1_at	0.171996	4.73892	"LOC_Os03g52390.1 // cDNA|PIII1 - Proteinase inhibitor II family protein precursor, expressed gene:LOC_Os03g52390 // rgap // 9 // --- /// NM_001057714 // Oryza sativa Japonica Group Os03g0734300 (Os03g0734300) mRNA, complete cds. // refseq // 9 // ---"
LOC_Os09g28580	Os09g0459900	Os.15898.1.S1_at	0.173187	4.90114	"LOC_Os09g28580.1 // cDNA|expressed protein gene:LOC_Os09g28580 // rgap // 11 // --- /// NM_001069919 // Oryza sativa Japonica Group Os09g0459900 (Os09g0459900) mRNA, complete cds. // refseq // 11 // ---"
LOC_Os06g44160	Os06g0650900	Os.47474.1.S1_at	0.17538	4.83586	"LOC_Os06g44160.1 // cDNA|heat shock protein DnaJ, putative, expressed gene:LOC_Os06g44160 // rgap // 10 // --- /// LOC_Os06g44160.2 // cDNA|heat shock protein DnaJ, putative, expressed gene:LOC_Os06g44160 // rgap // 9 // ---"
LOC_Os01g31980	Os01g0504500	Os.4866.1.S1_at	0.177101	2.86817	"LOC_Os01g31980.1 // cDNA|MATE efflux family protein, putative, expressed gene:LOC_Os01g31980 // rgap // 10 // ---"
LOC_Os04g51440	Os04g0604000	Os.53481.2.S1_at	0.182083	3.36612	"LOC_Os04g51440.1 // cDNA|villin protein, putative, expressed gene:LOC_Os04g51440 // rgap // 11 // --- /// LOC_Os04g51440.2 // cDNA|villin protein, putative, expressed gene:LOC_Os04g51440 // rgap // 11 // --- /// NM_001060319 // Oryza sativa Japonica Group Os04g0604000 (Os04g0604000) mRNA, complete cds. // refseq // 11 // ---"
LOC_Os08g36630	Os08g0470200	Os.18654.1.S1_x_at	0.186564	3.75532	"LOC_Os08g36630.1 // cDNA|bifunctional monodehydroascorbate reductase and carbonic anhydrasenectarin-3 precursor, putative, expressed gene:LOC_Os08g36630 // rgap // 11 // --- /// NM_001188689 // Oryza sativa Japonica Group Os08g0470200 (Os08g0470200) mRNA, partial cds. // refseq // 11 // ---"
LOC_Os02g29110	---	OsAffx.12265.1.S1_at	0.189714	1.69749	"BGIOSGA006446-TA // locus=Chr02:18532335:18533355:- // bgi_ris // 11 // --- /// LOC_Os02g29110.1 // cDNA|ankyrin repeat family protein, putative, expressed gene:LOC_Os02g29110 // rgap // 11 // ---"
LOC_Os10g03850	Os10g0127900	Os.10255.1.S1_s_at	0.190121	1.41457	"LOC_Os10g03850.2 // cDNA|OsFBX352 - F-box domain containing protein, expressed gene:LOC_Os10g03850 // rgap // 0 // chrChr10:1743575-1752161(-) /// LOC_Os10g03850.4 // cDNA|OsFBX352 - F-box domain containing protein, expressed gene:LOC_Os10g03850 // rgap // 0 // chrChr10:1743575-1752159(-) /// LOC_Os10g03850.5 // cDNA|OsFBX352 - F-box domain containing protein, expressed gene:LOC_Os10g03850 // rg…
LOC_Os03g56500	Os03g0776400	Os.17985.1.S1_s_at	0.190389	1.41457	LOC_Os03g56500.1 // cDNA|expressed protein gene:LOC_Os03g56500 // rgap // 11 // ---
LOC_Os09g08890	---	OsAffx.32305.1.S1_x_at	0.192345	0	"LOC_Os09g08890.1 // cDNA|mitochondrial 60S ribosomal protein L5, putative, expressed gene:LOC_Os09g08890 // rgap // 11 // ---"
LOC_Os05g46480	Os05g0542500	Os.12551.1.S1_s_at	0.1924	0	"LOC_Os05g46480.1 // cDNA|late embryogenesis abundant protein, group 3, putative, expressed gene:LOC_Os05g46480 // rgap // 11 // --- /// LOC_Os05g46480.3 // cDNA|late embryogenesis abundant protein, group 3, putative, expressed gene:LOC_Os05g46480 // rgap // 11 // --- /// LOC_Os05g46480.4 // cDNA|late embryogenesis abundant protein, group 3, putative, expressed gene:LOC_Os05g46480 // rgap // 11 /…
LOC_Os01g61044	Os01g0825800	Os.36162.1.S1_s_at	0.197867	3.75532	"LOC_Os01g61044.1 // cDNA|transmembrane amino acid transporter protein, putative, expressed gene:LOC_Os01g61044 // rgap // 11 // --- /// LOC_Os01g61044.2 // cDNA|transmembrane amino acid transporter protein, putative, expressed gene:LOC_Os01g61044 // rgap // 11 // --- /// NM_001051207 // Oryza sativa Japonica Group Os01g0825800 (Os01g0825800) mRNA, complete cds. // refseq // 11 // ---"
LOC_Os05g02450	Os05g0115100	Os.54606.1.S1_at	0.199597	3.75532	"LOC_Os05g02450.1 // cDNA|expressed protein gene:LOC_Os05g02450 // rgap // 11 // --- /// LOC_Os05g02450.2 // cDNA|expressed protein gene:LOC_Os05g02450 // rgap // 11 // --- /// NM_001060999 // Oryza sativa Japonica Group Os05g0115100 (Os05g0115100) mRNA, complete cds. // refseq // 11 // ---"
LOC_Os04g59150	Os04g0688100	Os.11552.1.S2_at	0.19988	1.00698	"LOC_Os04g59150.1 // cDNA|peroxidase precursor, putative, expressed gene:LOC_Os04g59150 // rgap // 11 // --- /// LOC_Os04g59150.2 // cDNA|peroxidase precursor, putative, expressed gene:LOC_Os04g59150 // rgap // 10 // --- /// NM_001060872 // Oryza sativa Japonica Group Os04g0688100 (Os04g0688100) mRNA, complete cds. // refseq // 11 // ---"
LOC_Os02g44990	Os02g0671100	Os.26517.1.S1_at	0.201155	3.75532	"LOC_Os02g44990.1 // cDNA|OsFBDUF13 - F-box and DUF domain containing protein, expressed gene:LOC_Os02g44990 // rgap // 11 // --- /// NM_001054233 // Oryza sativa Japonica Group Os02g0671100 (Os02g0671100) mRNA, complete cds. // refseq // 11 // ---"
LOC_Os06g45570	Os06g0666400	Os.55395.1.S1_s_at	0.201276	3.75532	"BGIOSGA023429-TA // locus=Chr06:29310373:29311014:+ // bgi_ris // 9 // --- /// LOC_Os06g45570.1 // cDNA|VQ domain containing protein, putative, expressed gene:LOC_Os06g45570 // rgap // 11 // --- /// NM_001064843 // Oryza sativa Japonica Group Os06g0666400 (Os06g0666400) mRNA, complete cds. // refseq // 11 // --- /// Os06t0666400-01 // VQ domain containing protein. // rapdb // 9 // ---"
LOC_Os10g01110	Os10g0101100	Os.46869.1.A1_at	0.203037	3.75532	"LOC_Os10g01110.1 // cDNA|OsSCP44 - Putative Serine Carboxypeptidase homologue, expressed gene:LOC_Os10g01110 // rgap // 11 // --- /// NM_001070549 // Oryza sativa Japonica Group Os10g0101100 (Os10g0101100) mRNA, complete cds. // refseq // 11 // ---"
LOC_Os01g64120	Os01g0860601	Os.170.3.S1_at	0.203331	2.86817	"LOC_Os01g64120.1 // cDNA|2Fe-2S iron-sulfur cluster binding domain containing protein, expressed gene:LOC_Os01g64120 // rgap // 10 // --- /// NM_001185732 // Oryza sativa Japonica Group Os01g0860601 (Os01g0860601) mRNA, complete cds. // refseq // 10 // ---"
LOC_Os03g44710	Os03g0650000	Os.2293.1.S1_at	0.206262	1.00698	"LOC_Os03g44710.1 // cDNA|YABBY domain containing protein, putative, expressed gene:LOC_Os03g44710 // rgap // 11 // --- /// LOC_Os03g44710.2 // cDNA|YABBY domain containing protein, putative, expressed gene:LOC_Os03g44710 // rgap // 11 // --- /// NM_001057318 // Oryza sativa Japonica Group Os03g0650000 (Os03g0650000) mRNA, complete cds. // refseq // 11 // ---"
LOC_Os08g10080	Os08g0200600	Os.26957.1.A1_a_at	0.208312	4.83586	"LOC_Os08g10080.1 // cDNA|no apical meristem protein, putative, expressed gene:LOC_Os08g10080 // rgap // 11 // --- /// NM_001067748 // Oryza sativa Japonica Group Os08g0200600 (Os08g0200600) mRNA, complete cds. // refseq // 11 // ---"
LOC_Os05g35410	Os05g0428700	Os.13562.1.S1_at	0.211408	1.00698	"LOC_Os05g35410.1 // cDNA|potassium channel AKT2/3, putative, expressed gene:LOC_Os05g35410 // rgap // 11 // --- /// NM_001062149 // Oryza sativa Japonica Group Os05g0428700 (Os05g0428700) mRNA, partial cds. // refseq // 11 // ---"
LOC_Os08g02300	Os08g0115800	Os.10581.1.S1_x_at	0.212866	4.49671	"LOC_Os08g02300.1 // cDNA|no apical meristem protein, putative, expressed gene:LOC_Os08g02300 // rgap // 11 // --- /// NM_001067387 // Oryza sativa Japonica Group Os08g0115800 (Os08g0115800) mRNA, complete cds. // refseq // 9 // ---"
LOC_Os08g36860	Os08g0472800	Os.50329.1.S1_s_at	0.213238	3.13012	"LOC_Os08g36860.1 // cDNA|cytochrome P450, putative, expressed gene:LOC_Os08g36860 // rgap // 11 // --- /// NM_001068556 // Oryza sativa Japonica Group Os08g0472800 (Os08g0472800) mRNA, complete cds. // refseq // 11 // ---"
LOC_Os06g06250	Os06g0156600	Os.10772.1.S1_at	0.215058	1.41457	"LOC_Os06g06250.1 // cDNA|GDSL-like lipase/acylhydrolase, putative, expressed gene:LOC_Os06g06250 // rgap // 11 // --- /// LOC_Os06g06250.2 // cDNA|GDSL-like lipase/acylhydrolase, putative, expressed gene:LOC_Os06g06250 // rgap // 11 // --- /// NM_001063390 // Oryza sativa Japonica Group Os06g0156600 (Os06g0156600) mRNA, complete cds. // refseq // 11 // --- /// Os06t0156600-01 // Lipase, GDSL dom…
LOC_Os01g24980	Os01g0351800	Os.27188.1.S1_at	0.21595	1.00698	"LOC_Os01g24980.1 // cDNA|naringenin,2-oxoglutarate 3-dioxygenase, putative, expressed gene:LOC_Os01g24980 // rgap // 11 // --- /// LOC_Os01g24980.2 // cDNA|naringenin,2-oxoglutarate 3-dioxygenase, putative, expressed gene:LOC_Os01g24980 // rgap // 11 // --- /// NM_001049521 // Oryza sativa Japonica Group Os01g0351800 (Os01g0351800) mRNA, complete cds. // refseq // 11 // ---"
LOC_Os11g44420	Os11g0666100	Os.56139.1.S1_at	0.218231	4.90114	"LOC_Os11g44420.1 // cDNA|expressed protein gene:LOC_Os11g44420 // rgap // 11 // --- /// NM_001074952 // Oryza sativa Japonica Group Os11g0666100 (Os11g0666100) mRNA, complete cds. // refseq // 11 // ---"
LOC_Os03g21030	Os03g0327100	Os.7235.1.S1_at	0.218742	4.12584	"LOC_Os03g21030.1 // cDNA|no apical meristem protein, putative, expressed gene:LOC_Os03g21030 // rgap // 11 // --- /// NM_001056529 // Oryza sativa Japonica Group Os03g0327100 (Os03g0327100) mRNA, complete cds. // refseq // 11 // ---"
LOC_Os10g02040	Os10g0109300	Os.11565.1.S1_at	0.219606	3.75532	"LOC_Os10g02040.1 // cDNA|peroxidase precursor, putative, expressed gene:LOC_Os10g02040 // rgap // 11 // --- /// LOC_Os10g02040.2 // cDNA|peroxidase precursor, putative, expressed gene:LOC_Os10g02040 // rgap // 11 // --- /// NM_001070565 // Oryza sativa Japonica Group Os10g0109300 (Os10g0109300) mRNA, complete cds. // refseq // 11 // ---"
LOC_Os03g06930	Os03g0165300	Os.21068.1.S1_at	0.219621	4.12584	"LOC_Os03g06930.1 // cDNA|homeodomain protein, putative, expressed gene:LOC_Os03g06930 // rgap // 11 // ---"
LOC_Os01g02920	Os01g0118700	Os.34721.1.S1_at	0.220546	3.0165	"LOC_Os01g02920.1 // cDNA|glycosyltransferase protein, putative, expressed gene:LOC_Os01g02920 // rgap // 11 // --- /// NM_001048397 // Oryza sativa Japonica Group Os01g0118700 (Os01g0118700) mRNA, complete cds. // refseq // 11 // ---"
LOC_Os02g13600	---	OsAffx.12022.1.S1_s_at	0.220702	3.47977	LOC_Os02g13600.1 // cDNA|expressed protein gene:LOC_Os02g13600 // rgap // 11 // ---
LOC_Os03g05870	Os03g0153400	Os.11072.1.S1_at	0.221985	1.59495	"BGIOSGA011429-TA // locus=Chr03:3394911:3395456:- // bgi_ris // 9 // --- /// LOC_Os03g05870.1 // cDNA|Fe-S metabolism associated domain containing protein, expressed gene:LOC_Os03g05870 // rgap // 11 // --- /// NM_001055533 // Oryza sativa Japonica Group Os03g0153400 (Os03g0153400) mRNA, partial cds. // refseq // 11 // ---"
LOC_Os12g05210	Os12g0147200	Os.51775.1.S1_at	0.222183	3.75532	"LOC_Os12g05210.1 // cDNA|expressed protein gene:LOC_Os12g05210 // rgap // 11 // --- /// NM_001072685 // Oryza sativa Japonica Group Os12g0147200 (Os12g0147200) mRNA, complete cds. // refseq // 11 // ---"
LOC_Os02g43330	Os02g0649300	Os.49245.1.S1_at	0.22242	1.00698	"LOC_Os02g43330.1 // cDNA|homeobox associated leucine zipper, putative, expressed gene:LOC_Os02g43330 // rgap // 11 // ---"
LOC_Os02g41450	Os02g0623300	Os.54416.1.S1_at	0.222975	4.90114	"NM_001054005 // Oryza sativa Japonica Group Os02g0623300 (Os02g0623300) mRNA, complete cds. // refseq // 11 // ---"
LOC_Os12g10750	Os12g0210500	OsAffx.31688.1.S1_at	0.223479	3.75532	"LOC_Os12g10750.1 // cDNA|ARGOS, putative, expressed gene:LOC_Os12g10750 // rgap // 11 // --- /// NM_001189907 // Oryza sativa Japonica Group Os12g0210500 (Os12g0210500) mRNA, complete cds. // refseq // 11 // --- /// Os12t0210500-00 // Conserved hypothetical protein. // rapdb // 11 // ---"
LOC_Os10g31040	Os10g0447900	Os.7688.1.S1_at	0.224205	3.75532	"LOC_Os10g31040.1 // cDNA|Citrate transporter protein, putative, expressed gene:LOC_Os10g31040 // rgap // 11 // --- /// LOC_Os10g31040.3 // cDNA|Citrate transporter protein, putative, expressed gene:LOC_Os10g31040 // rgap // 11 // --- /// LOC_Os10g31040.4 // cDNA|Citrate transporter protein, putative, expressed gene:LOC_Os10g31040 // rgap // 11 // --- /// NM_001071259 // Oryza sativa Japonica Gro…
LOC_Os07g03120	---	Os.50952.1.S1_at	0.226449	3.75532	LOC_Os07g03120.1 // cDNA|expressed protein gene:LOC_Os07g03120 // rgap // 11 // ---
LOC_Os02g42690	---	Os.49563.1.S1_at	0.227547	1.84223	"LOC_Os02g42690.1 // cDNA|zinc finger, C3HC4 type domain containing protein, expressed gene:LOC_Os02g42690 // rgap // 11 // --- /// LOC_Os02g42690.2 // cDNA|zinc finger, C3HC4 type domain containing protein, expressed gene:LOC_Os02g42690 // rgap // 11 // --- /// LOC_Os02g42690.3 // cDNA|zinc finger, C3HC4 type domain containing protein, expressed gene:LOC_Os02g42690 // rgap // 11 // ---"
LOC_Os01g50410	Os01g0699500	Os.5044.1.S1_at	0.229132	3.75532	"BGIOSGA000958-TA // locus=Chr01:32238076:32240032:- // bgi_ris // 10 // --- /// LOC_Os01g50410.1 // cDNA|STE_MEKK_ste11_MAP3K.6 - STE kinases include homologs to sterile 7, sterile 11 and sterile 20 from yeast, expressed gene:LOC_Os01g50410 // rgap // 11 // --- /// NM_001050514 // Oryza sativa Japonica Group Os01g0699500 (Os01g0699500) mRNA, partial cds. // refseq // 11 // --- /// Os01t0699500-0…
LOC_Os07g43800	Os07g0631700	Os.37996.1.S1_at	0.229442	3.36612	"LOC_Os07g43800.1 // cDNA|EF hand family protein, putative, expressed gene:LOC_Os07g43800 // rgap // 11 // --- /// NM_001066898 // Oryza sativa Japonica Group Os07g0631700 (Os07g0631700) mRNA, complete cds. // refseq // 11 // ---"
LOC_Os12g38150	Os12g0569300	Os.6116.1.S1_at	0.229579	2.80557	"LOC_Os12g38150.1 // cDNA|osmotin, putative, expressed gene:LOC_Os12g38150 // rgap // 11 // --- /// NM_001073605 // Oryza sativa Japonica Group Os12g0569300 (Os12g0569300) mRNA, complete cds. // refseq // 11 // ---"
LOC_Os12g34120	---	OsAffx.19957.1.S1_at	0.230091	3.75532	LOC_Os12g34120.1 // cDNA|hypothetical protein gene:LOC_Os12g34120 // rgap // 0 // chrChr12:20573749-20575480(-) /// LOC_Os12g34120.1 // cDNA|hypothetical protein gene:LOC_Os12g34120 // rgap // 0 // chrChr12:20671413-20673144(-)
LOC_Os03g11614	Os03g0215400	Os.10941.1.S1_at	0.230245	0	"LOC_Os03g11614.1 // cDNA|OsMADS1 - MADS-box family gene with MIKCc type-box, expressed gene:LOC_Os03g11614 // rgap // 11 // --- /// NM_001055911 // Oryza sativa Japonica Group Os03g0215400 (Os03g0215400) mRNA, complete cds. // refseq // 11 // ---"
LOC_Os06g21240	Os06g0317200	Os.49281.1.S1_s_at	0.233694	1.41457	"LOC_Os06g21240.1 // cDNA|glycine rich protein family protein, putative, expressed gene:LOC_Os06g21240 // rgap // 11 // --- /// NM_001064033 // Oryza sativa Japonica Group Os06g0317200 (Os06g0317200) mRNA, complete cds. // refseq // 11 // ---"
LOC_Os01g14510	Os01g0247500	Os.35827.1.S1_at	0.233995	1.68545	"LOC_Os01g14510.1 // cDNA|BRASSINOSTEROID INSENSITIVE 1 precursor, putative, expressed gene:LOC_Os01g14510 // rgap // 11 // --- /// NM_001049113 // Oryza sativa Japonica Group Os01g0247500 (Os01g0247500) mRNA, complete cds. // refseq // 11 // ---"
LOC_Os12g33952	---	OsAffx.32277.1.S1_x_at	0.235117	0	LOC_Os12g33952.1 // cDNA|expressed protein gene:LOC_Os12g33952 // rgap // 11 // --- /// LOC_Os12g34064.1 // cDNA|expressed protein gene:LOC_Os12g34064 // rgap // 11 // --- /// LOC_Os12g34148.1 // cDNA|expressed protein gene:LOC_Os12g34148 // rgap // 11 // ---
LOC_Os01g72490	Os01g0954500	Os.9355.1.S1_at	0.235949	3.75532	"LOC_Os01g72490.1 // cDNA|LRP1, putative, expressed gene:LOC_Os01g72490 // rgap // 11 // --- /// LOC_Os01g72490.2 // cDNA|LRP1, putative, expressed gene:LOC_Os01g72490 // rgap // 11 // --- /// NM_001051968 // Oryza sativa Japonica Group Os01g0954500 (Os01g0954500) mRNA, complete cds. // refseq // 11 // ---"
LOC_Os02g44880	Os02g0669500	Os.17797.1.A1_at	0.242178	2.86817	"BGIOSGA008780-TA // locus=Chr02:28955407:28956280:+ // bgi_ris // 0 // chrChr2:27182989-27184054(+) /// LOC_Os02g44880.1 // cDNA|expressed protein gene:LOC_Os02g44880 // rgap // 0 // chrChr2:27182921-27186705(+) /// NM_001054225 // Oryza sativa Japonica Group Os02g0669500 (Os02g0669500) mRNA, complete cds. // refseq // 0 // chrChr2:27183730-27184188(+) /// Os02t0669500-01 // Similar to H0211B05.…
LOC_Os03g05900	Os03g0153900	Os.16891.1.S1_at	0.244421	2.80557	"LOC_Os03g05900.1 // cDNA|expressed protein gene:LOC_Os03g05900 // rgap // 11 // --- /// LOC_Os03g05900.2 // cDNA|expressed protein gene:LOC_Os03g05900 // rgap // 11 // --- /// NM_001055535 // Oryza sativa Japonica Group Os03g0153900 (Os03g0153900) mRNA, complete cds. // refseq // 11 // ---"
LOC_Os02g42950	Os02g0643200	Os.54793.1.S1_at	0.24502	0	"LOC_Os02g42950.1 // cDNA|YABBY domain containing protein, putative, expressed gene:LOC_Os02g42950 // rgap // 11 // --- /// LOC_Os02g42950.2 // cDNA|YABBY domain containing protein, putative, expressed gene:LOC_Os02g42950 // rgap // 11 // --- /// NM_001054094 // Oryza sativa Japonica Group Os02g0643200 (Os02g0643200) mRNA, complete cds. // refseq // 11 // ---"
LOC_Os12g34108	---	OsAffx.32292.1.S1_x_at	0.245966	0	"LOC_Os12g34108.1 // cDNA|ATP synthase protein 9, mitochondrial, putative, expressed gene:LOC_Os12g34108 // rgap // 11 // ---"
LOC_Os03g11370	Os03g0212300	Os.7036.1.S1_at	0.246324	4.7124	"LOC_Os03g11370.1 // cDNA|B3 DNA binding domain containing protein, expressed gene:LOC_Os03g11370 // rgap // 11 // --- /// NM_001055889 // Oryza sativa Japonica Group Os03g0212300 (Os03g0212300) mRNA, complete cds. // refseq // 11 // ---"
LOC_Os01g60770	Os01g0823100	Os.4644.1.S1_at	0.247048	3.36612	"LOC_Os01g60770.1 // cDNA|expansin precursor, putative, expressed gene:LOC_Os01g60770 // rgap // 10 // --- /// NM_001051191 // Oryza sativa Japonica Group Os01g0823100 (Os01g0823100) mRNA, complete cds. // refseq // 10 // ---"
LOC_Os02g45770	Os02g0682200	Os.1313.1.S1_at	0.249408	1.69749	"LOC_Os02g45770.1 // cDNA|OsMADS6 - MADS-box family gene with MIKCc type-box, expressed gene:LOC_Os02g45770 // rgap // 11 // --- /// NM_001054284 // Oryza sativa Japonica Group Os02g0682200 (Os02g0682200) mRNA, complete cds. // refseq // 11 // ---"
LOC_Os10g08780	Os10g0169200	Os.8682.1.S1_at	0.250388	2.86817	"LOC_Os10g08780.1 // cDNA|expressed protein gene:LOC_Os10g08780 // rgap // 11 // --- /// NM_001070764 // Oryza sativa Japonica Group Os10g0169200 (Os10g0169200) mRNA, partial cds. // refseq // 10 // ---"
LOC_Os01g10040	Os01g0197100	Os.43600.1.S1_at	0.25047	3.5637	"LOC_Os01g10040.2 // cDNA|cytochrome P450, putative, expressed gene:LOC_Os01g10040 // rgap // 11 // ---"
LOC_Os03g52380	Os03g0734200	Os.47327.1.S1_x_at	0.252864	3.75532	"LOC_Os03g52380.1 // cDNA|PIII5 - Proteinase inhibitor II family protein precursor, expressed gene:LOC_Os03g52380 // rgap // 11 // --- /// NM_001057713 // Oryza sativa Japonica Group Os03g0734200 (Os03g0734200) mRNA, complete cds. // refseq // 11 // ---"
LOC_Os02g50900	Os02g0742700	OsAffx.3031.1.S1_at	0.253267	1.68545	"BGIOSGA009034-TA // locus=Chr02:33143938:33146143:+ // bgi_ris // 10 // --- /// LOC_Os02g50900.1 // cDNA|expressed protein gene:LOC_Os02g50900 // rgap // 11 // --- /// NM_001054625 // Oryza sativa Japonica Group Os02g0742700 (Os02g0742700) mRNA, complete cds. // refseq // 11 // --- /// Os02t0742700-00 // Conserved hypothetical protein. // rapdb // 11 // ---"
LOC_Os08g05910	Os08g0155400	Os.7458.1.S1_a_at	0.255454	1.68545	"LOC_Os08g05910.1 // cDNA|peptide transporter PTR2, putative, expressed gene:LOC_Os08g05910 // rgap // 11 // --- /// LOC_Os08g05910.2 // cDNA|peptide transporter PTR2, putative, expressed gene:LOC_Os08g05910 // rgap // 11 // --- /// NM_001067555 // Oryza sativa Japonica Group Os08g0155400 (Os08g0155400) mRNA, partial cds. // refseq // 11 // ---"
LOC_Os04g51150	Os04g0600200	Os.5562.1.S1_at	0.25546	0	"LOC_Os04g51150.1 // cDNA|transposon protein, putative, unclassified, expressed gene:LOC_Os04g51150 // rgap // 11 // --- /// NM_001060293 // Oryza sativa Japonica Group Os04g0600200 (Os04g0600200) mRNA, complete cds. // refseq // 11 // ---"
LOC_Os06g39370	Os06g0594400	Os.8945.1.S1_at	0.257712	3.75532	"LOC_Os06g39370.1 // cDNA|OsFBK16 - F-box domain and kelch repeat containing protein, expressed gene:LOC_Os06g39370 // rgap // 11 // --- /// NM_001064514 // Oryza sativa Japonica Group Os06g0594400 (Os06g0594400) mRNA, complete cds. // refseq // 11 // ---"
LOC_Os12g33954	---	OsAffx.32278.1.S1_at	0.265027	0	"BGIOSGA036082-TA // locus=Chr12:16457373:16458755:- // bgi_ris // 9 // --- /// BGIOSGA039660-TA // locus=Scaffold020702:73:1341:+ // bgi_ris // 11 // --- /// LOC_Os12g33954.1 // cDNA|ribosomal protein S2, putative, expressed gene:LOC_Os12g33954 // rgap // 11 // --- /// LOC_Os12g34092.1 // cDNA|ribosomal protein S2, putative, expressed gene:LOC_Os12g34092 // rgap // 11 // --- /// LOC_Os12g34154.1…
LOC_Os08g45210	Os08g0566900	Os.15717.1.S1_at	0.266205	3.75532	"LOC_Os08g45210.1 // cDNA|Mpv17 / PMP22 family domain containing protein, expressed gene:LOC_Os08g45210 // rgap // 11 // --- /// LOC_Os08g45210.2 // cDNA|Mpv17 / PMP22 family domain containing protein, expressed gene:LOC_Os08g45210 // rgap // 11 // --- /// NM_001069079 // Oryza sativa Japonica Group Os08g0566900 (Os08g0566900) mRNA, complete cds. // refseq // 11 // ---"
LOC_Os01g67480	Os01g0900800	Os.12030.1.S1_at	0.267144	4.24609	"LOC_Os01g67480.1 // cDNA|helix-loop-helix DNA-binding domain containing protein, expressed gene:LOC_Os01g67480 // rgap // 11 // --- /// NM_001051641 // Oryza sativa Japonica Group Os01g0900800 (Os01g0900800) mRNA, complete cds. // refseq // 11 // ---"
LOC_Os01g57599	Os01g0785300	Os.11595.1.S1_at	0.267967	3.13012	"LOC_Os01g57599.1 // cDNA|retrotransposon protein, putative, unclassified, expressed gene:LOC_Os01g57599 // rgap // 11 // --- /// NM_001051001 // Oryza sativa Japonica Group Os01g0785300 (Os01g0785300) mRNA, complete cds. // refseq // 11 // ---"
LOC_Os01g63050	Os01g0850000	Os.25308.1.A1_at	0.268118	1.68545	LOC_Os01g63050.1 // cDNA|expressed protein gene:LOC_Os01g63050 // rgap // 9 // ---
LOC_Os12g41650	Os12g0610200	Os.11675.1.A1_at	0.269244	3.75532	"LOC_Os12g41650.2 // cDNA|helix-loop-helix DNA-binding domain containing protein, expressed gene:LOC_Os12g41650 // rgap // 11 // --- /// LOC_Os12g41650.3 // cDNA|helix-loop-helix DNA-binding domain containing protein, expressed gene:LOC_Os12g41650 // rgap // 11 // --- /// LOC_Os12g41650.4 // cDNA|helix-loop-helix DNA-binding domain containing protein, expressed gene:LOC_Os12g41650 // rgap // 11 /…
LOC_Os01g06280	Os01g0155500	Os.33613.1.S1_at	0.270219	4.90114	"LOC_Os01g06280.1 // cDNA|TKL_IRAK_CrRLK1L-1.4 - The CrRLK1L-1 subfamily has homology to the CrRLK1L homolog, expressed gene:LOC_Os01g06280 // rgap // 11 // --- /// LOC_Os01g06280.2 // cDNA|TKL_IRAK_CrRLK1L-1.4 - The CrRLK1L-1 subfamily has homology to the CrRLK1L homolog, expressed gene:LOC_Os01g06280 // rgap // 11 // --- /// NM_001048600 // Oryza sativa Japonica Group Os01g0155500 (Os01g0155500…
LOC_Os01g63930	Os01g0858200	Os.17805.1.S3_s_at	0.271061	1.41457	"LOC_Os01g63930.1 // cDNA|cytochrome P450, putative, expressed gene:LOC_Os01g63930 // rgap // 11 // --- /// LOC_Os01g63930.2 // cDNA|cytochrome P450, putative, expressed gene:LOC_Os01g63930 // rgap // 11 // --- /// NM_001051394 // Oryza sativa Japonica Group Os01g0858200 (Os01g0858200) mRNA, partial cds. // refseq // 11 // ---"
LOC_Os02g58670	Os02g0833600	Os.18354.1.S1_at	0.27757	3.0165	"LOC_Os02g58670.1 // cDNA|bZIP transcription factor domain containing protein, expressed gene:LOC_Os02g58670 // rgap // 11 // --- /// LOC_Os02g58670.2 // cDNA|bZIP transcription factor domain containing protein, expressed gene:LOC_Os02g58670 // rgap // 11 // --- /// NM_001055172 // Oryza sativa Japonica Group Os02g0833600 (Os02g0833600) mRNA, complete cds. // refseq // 11 // ---"
LOC_Os09g37540	Os09g0547500	Os.15026.1.S1_at	0.280034	3.75532	"LOC_Os09g37540.1 // cDNA|uncharacterized protein PA4923, putative, expressed gene:LOC_Os09g37540 // rgap // 11 // --- /// NM_001070385 // Oryza sativa Japonica Group Os09g0547500 (Os09g0547500) mRNA, partial cds. // refseq // 11 // ---"
LOC_Os12g34062	---	OsAffx.19953.7.S1_s_at	0.280034	2.86817	"LOC_Os12g34062.1 // cDNA|mitochondrial ribosomal protein S12, putative, expressed gene:LOC_Os12g34062 // rgap // 11 // ---"
LOC_Os03g10320	Os03g0200200	Os.13596.1.S1_at	0.282127	1.00698	"LOC_Os03g10320.1 // cDNA|expressed protein gene:LOC_Os03g10320 // rgap // 10 // --- /// LOC_Os03g10320.2 // cDNA|expressed protein gene:LOC_Os03g10320 // rgap // 9 // --- /// NM_001055822 // Oryza sativa Japonica Group Os03g0200200 (Os03g0200200) mRNA, complete cds. // refseq // 10 // ---"
LOC_Os10g37190	Os10g0516200	Os.12804.1.S1_at	0.283632	1.00698	"LOC_Os10g37190.1 // cDNA|protein kinase domain containing protein, expressed gene:LOC_Os10g37190 // rgap // 11 // ---"
LOC_Os12g34102	---	OsAffx.32283.1.S1_at	0.286246	2.86817	LOC_Os12g34102.1 // cDNA|expressed protein gene:LOC_Os12g34102 // rgap // 11 // ---
LOC_Os07g06620	Os07g0160100	Os.33534.1.S1_s_at	0.287084	4.24609	"LOC_Os07g06620.1 // cDNA|YABBY domain containing protein, putative, expressed gene:LOC_Os07g06620 // rgap // 11 // --- /// LOC_Os07g06620.2 // cDNA|YABBY domain containing protein, putative, expressed gene:LOC_Os07g06620 // rgap // 11 // --- /// LOC_Os07g06620.4 // cDNA|YABBY domain containing protein, putative, expressed gene:LOC_Os07g06620 // rgap // 11 // --- /// NM_001065472 // Oryza sativa …
LOC_Os01g23870	Os01g0341200	Os.35110.1.S1_a_at	0.2886	1.9804	"LOC_Os01g23870.1 // cDNA|expressed protein gene:LOC_Os01g23870 // rgap // 11 // --- /// NM_001049487 // Oryza sativa Japonica Group Os01g0341200 (Os01g0341200) mRNA, complete cds. // refseq // 11 // --- /// Os01t0341200-01 // Tubulin, conserved site domain containing protein. // rapdb // 11 // ---"
LOC_Os06g23560	Os06g0343600	Os.54198.1.S1_at	0.288742	3.75532	"LOC_Os06g23560.1 // cDNA|anthocyanidin 5,3-O-glucosyltransferase, putative, expressed gene:LOC_Os06g23560 // rgap // 11 // --- /// NM_001064110 // Oryza sativa Japonica Group Os06g0343600 (Os06g0343600) mRNA, complete cds. // refseq // 11 // ---"
LOC_Os08g35860	Os08g0460600	OsAffx.29543.1.S1_x_at	0.289889	1.00698	"LOC_Os08g35860.1 // cDNA|cytokinin dehydrogenase precursor, putative, expressed gene:LOC_Os08g35860 // rgap // 11 // --- /// NM_001068512 // Oryza sativa Japonica Group Os08g0460600 (Os08g0460600) mRNA, partial cds. // refseq // 10 // ---"
LOC_Os07g47590	Os07g0673200	Os.26799.1.A1_at	0.293738	4.24609	"LOC_Os07g47590.1 // cDNA|expressed protein gene:LOC_Os07g47590 // rgap // 11 // --- /// LOC_Os07g47590.2 // cDNA|expressed protein gene:LOC_Os07g47590 // rgap // 11 // --- /// LOC_Os07g47590.3 // cDNA|expressed protein gene:LOC_Os07g47590 // rgap // 11 // --- /// NM_001067141 // Oryza sativa Japonica Group Os07g0673200 (Os07g0673200) mRNA, complete cds. // refseq // 11 // ---"
LOC_Os02g01590	Os02g0106100	Os.47792.1.S1_at	0.295526	3.75532	"LOC_Os02g01590.1 // cDNA|glycosyl hydrolases, putative, expressed gene:LOC_Os02g01590 // rgap // 11 // --- /// LOC_Os02g01590.2 // cDNA|glycosyl hydrolases, putative, expressed gene:LOC_Os02g01590 // rgap // 10 // --- /// NM_001052161 // Oryza sativa Japonica Group Os02g0106100 (Os02g0106100) mRNA, complete cds. // refseq // 11 // ---"
LOC_Os04g33860	Os04g0415000	Os.5413.1.S1_at	0.295797	4.12584	"LOC_Os04g33860.1 // cDNA|expressed protein gene:LOC_Os04g33860 // rgap // 11 // --- /// NM_001059292 // Oryza sativa Japonica Group Os04g0415000 (Os04g0415000) mRNA, complete cds. // refseq // 11 // ---"
LOC_Os04g46220	Os04g0546800	Os.11094.1.A1_at	0.297415	4.12584	"LOC_Os04g46220.1 // cDNA|ethylene-responsive transcription factor, putative, expressed gene:LOC_Os04g46220 // rgap // 11 // --- /// NM_001060009 // Oryza sativa Japonica Group Os04g0546800 (Os04g0546800) mRNA, complete cds. // refseq // 11 // ---"
LOC_Os01g12420	Os01g0223900	Os.33112.1.S1_at	0.29873	3.13012	"LOC_Os01g12420.1 // cDNA|receptor-like protein kinase, putative, expressed gene:LOC_Os01g12420 // rgap // 11 // --- /// NM_001048983 // Oryza sativa Japonica Group Os01g0223900 (Os01g0223900) mRNA, complete cds. // refseq // 11 // ---"
LOC_Os06g12740	Os06g0233800	Os.4810.1.S1_s_at	0.302371	2.53898	LOC_Os06g12740.1 // cDNA|expressed protein gene:LOC_Os06g12740 // rgap // 11 // ---
LOC_Os06g15370	Os06g0264500	Os.19130.1.S1_at	0.304739	3.36612	"BGIOSGA022659-TA // locus=Chr06:9669988:9674293:+ // bgi_ris // 9 // --- /// LOC_Os06g15370.1 // cDNA|peptide transporter PTR2, putative, expressed gene:LOC_Os06g15370 // rgap // 11 // --- /// NM_001063870 // Oryza sativa Japonica Group Os06g0264500 (Os06g0264500) mRNA, complete cds. // refseq // 11 // --- /// Os06t0264500-01 // TGF-beta receptor, type I/II extracellular region family protein. /…
LOC_Os12g33944	---	OsAffx.32303.1.S1_x_at	0.307059	0.921117	"LOC_Os12g33944.1 // cDNA|ELF protein, expressed gene:LOC_Os12g33944 // rgap // 11 // ---"
LOC_Os04g49000	Os04g0579200	Os.53886.1.S1_at	0.308794	4.24838	"LOC_Os04g49000.1 // cDNA|zinc finger, C3HC4 type domain containing protein, expressed gene:LOC_Os04g49000 // rgap // 11 // --- /// NM_001060179 // Oryza sativa Japonica Group Os04g0579200 (Os04g0579200) mRNA, complete cds. // refseq // 11 // ---"
LOC_Os03g16334	Os03g0269900	Os.37699.2.S1_at	0.309665	0	"LOC_Os03g16334.1 // cDNA|fringe-related protein, putative, expressed gene:LOC_Os03g16334 // rgap // 11 // --- /// NM_001056216 // Oryza sativa Japonica Group Os03g0269900 (Os03g0269900) mRNA, complete cds. // refseq // 9 // ---"
LOC_Os05g31670	Os05g0381400	Os.11260.1.S1_at	0.310174	4.83586	"LOC_Os05g31670.1 // cDNA|AWPM-19-like membrane family protein, putative, expressed gene:LOC_Os05g31670 // rgap // 11 // --- /// NM_001061933 // Oryza sativa Japonica Group Os05g0381400 (Os05g0381400) mRNA, complete cds. // refseq // 11 // ---"
LOC_Os12g33962	---	OsAffx.32249.1.S1_at	0.311071	0.921117	"LOC_Os12g33962.1 // cDNA|uncharacterized tatC-like protein ymf16, putative, expressed gene:LOC_Os12g33962 // rgap // 11 // ---"
LOC_Os03g20330	Os03g0319000	Os.53074.1.S1_at	0.311371	1.84223	"LOC_Os03g20330.1 // cDNA|VQ domain containing protein, putative, expressed gene:LOC_Os03g20330 // rgap // 11 // --- /// NM_001056481 // Oryza sativa Japonica Group Os03g0319000 (Os03g0319000) mRNA, complete cds. // refseq // 9 // ---"
LOC_Os03g41390	---	Os.18615.1.S1_x_at	0.311701	2.45359	"LOC_Os03g41390.1 // cDNA|ZOS3-15 - C2H2 zinc finger protein, expressed gene:LOC_Os03g41390 // rgap // 11 // ---"
LOC_Os01g58048	---	OsAffx.32320.1.S1_at	0.313676	2.86817	LOC_Os01g58048.1 // cDNA|expressed protein gene:LOC_Os01g58048 // rgap // 11 // ---
LOC_Os08g39450	Os08g0504700	Os.12139.1.S1_at	0.314644	3.75532	"LOC_Os08g39450.1 // cDNA|AN1-like zinc finger domain containing protein, expressed gene:LOC_Os08g39450 // rgap // 11 // ---"
LOC_Os05g49730	Os05g0572700	Os.50134.1.S1_at	0.316396	1.00698	"LOC_Os05g49730.1 // cDNA|protein phosphatase 2C, putative, expressed gene:LOC_Os05g49730 // rgap // 11 // --- /// NM_001062913 // Oryza sativa Japonica Group Os05g0572700 (Os05g0572700) mRNA, complete cds. // refseq // 11 // ---"
LOC_Os11g05190	Os11g0149400	Os.1307.1.S1_a_at	0.318766	3.0165	"LOC_Os11g05190.1 // cDNA|phytosulfokines precursor, putative, expressed gene:LOC_Os11g05190 // rgap // 11 // --- /// NM_001072288 // Oryza sativa Japonica Group Os11g0149400 (Os11g0149400) mRNA, complete cds. // refseq // 11 // ---"
LOC_Os05g02070	Os05g0111300	Os.12791.4.S1_x_at	0.321357	4.73892	"LOC_Os05g02070.2 // cDNA|expressed protein gene:LOC_Os05g02070 // rgap // 11 // --- /// LOC_Os05g02070.3 // cDNA|expressed protein gene:LOC_Os05g02070 // rgap // 11 // --- /// NM_001060982 // Oryza sativa Japonica Group Os05g0111300 (Os05g0111300) mRNA, complete cds. // refseq // 11 // ---"
LOC_Os01g72020	Os01g0948900	Os.49276.1.S1_at	0.322072	4.24838	"LOC_Os01g72020.1 // cDNA|BTBA3 - Bric-a-Brac,Tramtrack, Broad Complex BTB domain with Ankyrin repeat region, expressed gene:LOC_Os01g72020 // rgap // 11 // ---"
LOC_Os11g04600	Os12g0138500	Os.49532.1.S1_s_at	0.323708	1.00698	"LOC_Os11g04600.1 // cDNA|BTBA5 - Bric-a-Brac,Tramtrack, Broad Complex BTB domain with Ankyrin repeat region, expressed gene:LOC_Os11g04600 // rgap // 11 // --- /// NM_001072645 // Oryza sativa Japonica Group Os12g0138500 (Os12g0138500) mRNA, complete cds. // refseq // 11 // ---"
LOC_Os12g34052	---	OsAffx.32252.1.S1_at	0.324686	3.75532	BGIOSGA036083-TA // locus=Chr12:16453863:16457359:- // bgi_ris // 11 // --- /// LOC_Os12g34052.1 // cDNA|expressed protein gene:LOC_Os12g34052 // rgap // 11 // ---
LOC_Os12g33928	---	OsAffx.32302.1.S1_at	0.326168	4.24609	LOC_Os12g33928.1 // cDNA|expressed protein gene:LOC_Os12g33928 // rgap // 11 // ---
LOC_Os08g29600	Os08g0385000	Os.55263.1.S1_at	0.32745	3.13012	"LOC_Os08g29600.1 // cDNA|seed maturation protein PM41, putative, expressed gene:LOC_Os08g29600 // rgap // 11 // --- /// NM_001068240 // Oryza sativa Japonica Group Os08g0385000 (Os08g0385000) mRNA, complete cds. // refseq // 11 // ---"
LOC_Os01g06660	Os01g0160100	Os.1445.1.S1_at	0.327901	2.86817	"LOC_Os01g06660.1 // cDNA|thiamine pyrophosphate enzyme, C-terminal TPP binding domain containing protein, expressed gene:LOC_Os01g06660 // rgap // 11 // --- /// NM_001048623 // Oryza sativa Japonica Group Os01g0160100 (Os01g0160100) mRNA, complete cds. // refseq // 11 // ---"
LOC_Os09g25330	Os09g0420900	Os.8752.1.S1_at	0.328753	1.41457	"LOC_Os09g25330.1 // cDNA|BTBN19 - Bric-a-Brac, Tramtrack, Broad Complex BTB domain with non-phototropic hypocotyl 3 NPH3 domain, expressed gene:LOC_Os09g25330 // rgap // 11 // --- /// NM_001069735 // Oryza sativa Japonica Group Os09g0420900 (Os09g0420900) mRNA, complete cds. // refseq // 11 // ---"
LOC_Os01g54890	---	OsAffx.21616.1.S1_s_at	0.328926	1.41457	"LOC_Os01g54890.1 // cDNA|ethylene-responsive transcription factor 2, putative, expressed gene:LOC_Os01g54890 // rgap // 11 // ---"
LOC_Os11g26780	Os11g0454200	Os.51718.1.S1_at	0.329565	4.83586	"LOC_Os11g26780.1 // cDNA|dehydrin, putative, expressed gene:LOC_Os11g26780 // rgap // 11 // --- /// NM_001074375 // Oryza sativa Japonica Group Os11g0454200 (Os11g0454200) mRNA, complete cds. // refseq // 11 // ---"
LOC_Os04g49150	Os04g0580700	Os.2352.1.S1_a_at	0.332325	3.75532	"LOC_Os04g49150.1 // cDNA|OsMADS17 - MADS-box family gene with MIKCc type-box, expressed gene:LOC_Os04g49150 // rgap // 11 // --- /// NM_001060184 // Oryza sativa Japonica Group Os04g0580700 (Os04g0580700) mRNA, complete cds. // refseq // 11 // ---"
LOC_Os06g03210	Os06g0122900	Os.7736.1.S1_at	0.335166	1.68545	"NM_001187649 // Oryza sativa Japonica Group Os06g0122900 (Os06g0122900) mRNA, complete cds. // refseq // 0 // chrChr6:1209899-1212232(+)"
LOC_Os02g54980	Os02g0792800	Os.26549.1.S1_at	0.335458	3.75532	"LOC_Os02g54980.1 // cDNA|pheophorbide a oxygenase, chloroplast precursor, putative, expressed gene:LOC_Os02g54980 // rgap // 11 // --- /// NM_001054898 // Oryza sativa Japonica Group Os02g0792800 (Os02g0792800) mRNA, complete cds. // refseq // 11 // ---"
LOC_Os07g22730	Os07g0410300	Os.30670.1.S1_at	0.335537	1.00698	"LOC_Os07g22730.1 // cDNA|AP2 domain containing protein, expressed gene:LOC_Os07g22730 // rgap // 11 // --- /// NM_001188228 // Oryza sativa Japonica Group Os07g0410300 (Os07g0410300) mRNA, partial cds. // refseq // 11 // ---"
LOC_Os12g28550	Os12g0470700	OsAffx.19871.1.S1_at	0.33972	3.75532	"LOC_Os12g28550.1 // cDNA|ATPase, AAA family domain containing protein, expressed gene:LOC_Os12g28550 // rgap // 11 // --- /// NM_001190017 // Oryza sativa Japonica Group Os12g0470700 (Os12g0470700) mRNA, complete cds. // refseq // 11 // ---"
LOC_Os04g58790	Os04g0684600	Os.14127.1.S1_at	0.342149	1.41457	"BGIOSGA017383-TA // locus=Chr04:34174807:34175058:+ // bgi_ris // 0 // chrChr4:34972047-34972293(+) /// LOC_Os04g58790.1 // cDNA|expressed protein gene:LOC_Os04g58790 // rgap // 0 // chrChr4:34972047-34972293(+) /// NM_001060846 // Oryza sativa Japonica Group Os04g0684600 (Os04g0684600) mRNA, complete cds. // refseq // 0 // chrChr4:34972014-34972557(+) /// Os04t0684600-01 // Similar to H0913C04.…
LOC_Os10g37110	Os10g0515200	Os.22726.1.A1_at	0.343065	3.13012	"LOC_Os10g37110.1 // cDNA|transposon protein, putative, unclassified, expressed gene:LOC_Os10g37110 // rgap // 9 // --- /// NM_001071591 // Oryza sativa Japonica Group Os10g0515200 (Os10g0515200) mRNA, complete cds. // refseq // 9 // ---"
LOC_Os08g33210	---	Os.51247.1.S1_at	0.346212	1.59495	LOC_Os08g33210.1 // cDNA|expressed protein gene:LOC_Os08g33210 // rgap // 11 // ---
LOC_Os08g02520	Os08g0118500	OsAffx.28989.1.S1_s_at	0.349785	4.7124	"LOC_Os08g02520.1 // cDNA|OsSAUR31 - Auxin-responsive SAUR gene family member, expressed gene:LOC_Os08g02520 // rgap // 11 // ---"
LOC_Os05g40010	Os05g0477900	OsAffx.27248.1.S1_s_at	0.351791	3.75532	"LOC_Os05g40010.1 // cDNA|LTPL17 - Protease inhibitor/seed storage/LTP family protein precursor, expressed gene:LOC_Os05g40010 // rgap // 11 // ---"
LOC_Os05g34950	Os05g0423500	Os.20551.1.A1_at	0.35327	3.21456	"LOC_Os05g34950.1 // cDNA|cysteine-rich receptor-like protein kinase 6 precursor, putative, expressed gene:LOC_Os05g34950 // rgap // 11 // --- /// NM_001062126 // Oryza sativa Japonica Group Os05g0423500 (Os05g0423500) mRNA, complete cds. // refseq // 11 // ---"
LOC_Os02g04640	Os02g0139000	Os.52219.1.A1_at	0.354761	4.90114	"LOC_Os02g04640.1 // cDNA|Myb-like DNA-binding domain containing protein, putative, expressed gene:LOC_Os02g04640 // rgap // 11 // --- /// NM_001052376 // Oryza sativa Japonica Group Os02g0139000 (Os02g0139000) mRNA, complete cds. // refseq // 11 // ---"
LOC_Os07g39520	Os07g0584100	Os.16320.1.S1_at	0.357641	3.75532	"LOC_Os07g39520.1 // cDNA|STE_PAK_Ste20_Slob_Wnk.5 - STE kinases include homologs to sterile 7, sterile 11 and sterile 20 from yeast, expressed gene:LOC_Os07g39520 // rgap // 11 // --- /// NM_001066653 // Oryza sativa Japonica Group Os07g0584100 (Os07g0584100) mRNA, complete cds. // refseq // 11 // ---"
LOC_Os07g07530	Os07g0170900	Os.54674.1.S1_at	0.357782	3.75532	"LOC_Os07g07530.1 // cDNA|expressed protein gene:LOC_Os07g07530 // rgap // 11 // --- /// NM_001065528 // Oryza sativa Japonica Group Os07g0170900 (Os07g0170900) mRNA, complete cds. // refseq // 11 // ---"
LOC_Os01g22336	Os01g0327000	Os.41248.1.S1_at	0.359492	1.68545	"NM_001049441 // Oryza sativa Japonica Group Os01g0327000 (Os01g0327000) mRNA, partial cds. // refseq // 10 // ---"
LOC_Os12g14930	---	OsAffx.31745.2.S1_s_at	0.360127	1.00698	"LOC_Os12g14930.1 // cDNA|ATP synthase protein MI25, putative, expressed gene:LOC_Os12g14930 // rgap // 11 // ---"
LOC_Os01g49710	Os01g0692000	Os.38022.1.S1_at	0.36169	1.00698	"NM_001050473 // Oryza sativa Japonica Group Os01g0692000 (Os01g0692000) mRNA, complete cds. // refseq // 11 // ---"
LOC_Os06g06050	Os06g0154200	Os.18946.2.S1_at	0.36186	1.00698	"BGIOSGA022338-TA // locus=Chr06:3328465:3338093:+ // bgi_ris // 0 // chrChr6:2780797-2805899(+) /// LOC_Os06g06050.1 // cDNA|OsFBL27 - F-box domain and LRR containing protein, expressed gene:LOC_Os06g06050 // rgap // 0 // chrChr6:2780714-2785271(+) /// NM_001187679 // Oryza sativa Japonica Group Os06g0154200 (Os06g0154200) mRNA, complete cds. // refseq // 0 // chrChr6:2780787-2785226(+) /// Os06…
LOC_Os05g46240	Os05g0539800	Os.12856.2.S1_at	0.364445	0.921117	"LOC_Os05g46240.1 // cDNA|green ripe-like, putative, expressed gene:LOC_Os05g46240 // rgap // 0 // chrChr5:26815563-26818736(-) /// LOC_Os05g46240.2 // cDNA|green ripe-like, putative, expressed gene:LOC_Os05g46240 // rgap // 0 // chrChr5:26815563-26818731(-) /// LOC_Os05g46240.3 // cDNA|green ripe-like, putative, expressed gene:LOC_Os05g46240 // rgap // 0 // chrChr5:26815563-26818736(-) /// LOC_O…
LOC_Os07g06840	Os07g0162500	Os.17690.1.S1_at	0.365551	4.49671	"LOC_Os07g06840.1 // cDNA|gibberellin receptor GID1L2, putative, expressed gene:LOC_Os07g06840 // rgap // 11 // --- /// NM_001065483 // Oryza sativa Japonica Group Os07g0162500 (Os07g0162500) mRNA, complete cds. // refseq // 11 // ---"
LOC_Os06g06450	Os06g0159400	Os.33229.1.S1_at	0.366019	4.90114	"BGIOSGA022359-TA // locus=Chr06:3573775:3577423:+ // bgi_ris // 9 // --- /// LOC_Os06g06450.1 // cDNA|heat shock protein STI, putative, expressed gene:LOC_Os06g06450 // rgap // 11 // --- /// NM_001063406 // Oryza sativa Japonica Group Os06g0159400 (Os06g0159400) mRNA, complete cds. // refseq // 11 // --- /// Os06t0159400-01 // Tetratricopeptide-like helical domain containing protein. // rapdb //…
LOC_Os12g44060	Os12g0637700	Os.9556.1.S1_at	0.366892	1.68545	"LOC_Os12g44060.1 // cDNA|nodulin, putative, expressed gene:LOC_Os12g44060 // rgap // 11 // --- /// NM_001073905 // Oryza sativa Japonica Group Os12g0637700 (Os12g0637700) mRNA, complete cds. // refseq // 11 // ---"
LOC_Os09g21710	Os09g0385700	Os.20221.1.S1_at	0.368283	1.69749	"LOC_Os09g21710.1 // cDNA|AN1-like zinc finger domain containing protein, expressed gene:LOC_Os09g21710 // rgap // 11 // ---"
LOC_Os08g02180	Os08g0113700	Os.52993.1.S1_at	0.37022	1.41457	"LOC_Os08g02180.1 // cDNA|expressed protein gene:LOC_Os08g02180 // rgap // 11 // --- /// NM_001067378 // Oryza sativa Japonica Group Os08g0113700 (Os08g0113700) mRNA, complete cds. // refseq // 11 // ---"
LOC_Os01g63970	Os01g0858900	Os.31344.1.S1_at	0.370741	1.41457	"LOC_Os01g63970.1 // cDNA|sialyltransferase family domain containing protein, expressed gene:LOC_Os01g63970 // rgap // 11 // --- /// NM_001051398 // Oryza sativa Japonica Group Os01g0858900 (Os01g0858900) mRNA, complete cds. // refseq // 11 // ---"
LOC_Os01g01870	Os01g0108600	Os.30044.1.S1_a_at	0.374251	3.0165	"LOC_Os01g01870.1 // cDNA|helix-loop-helix DNA-binding domain containing protein, expressed gene:LOC_Os01g01870 // rgap // 11 // --- /// NM_001048324 // Oryza sativa Japonica Group Os01g0108600 (Os01g0108600) mRNA, complete cds. // refseq // 11 // ---"
LOC_Os03g02710	Os03g0118800	Os.20342.1.S1_at	0.376095	1.00698	"LOC_Os03g02710.1 // cDNA|hydroxymethylglutaryl-CoA synthase, putative, expressed gene:LOC_Os03g02710 // rgap // 11 // --- /// NM_001055309 // Oryza sativa Japonica Group Os03g0118800 (Os03g0118800) mRNA, complete cds. // refseq // 10 // ---"
LOC_Os12g32360	Os12g0508200	Os.11899.1.S1_at	0.376619	3.13012	"LOC_Os12g32360.1 // cDNA|expressed protein gene:LOC_Os12g32360 // rgap // 11 // --- /// NM_001073382 // Oryza sativa Japonica Group Os12g0508200 (Os12g0508200) mRNA, complete cds. // refseq // 11 // --- /// Os12t0508200-01 // Conserved hypothetical protein. // rapdb // 11 // --- /// Os12t0508200-02 // Conserved hypothetical protein. // rapdb // 11 // ---"
LOC_Os01g12270	Os01g0222600	Os.3749.1.S1_at	0.379968	3.75532	"BGIOSGA002104-TA // locus=Chr01:7185489:7185752:- // bgi_ris // 0 // chrChr1:6704402-6704666(-) /// LOC_Os01g12270.1 // cDNA|expressed protein gene:LOC_Os01g12270 // rgap // 0 // chrChr1:6704402-6704666(-) /// NM_001048973 // Oryza sativa Japonica Group Os01g0222600 (Os01g0222600) mRNA, complete cds. // refseq // 0 // chrChr1:6704186-6704746(-) /// Os01t0222600-01 // Conserved hypothetical prote…
LOC_Os01g55160	Os01g0756300	Os.34913.1.S1_at	0.381621	4.49671	"LOC_Os01g55160.1 // cDNA|expressed protein gene:LOC_Os01g55160 // rgap // 11 // --- /// NM_001050822 // Oryza sativa Japonica Group Os01g0756300 (Os01g0756300) mRNA, complete cds. // refseq // 11 // ---"
LOC_Os01g18100	Os01g0283500	Os.1715.1.S1_at	0.381709	1.00698	"LOC_Os01g18100.1 // cDNA|OsRhmbd3 - Putative Rhomboid homologue, expressed gene:LOC_Os01g18100 // rgap // 11 // ---"
LOC_Os03g59360	Os03g0808300	Os.10572.1.S1_at	0.384113	2.86817	"LOC_Os03g59360.1 // cDNA|remorin, putative, expressed gene:LOC_Os03g59360 // rgap // 11 // --- /// NM_001058185 // Oryza sativa Japonica Group Os03g0808300 (Os03g0808300) mRNA, complete cds. // refseq // 11 // ---"
LOC_Os06g10100	Os06g0202100	Os.54648.1.S1_at	0.38912	1.00698	"LOC_Os06g10100.1 // cDNA|expressed protein gene:LOC_Os06g10100 // rgap // 11 // --- /// NM_001063611 // Oryza sativa Japonica Group Os06g0202100 (Os06g0202100) mRNA, complete cds. // refseq // 11 // ---"
LOC_Os01g29804	Os01g0392600	Os.27490.1.A1_at	0.389257	3.75532	"AK067469 // /DEF=Oryza sativa (japonica cultivar-group) cDNA clone:J013105E17, full insert sequence. // gb // --- // --- /// CB674610 // /DB_XREF=OSJNEe09L19.r /CLONE=OSJNEe09L19 // gb // --- // --- /// CB676817 // /DB_XREF=OSJNEe13E18.r /CLONE=OSJNEe13E18 // gb // --- // --- /// CF307961 // /DB_XREF=ABF--01-J10.g1 /CLONE=ABF--01-J10 // gb // --- // ---"
LOC_Os01g58440	Os01g0797800	Os.50619.1.S1_at	0.390244	3.75532	"LOC_Os01g58440.1 // cDNA|ligA, putative, expressed gene:LOC_Os01g58440 // rgap // 11 // --- /// NM_001051055 // Oryza sativa Japonica Group Os01g0797800 (Os01g0797800) mRNA, partial cds. // refseq // 11 // ---"
LOC_Os02g41840	Os02g0629000	Os.20206.1.S1_at	0.390305	3.75532	"LOC_Os02g41840.1 // cDNA|DUF584 domain containing protein, putative, expressed gene:LOC_Os02g41840 // rgap // 11 // --- /// NM_001054025 // Oryza sativa Japonica Group Os02g0629000 (Os02g0629000) mRNA, complete cds. // refseq // 11 // ---"
LOC_Os02g32469	Os02g0525600	OsAffx.27508.82.S1_x_at	0.391022	3.75532	"LOC_Os02g32469.1 // cDNA|expressed protein gene:LOC_Os02g32469 // rgap // 11 // --- /// LOC_Os02g32469.2 // cDNA|expressed protein gene:LOC_Os02g32469 // rgap // 11 // --- /// NM_001053529 // Oryza sativa Japonica Group Os02g0525600 (Os02g0525600) mRNA, complete cds. // refseq // 11 // ---"
LOC_Os01g55100	Os01g0755500	Os.19843.1.S1_at	0.393236	1.69749	"LOC_Os01g55100.1 // cDNA|slTCP3, putative, expressed gene:LOC_Os01g55100 // rgap // 11 // --- /// NM_001050819 // Oryza sativa Japonica Group Os01g0755500 (Os01g0755500) mRNA, partial cds. // refseq // 11 // ---"
LOC_Os06g35160	Os06g0543400	Os.6270.1.S1_at	0.395288	3.75532	"LOC_Os06g35160.1 // cDNA|CAMK_KIN1/SNF1/Nim1_like.26 - CAMK includes calcium/calmodulin depedent protein kinases, expressed gene:LOC_Os06g35160 // rgap // 10 // ---"
LOC_Os02g43820	Os02g0655200	Os.38982.1.S1_at	0.396244	3.21456	"LOC_Os02g43820.1 // cDNA|AP2 domain containing protein, expressed gene:LOC_Os02g43820 // rgap // 11 // --- /// NM_001054151 // Oryza sativa Japonica Group Os02g0655200 (Os02g0655200) mRNA, complete cds. // refseq // 11 // ---"
LOC_Os12g33958	---	OsAffx.24369.2.S1_at	0.397599	1.69749	"LOC_Os12g33958.1 // cDNA|NADH-ubiquinone oxidoreductase 49 kDa subunit, putative, expressed gene:LOC_Os12g33958 // rgap // 0 // chrChr12:20503265-20509254(+)"
LOC_Os01g66970	Os01g0894600	Os.25849.1.S1_x_at	0.399584	3.75532	"LOC_Os01g66970.1 // cDNA|zinc finger, C3HC4 type domain containing protein, expressed gene:LOC_Os01g66970 // rgap // 11 // --- /// LOC_Os01g66970.3 // cDNA|zinc finger, C3HC4 type domain containing protein, expressed gene:LOC_Os01g66970 // rgap // 11 // --- /// LOC_Os01g66970.4 // cDNA|zinc finger, C3HC4 type domain containing protein, expressed gene:LOC_Os01g66970 // rgap // 11 // --- /// NM_00…
LOC_Os02g50940	Os02g0743200	Os.4657.1.S1_at	0.39992	3.75532	"LOC_Os02g50940.1 // cDNA|NHL repeat-containing protein, putative, expressed gene:LOC_Os02g50940 // rgap // 11 // --- /// NM_001054629 // Oryza sativa Japonica Group Os02g0743200 (Os02g0743200) mRNA, complete cds. // refseq // 11 // ---"
LOC_Os05g01240	Os05g0102800	Os.15821.3.A1_at	0.400641	4.49671	"LOC_Os05g01240.1 // cDNA|AML1, putative, expressed gene:LOC_Os05g01240 // rgap // 11 // --- /// LOC_Os05g01240.2 // cDNA|AML1, putative, expressed gene:LOC_Os05g01240 // rgap // 11 // --- /// LOC_Os05g01240.3 // cDNA|AML1, putative, expressed gene:LOC_Os05g01240 // rgap // 11 // --- /// LOC_Os05g01240.4 // cDNA|AML1, putative, expressed gene:LOC_Os05g01240 // rgap // 11 // --- /// LOC_Os05g01240…
LOC_Os11g06580	Os11g0166100	OsAffx.7021.1.S1_at	0.405268	1.00698	"LOC_Os11g06580.1 // cDNA|OsFBX397 - F-box domain containing protein, expressed gene:LOC_Os11g06580 // rgap // 11 // --- /// NM_001189440 // Oryza sativa Japonica Group Os11g0166100 (Os11g0166100) mRNA, complete cds. // refseq // 11 // --- /// Os11t0166100-01 // Cyclin-like F-box domain containing protein. // rapdb // 11 // ---"
LOC_Os11g40610	Os11g0621500	Os.26978.1.S1_a_at	0.407216	1.41457	"LOC_Os11g40610.1 // cDNA|EARLY flowering protein, putative, expressed gene:LOC_Os11g40610 // rgap // 11 // --- /// LOC_Os11g40610.2 // cDNA|EARLY flowering protein, putative, expressed gene:LOC_Os11g40610 // rgap // 11 // --- /// LOC_Os11g40610.3 // cDNA|EARLY flowering protein, putative, expressed gene:LOC_Os11g40610 // rgap // 11 // --- /// LOC_Os11g40610.4 // cDNA|EARLY flowering protein, put…
LOC_Os12g34045	---	OsAffx.32343.1.S1_at	0.40788	2.45359	"LOC_Os12g34045.1 // cDNA|mitochondrial ribosomal protein S7, putative, expressed gene:LOC_Os12g34045 // rgap // 10 // --- /// Os12t0524750-00 // Similar to ribosomal protein S7. // rapdb // 10 // ---"
LOC_Os06g22030	Os06g0326000	Os.16446.1.S1_at	0.408113	3.75532	"LOC_Os06g22030.1 // cDNA|AT hook motif domain containing protein, expressed gene:LOC_Os06g22030 // rgap // 11 // --- /// NM_001064062 // Oryza sativa Japonica Group Os06g0326000 (Os06g0326000) mRNA, complete cds. // refseq // 11 // ---"
LOC_Os11g02010	Os11g0111200	Os.56115.1.S1_at	0.409266	3.47977	"LOC_Os11g02010.1 // cDNA|transposon protein, putative, CACTA, En/Spm sub-class, expressed gene:LOC_Os11g02010 // rgap // 11 // --- /// NM_001072093 // Oryza sativa Japonica Group Os11g0111200 (Os11g0111200) mRNA, complete cds. // refseq // 11 // ---"
LOC_Os01g45470	Os01g0642200	Os.10486.1.S1_at	0.410458	1.41457	"LOC_Os01g45470.1 // cDNA|expressed protein gene:LOC_Os01g45470 // rgap // 10 // --- /// NM_001050224 // Oryza sativa Japonica Group Os01g0642200 (Os01g0642200) mRNA, complete cds. // refseq // 10 // ---"
LOC_Os01g11340	Os01g0211600	Os.37093.1.S1_at	0.410998	3.75532	"LOC_Os01g11340.1 // cDNA|cytochrome P450, putative, expressed gene:LOC_Os01g11340 // rgap // 11 // --- /// NM_001048909 // Oryza sativa Japonica Group Os01g0211600 (Os01g0211600) mRNA, partial cds. // refseq // 11 // ---"
LOC_Os05g06320	Os05g0155200	Os.7454.1.S1_a_at	0.411658	3.75532	"LOC_Os05g06320.2 // cDNA|ethylene receptor, putative, expressed gene:LOC_Os05g06320 // rgap // 11 // --- /// LOC_Os05g06320.3 // cDNA|ethylene receptor, putative, expressed gene:LOC_Os05g06320 // rgap // 11 // --- /// NM_001061224 // Oryza sativa Japonica Group Os05g0155200 (Os05g0155200) mRNA, complete cds. // refseq // 11 // ---"
LOC_Os02g30170	---	OsAffx.2802.1.S1_at	0.41198	3.36612	LOC_Os02g30170.1 // cDNA|hypothetical protein gene:LOC_Os02g30170 // rgap // 11 // ---
LOC_Os01g71620	Os01g0944000	OsAffx.32010.1.S1_at	0.412763	1.69749	"LOC_Os01g71620.1 // cDNA|expressed protein gene:LOC_Os01g71620 // rgap // 11 // --- /// NM_001051903 // Oryza sativa Japonica Group Os01g0944000 (Os01g0944000) mRNA, partial cds. // refseq // 11 // ---"
LOC_Os05g07950	Os05g0172000	Os.10620.2.S1_at	0.41377	1.68545	"NM_001061312 // Oryza sativa Japonica Group Os05g0172000 (Os05g0172000) mRNA, complete cds. // refseq // 11 // ---"
LOC_Os04g33870	Os04g0415100	Os.55125.1.S1_at	0.414697	4.83586	"LOC_Os04g33870.1 // cDNA|DUF623 domain containing protein, expressed gene:LOC_Os04g33870 // rgap // 11 // --- /// NM_001059293 // Oryza sativa Japonica Group Os04g0415100 (Os04g0415100) mRNA, partial cds. // refseq // 11 // ---"
LOC_Os06g40360	Os06g0605900	Os.12403.1.S1_a_at	0.415144	2.67396	"LOC_Os06g40360.1 // cDNA|OsFBL30 - F-box domain and LRR containing protein, expressed gene:LOC_Os06g40360 // rgap // 11 // --- /// LOC_Os06g40360.2 // cDNA|OsFBL30 - F-box domain and LRR containing protein, expressed gene:LOC_Os06g40360 // rgap // 11 // --- /// NM_001064558 // Oryza sativa Japonica Group Os06g0605900 (Os06g0605900) mRNA, partial cds. // refseq // 11 // ---"
LOC_Os02g36990	Os02g0580400	Os.54283.1.S1_at	0.417816	0.921117	"LOC_Os02g36990.1 // cDNA|dynein light chain type 1 family protein, putative, expressed gene:LOC_Os02g36990 // rgap // 11 // --- /// NM_001053770 // Oryza sativa Japonica Group Os02g0580400 (Os02g0580400) mRNA, complete cds. // refseq // 11 // ---"
LOC_Os11g44940	Os11g0673100	Os.11205.1.S1_at	0.418078	3.75532	"LOC_Os11g44940.1 // cDNA|seed maturation protein PM27, putative, expressed gene:LOC_Os11g44940 // rgap // 10 // --- /// LOC_Os11g44940.2 // cDNA|seed maturation protein PM27, putative, expressed gene:LOC_Os11g44940 // rgap // 10 // ---"
LOC_Os03g15050	Os03g0255500	Os.12699.1.S1_at	0.418148	3.75532	"LOC_Os03g15050.1 // cDNA|phosphoenolpyruvate carboxykinase, putative, expressed gene:LOC_Os03g15050 // rgap // 11 // --- /// LOC_Os03g15050.2 // cDNA|phosphoenolpyruvate carboxykinase, putative, expressed gene:LOC_Os03g15050 // rgap // 11 // --- /// LOC_Os03g15050.4 // cDNA|phosphoenolpyruvate carboxykinase, putative, expressed gene:LOC_Os03g15050 // rgap // 11 // --- /// NM_001056130 // Oryza s…
LOC_Os06g46030	Os06g0672400	Os.52694.1.S1_at	0.418901	3.75532	"LOC_Os06g46030.1 // cDNA|DUF640 domain containing protein, putative, expressed gene:LOC_Os06g46030 // rgap // 11 // --- /// NM_001064870 // Oryza sativa Japonica Group Os06g0672400 (Os06g0672400) mRNA, complete cds. // refseq // 11 // ---"
LOC_Os12g16720	Os12g0268000	Os.25621.2.S1_at	0.420362	4.7124	"LOC_Os12g16720.1 // cDNA|cytochrome P450 71A1, putative, expressed gene:LOC_Os12g16720 // rgap // 11 // --- /// NM_001073074 // Oryza sativa Japonica Group Os12g0268000 (Os12g0268000) mRNA, partial cds. // refseq // 10 // ---"
LOC_Os12g07280	Os12g0170400	Os.50556.1.S1_at	0.42269	4.7124	"LOC_Os12g07280.1 // cDNA|ZOS12-02 - C2H2 zinc finger protein, expressed gene:LOC_Os12g07280 // rgap // 11 // --- /// NM_001072803 // Oryza sativa Japonica Group Os12g0170400 (Os12g0170400) mRNA, complete cds. // refseq // 11 // ---"
LOC_Os03g02460	Os03g0115700	Os.6192.1.S1_at	0.424827	2.86817	"LOC_Os03g02460.1 // cDNA|retinol dehydrogenase, putative, expressed gene:LOC_Os03g02460 // rgap // 11 // --- /// LOC_Os03g02460.2 // cDNA|retinol dehydrogenase, putative, expressed gene:LOC_Os03g02460 // rgap // 11 // --- /// NM_001055289 // Oryza sativa Japonica Group Os03g0115700 (Os03g0115700) mRNA, complete cds. // refseq // 11 // ---"
LOC_Os07g39220	Os07g0580500	Os.54781.1.S1_at	0.424917	2.86817	"LOC_Os07g39220.1 // cDNA|BES1/BZR1 homolog protein, putative, expressed gene:LOC_Os07g39220 // rgap // 10 // ---"
LOC_Os03g11600	Os03g0215200	Os.49773.1.S1_at	0.428137	3.75532	"BGIOSGA012115-TA // locus=Chr03:6547132:6554056:+ // bgi_ris // 9 // --- /// LOC_Os03g11600.1 // cDNA|YABBY domain containing protein, putative, expressed gene:LOC_Os03g11600 // rgap // 10 // --- /// LOC_Os03g11600.2 // cDNA|YABBY domain containing protein, putative, expressed gene:LOC_Os03g11600 // rgap // 11 // --- /// NM_001055910 // Oryza sativa Japonica Group Os03g0215200 (Os03g0215200) mRN…
LOC_Os03g43590	Os03g0636800	Os.10813.1.S1_at	0.428449	2.45359	"LOC_Os03g43590.1 // cDNA|LSTK-1-like kinase, putative, expressed gene:LOC_Os03g43590 // rgap // 11 // --- /// NM_001057259 // Oryza sativa Japonica Group Os03g0636800 (Os03g0636800) mRNA, partial cds. // refseq // 11 // ---"
LOC_Os10g41480	Os10g0564400	Os.46823.1.S1_at	0.428908	3.75532	"LOC_Os10g41480.1 // cDNA|phospho-2-dehydro-3-deoxyheptonate aldolase, chloroplast precursor, putative, expressed gene:LOC_Os10g41480 // rgap // 11 // --- /// NM_001071943 // Oryza sativa Japonica Group Os10g0564400 (Os10g0564400) mRNA, complete cds. // refseq // 11 // ---"
LOC_Os08g40560	Os08g0517300	Os.15831.2.S1_at	0.429535	1.69749	"BGIOSGA026673-TA // locus=Chr08:27413783:27418679:- // bgi_ris // 0 // chrChr8:25677333-25682109(-) /// LOC_Os08g40560.1 // cDNA|ZOS8-11 - C2H2 zinc finger protein, expressed gene:LOC_Os08g40560 // rgap // 0 // chrChr8:25676685-25682411(-) /// LOC_Os08g40560.2 // cDNA|ZOS8-11 - C2H2 zinc finger protein, expressed gene:LOC_Os08g40560 // rgap // 0 // chrChr8:25676685-25682344(-) /// NM_001068777 /…
LOC_Os10g39660	Os10g0542700	Os.47369.1.A1_at	0.431351	4.24838	LOC_Os10g39660.1 // cDNA|expressed protein gene:LOC_Os10g39660 // rgap // 10 // ---
LOC_Os01g58010	---	OsAffx.32284.1.S1_x_at	0.432302	0	"LOC_Os01g58010.1 // cDNA|ATP synthase, A subunit family protein, putative, expressed gene:LOC_Os01g58010 // rgap // 0 // chrChr1:33549464-33550448(+)"
LOC_Os07g48150	Os07g0679200	Os.54703.1.S1_at	0.434084	3.75532	"LOC_Os07g48150.1 // cDNA|DUF623 domain containing protein, expressed gene:LOC_Os07g48150 // rgap // 11 // --- /// NM_001067173 // Oryza sativa Japonica Group Os07g0679200 (Os07g0679200) mRNA, complete cds. // refseq // 11 // ---"
LOC_Os02g13060	Os02g0223700	Os.27857.1.S1_at	0.435218	3.0165	"LOC_Os02g13060.1 // cDNA|expressed protein gene:LOC_Os02g13060 // rgap // 11 // --- /// NM_001052866 // Oryza sativa Japonica Group Os02g0223700 (Os02g0223700) mRNA, complete cds. // refseq // 11 // ---"
LOC_Os08g24330	Os08g0332100	Os.52481.1.S1_at	0.435388	4.83586	"NM_001068101 // Oryza sativa Japonica Group Os08g0332100 (Os08g0332100) mRNA, partial cds. // refseq // 11 // ---"
LOC_Os11g25560	Os11g0442650	OsAffx.31130.1.S1_at	0.435901	3.13012	"BGIOSGA001324-TA // locus=Chr01:25477848:25479376:- // bgi_ris // 11 // --- /// LOC_Os11g25560.1 // cDNA|BHLH transcription factor, putative, expressed gene:LOC_Os11g25560 // rgap // 10 // ---"
LOC_Os01g58550	Os01g0799500	Os.42285.1.S1_x_at	0.435939	3.36612	"LOC_Os01g58550.1 // cDNA|methyladenine glycosylase, putative, expressed gene:LOC_Os01g58550 // rgap // 11 // --- /// NM_001051063 // Oryza sativa Japonica Group Os01g0799500 (Os01g0799500) mRNA, complete cds. // refseq // 11 // ---"
LOC_Os08g03300	Os08g0126500	Os.57114.1.S1_at	0.436281	1.00698	"LOC_Os08g03300.1 // cDNA|OsFBDUF40 - F-box and DUF domain containing protein, expressed gene:LOC_Os08g03300 // rgap // 11 // --- /// NM_001067433 // Oryza sativa Japonica Group Os08g0126500 (Os08g0126500) mRNA, complete cds. // refseq // 11 // ---"
LOC_Os06g05440	Os06g0147100	Os.10736.1.S1_at	0.436414	2.67396	"LOC_Os06g05440.1 // cDNA|expressed protein gene:LOC_Os06g05440 // rgap // 11 // --- /// NM_001063335 // Oryza sativa Japonica Group Os06g0147100 (Os06g0147100) mRNA, complete cds. // refseq // 9 // ---"
LOC_Os06g39470	Os06g0595800	Os.49692.1.S1_at	0.437292	1.69749	"LOC_Os06g39470.1 // cDNA|transferase family protein, putative, expressed gene:LOC_Os06g39470 // rgap // 11 // --- /// NM_001064518 // Oryza sativa Japonica Group Os06g0595800 (Os06g0595800) mRNA, complete cds. // refseq // 11 // ---"
LOC_Os06g45350	Os06g0663900	Os.34343.1.S2_s_at	0.437503	2.86817	"LOC_Os06g45350.1 // cDNA|protein kinase domain containing protein, expressed gene:LOC_Os06g45350 // rgap // 11 // --- /// LOC_Os06g45350.2 // cDNA|protein kinase domain containing protein, expressed gene:LOC_Os06g45350 // rgap // 11 // --- /// LOC_Os06g45350.5 // cDNA|protein kinase domain containing protein, expressed gene:LOC_Os06g45350 // rgap // 11 // --- /// NM_001064830 // Oryza sativa Jap…
LOC_Os02g25230	Os02g0450000	Os.50613.1.S1_at	0.438847	1.68545	"LOC_Os02g25230.1 // cDNA|expressed protein gene:LOC_Os02g25230 // rgap // 11 // --- /// NM_001053293 // Oryza sativa Japonica Group Os02g0450000 (Os02g0450000) mRNA, complete cds. // refseq // 11 // ---"
LOC_Os07g37690	Os07g0564100	Os.5606.1.S1_at	0.439174	3.75532	"LOC_Os07g37690.1 // cDNA|UDP-glucoronosyl and UDP-glucosyl transferase domain containing protein, expressed gene:LOC_Os07g37690 // rgap // 11 // --- /// NM_001066536 // Oryza sativa Japonica Group Os07g0564100 (Os07g0564100) mRNA, complete cds. // refseq // 11 // ---"
LOC_Os02g45000	Os02g0671200	Os.6760.2.S1_at	0.439252	1.9804	CB649543 // /DB_XREF=OSJNEb13I13.f /CLONE=OSJNEb13I13 // gb // --- // --- /// CB676826 // /DB_XREF=OSJNEe13E24.f /CLONE=OSJNEe13E24 // gb // --- // --- /// CB682085 // /DB_XREF=OSJNEf08P20.f /CLONE=OSJNEf08P20 // gb // --- // ---
LOC_Os01g16250	Os01g0268000	Os.49712.1.S1_at	0.440587	3.75532	"NM_001049224 // Oryza sativa Japonica Group Os01g0268000 (Os01g0268000) mRNA, complete cds. // refseq // 11 // ---"
LOC_Os08g31980	Os08g0414700	Os.21893.3.A1_at	0.443813	2.86817	"LOC_Os08g31980.1 // cDNA|trehalose-6-phosphate synthase, putative, expressed gene:LOC_Os08g31980 // rgap // 10 // --- /// NM_001068340 // Oryza sativa Japonica Group Os08g0414700 (Os08g0414700) mRNA, complete cds. // refseq // 9 // ---"
LOC_Os12g23610	---	OsAffx.21694.3.S1_x_at	0.444089	0	"LOC_Os12g23610.1 // cDNA|ATP synthase, A subunit family protein, putative, expressed gene:LOC_Os12g23610 // rgap // 11 // --- /// Os12t0424180-00 // Similar to ATP synthase F0 subunit 6. // rapdb // 9 // ---"
LOC_Os06g07030	Os06g0166400	Os.38447.1.S1_s_at	0.444365	3.13012	"LOC_Os06g07030.1 // cDNA|AP2 domain containing protein, expressed gene:LOC_Os06g07030 // rgap // 11 // --- /// NM_001063449 // Oryza sativa Japonica Group Os06g0166400 (Os06g0166400) mRNA, complete cds. // refseq // 11 // ---"
LOC_Os04g03810	Os04g0127300	Os.51225.1.S1_at	0.445474	3.21456	"LOC_Os04g03810.1 // cDNA|OsSub38 - Putative Subtilisin homologue, expressed gene:LOC_Os04g03810 // rgap // 11 // --- /// NM_001058617 // Oryza sativa Japonica Group Os04g0127300 (Os04g0127300) mRNA, partial cds. // refseq // 11 // ---"
LOC_Os07g48490	Os07g0683900	Os.12809.1.S1_s_at	0.446528	3.75532	"LOC_Os07g48490.2 // cDNA|stress responsive protein, putative, expressed gene:LOC_Os07g48490 // rgap // 11 // --- /// LOC_Os07g48490.4 // cDNA|stress responsive protein, putative, expressed gene:LOC_Os07g48490 // rgap // 11 // --- /// NM_001067202 // Oryza sativa Japonica Group Os07g0683900 (Os07g0683900) mRNA, complete cds. // refseq // 11 // ---"
LOC_Os02g52190	Os02g0759000	Os.55338.1.S1_at	0.447668	3.75532	"NM_001054714 // Oryza sativa Japonica Group Os02g0759000 (Os02g0759000) mRNA, partial cds. // refseq // 10 // ---"
LOC_Os05g05210	Os05g0144100	OsAffx.26740.1.S1_at	0.449883	3.75532	"LOC_Os05g05210.1 // cDNA|WD domain, G-beta repeat domain containing protein, expressed gene:LOC_Os05g05210 // rgap // 11 // --- /// LOC_Os05g05210.2 // cDNA|WD domain, G-beta repeat domain containing protein, expressed gene:LOC_Os05g05210 // rgap // 11 // ---"
LOC_Os03g03410	Os03g0125600	Os.17794.1.S1_at	0.452223	1.00698	"LOC_Os03g03410.1 // cDNA|serine/threonine-protein kinase, putative, expressed gene:LOC_Os03g03410 // rgap // 11 // ---"
LOC_Os09g01960	Os09g0106700	Os.4945.1.S1_at	0.45335	3.36612	"LOC_Os09g01960.1 // cDNA|MYB family transcription factor, putative, expressed gene:LOC_Os09g01960 // rgap // 10 // --- /// NM_001069097 // Oryza sativa Japonica Group Os09g0106700 (Os09g0106700) mRNA, complete cds. // refseq // 9 // ---"
LOC_Os01g64980	Os01g0870100	Os.32637.2.S1_at	0.453371	3.47977	"LOC_Os01g64980.2 // cDNA|ion channel DMI1, chloroplast precursor, putative, expressed gene:LOC_Os01g64980 // rgap // 11 // ---"
LOC_Os01g26070	Os01g0362400	Os.51354.1.S1_at	0.454442	1.00698	"LOC_Os01g26070.1 // cDNA|expressed protein gene:LOC_Os01g26070 // rgap // 11 // --- /// NM_001049563 // Oryza sativa Japonica Group Os01g0362400 (Os01g0362400) mRNA, complete cds. // refseq // 11 // ---"
LOC_Os01g55030	Os01g0754100	Os.10963.1.S1_at	0.459116	3.13012	"LOC_Os01g55030.1 // cDNA|DNA-binding protein-related, putative, expressed gene:LOC_Os01g55030 // rgap // 11 // --- /// NM_001050812 // Oryza sativa Japonica Group Os01g0754100 (Os01g0754100) mRNA, complete cds. // refseq // 11 // ---"
LOC_Os09g30160	Os09g0478600	Os.7629.1.S1_at	0.459918	1.9804	"LOC_Os09g30160.1 // cDNA|zinc finger, C3HC4 type domain containing protein, expressed gene:LOC_Os09g30160 // rgap // 11 // --- /// NM_001070008 // Oryza sativa Japonica Group Os09g0478600 (Os09g0478600) mRNA, partial cds. // refseq // 11 // ---"
LOC_Os01g13740	Os01g0239000	Os.1229.1.S1_at	0.461659	1.69749	"LOC_Os01g13740.1 // cDNA|myb-like DNA-binding domain containing protein, expressed gene:LOC_Os01g13740 // rgap // 11 // --- /// LOC_Os01g13740.2 // cDNA|myb-like DNA-binding domain containing protein, expressed gene:LOC_Os01g13740 // rgap // 11 // --- /// NM_001049077 // Oryza sativa Japonica Group Os01g0239000 (Os01g0239000) mRNA, complete cds. // refseq // 11 // ---"
LOC_Os12g34890	Os12g0534200	Os.47726.1.S1_at	0.461744	3.75532	"LOC_Os12g34890.1 // cDNA|acyl carrier protein, putative, expressed gene:LOC_Os12g34890 // rgap // 11 // --- /// NM_001073462 // Oryza sativa Japonica Group Os12g0534200 (Os12g0534200) mRNA, complete cds. // refseq // 11 // ---"
LOC_Os05g33010	Os05g0397800	Os.11972.1.S1_at	0.462086	1.69749	"LOC_Os05g33010.1 // cDNA|heat shock protein DnaJ, putative, expressed gene:LOC_Os05g33010 // rgap // 11 // --- /// LOC_Os05g33010.2 // cDNA|heat shock protein DnaJ, putative, expressed gene:LOC_Os05g33010 // rgap // 11 // --- /// NM_001187486 // Oryza sativa Japonica Group Os05g0397800 (Os05g0397800) mRNA, partial cds. // refseq // 11 // ---"
LOC_Os08g33350	Os08g0430300	Os.8489.1.A1_at	0.462193	3.21456	"NM_001068390 // Oryza sativa Japonica Group Os08g0430300 (Os08g0430300) mRNA, complete cds. // refseq // 11 // ---"
LOC_Os01g12100	Os01g0220400	Os.54460.1.A1_at	0.462449	2.86817	"LOC_Os01g12100.1 // cDNA|expressed protein gene:LOC_Os01g12100 // rgap // 11 // --- /// NM_001048961 // Oryza sativa Japonica Group Os01g0220400 (Os01g0220400) mRNA, partial cds. // refseq // 11 // ---"
LOC_Os02g04160	Os02g0134300	Os.12228.1.S1_at	0.463177	0	"LOC_Os02g04160.1 // cDNA|transcription elongation factor 1, putative, expressed gene:LOC_Os02g04160 // rgap // 11 // --- /// NM_001052346 // Oryza sativa Japonica Group Os02g0134300 (Os02g0134300) mRNA, complete cds. // refseq // 11 // ---"
LOC_Os10g14020	Os10g0207500	Os.4882.1.S2_at	0.463607	1.00698	"BGIOSGA032172-TA // locus=Chr10:6376336:6377040:- // bgi_ris // 0 // chrChr10:7624255-7624961(-) /// LOC_Os10g14020.1 // cDNA|TPD1, putative, expressed gene:LOC_Os10g14020 // rgap // 0 // chrChr10:7623931-7625107(-) /// LOC_Os10g14020.2 // cDNA|TPD1, putative, expressed gene:LOC_Os10g14020 // rgap // 0 // chrChr10:7623931-7625083(-) /// NM_001189141 // Oryza sativa Japonica Group Os10g0207500 (O…
LOC_Os08g02490	Os08g0118000	Os.8367.1.S1_at	0.466244	1.9804	"LOC_Os08g02490.1 // cDNA|AT hook motif domain containing protein, expressed gene:LOC_Os08g02490 // rgap // 11 // --- /// NM_001067401 // Oryza sativa Japonica Group Os08g0118000 (Os08g0118000) mRNA, complete cds. // refseq // 11 // ---"
LOC_Os04g32590	Os04g0397500	OsAffx.14098.1.S1_at	0.466374	1.41457	"BGIOSGA015178-TA // locus=Chr04:17347940:17350600:- // bgi_ris // 11 // --- /// LOC_Os04g32590.1 // cDNA|transcription factor, putative, expressed gene:LOC_Os04g32590 // rgap // 11 // --- /// NM_001059202 // Oryza sativa Japonica Group Os04g0397500 (Os04g0397500) mRNA, complete cds. // refseq // 11 // ---"
LOC_Os07g29780	Os07g0481100	Os.36953.1.S1_at	0.469175	2.86817	"LOC_Os07g29780.1 // cDNA|ATROPGEF7/ROPGEF7, putative, expressed gene:LOC_Os07g29780 // rgap // 10 // --- /// LOC_Os07g29780.2 // cDNA|ATROPGEF7/ROPGEF7, putative, expressed gene:LOC_Os07g29780 // rgap // 10 // --- /// NM_001066176 // Oryza sativa Japonica Group Os07g0481100 (Os07g0481100) mRNA, complete cds. // refseq // 10 // ---"
LOC_Os07g44070	Os07g0634600	Os.18217.1.S1_s_at	0.469859	2.86817	"LOC_Os07g44070.1 // cDNA|pectinacetylesterase domain containing protein, expressed gene:LOC_Os07g44070 // rgap // 11 // --- /// LOC_Os07g44070.2 // cDNA|pectinacetylesterase domain containing protein, expressed gene:LOC_Os07g44070 // rgap // 11 // --- /// NM_001066917 // Oryza sativa Japonica Group Os07g0634600 (Os07g0634600) mRNA, complete cds. // refseq // 11 // ---"
LOC_Os09g11460	Os09g0286600	Os.11296.1.S1_a_at	0.470168	3.13012	"LOC_Os09g11460.1 // cDNA|AP2 domain containing protein, expressed gene:LOC_Os09g11460 // rgap // 11 // --- /// LOC_Os09g11460.2 // cDNA|AP2 domain containing protein, expressed gene:LOC_Os09g11460 // rgap // 11 // --- /// NM_001069316 // Oryza sativa Japonica Group Os09g0286600 (Os09g0286600) mRNA, partial cds. // refseq // 11 // ---"
LOC_Os01g25920	Os01g0361000	Os.11829.1.S1_at	0.470721	1.69749	"NM_001049557 // Oryza sativa Japonica Group Os01g0361000 (Os01g0361000) mRNA, complete cds. // refseq // 11 // ---"
LOC_Os07g37454	Os07g0561800	Os.55618.1.S1_at	0.472389	4.12584	"LOC_Os07g37454.1 // cDNA|urate anion exchanger, putative, expressed gene:LOC_Os07g37454 // rgap // 11 // --- /// NM_001066522 // Oryza sativa Japonica Group Os07g0561800 (Os07g0561800) mRNA, partial cds. // refseq // 11 // ---"
LOC_Os09g31430	Os09g0491100	Os.11510.1.S1_s_at	0.472634	3.75532	"LOC_Os09g31430.1 // cDNA|Os9bglu30 - beta-glucosidase, similar to Os4bglu12 exoglucanase, expressed gene:LOC_Os09g31430 // rgap // 11 // --- /// LOC_Os09g31430.2 // cDNA|Os9bglu30 - beta-glucosidase, similar to Os4bglu12 exoglucanase, expressed gene:LOC_Os09g31430 // rgap // 11 // --- /// NM_001070074 // Oryza sativa Japonica Group Os09g0491100 (Os09g0491100) mRNA, complete cds. // refseq // 11 …
LOC_Os04g55970	Os04g0653600	Os.9597.1.S1_at	0.472992	1.00698	"LOC_Os04g55970.1 // cDNA|AP2-like ethylene-responsive transcription factor AINTEGUMENTA, putative, expressed gene:LOC_Os04g55970 // rgap // 11 // --- /// LOC_Os04g55970.2 // cDNA|AP2-like ethylene-responsive transcription factor AINTEGUMENTA, putative, expressed gene:LOC_Os04g55970 // rgap // 11 // --- /// NM_001060643 // Oryza sativa Japonica Group Os04g0653600 (Os04g0653600) mRNA, complete cds…
LOC_Os11g07600	Os11g0177400	Os.49677.1.S1_at	0.473418	1.00698	"LOC_Os11g07600.1 // cDNA|ABC-2 type transporter domain containing protein, expressed gene:LOC_Os11g07600 // rgap // 11 // --- /// NM_001072418 // Oryza sativa Japonica Group Os11g0177400 (Os11g0177400) mRNA, partial cds. // refseq // 11 // ---"
LOC_Os08g41730	Os08g0529100	Os.53150.1.S1_at	0.475285	3.75532	"LOC_Os08g41730.1 // cDNA|peptidase, T1 family, putative, expressed gene:LOC_Os08g41730 // rgap // 11 // --- /// NM_001068853 // Oryza sativa Japonica Group Os08g0529100 (Os08g0529100) mRNA, complete cds. // refseq // 11 // ---"
LOC_Os02g01700	Os02g0106600	Os.55303.1.S1_at	0.476327	2.67396	"NM_001052163 // Oryza sativa Japonica Group Os02g0106600 (Os02g0106600) mRNA, complete cds. // refseq // 11 // ---"
LOC_Os10g38920	Os10g0533150	Os.14197.1.S1_at	0.476327	1.00698	"LOC_Os10g38920.1 // cDNA|protein kinase domain containing protein, expressed gene:LOC_Os10g38920 // rgap // 11 // ---"
LOC_Os01g50440	Os01g0699900	Os.20335.1.S1_at	0.478606	2.86817	"LOC_Os01g50440.1 // cDNA|AWPM-19-like membrane family protein, putative, expressed gene:LOC_Os01g50440 // rgap // 11 // --- /// NM_001050516 // Oryza sativa Japonica Group Os01g0699900 (Os01g0699900) mRNA, complete cds. // refseq // 11 // ---"
LOC_Os01g28790	Os01g0384800	Os.10162.1.S1_at	0.480123	2.86817	"LOC_Os01g28790.1 // cDNA|PRAS-rich protein, putative, expressed gene:LOC_Os01g28790 // rgap // 11 // --- /// NM_001049633 // Oryza sativa Japonica Group Os01g0384800 (Os01g0384800) mRNA, complete cds. // refseq // 11 // ---"
LOC_Os10g40700	Os10g0555600	Os.2404.1.S1_at	0.480607	1.68545	"LOC_Os10g40700.1 // cDNA|expansin precursor, putative, expressed gene:LOC_Os10g40700 // rgap // 11 // --- /// NM_001071881 // Oryza sativa Japonica Group Os10g0555600 (Os10g0555600) mRNA, complete cds. // refseq // 11 // ---"
LOC_Os01g61350	Os01g0829400	Os.24385.1.S1_at	0.480723	3.75532	"LOC_Os01g61350.1 // cDNA|glutaredoxin, putative, expressed gene:LOC_Os01g61350 // rgap // 11 // --- /// NM_001051223 // Oryza sativa Japonica Group Os01g0829400 (Os01g0829400) mRNA, complete cds. // refseq // 11 // ---"
LOC_Os01g53160	Os01g0732300	Os.55598.1.S1_at	0.480746	1.00698	"LOC_Os01g53160.1 // cDNA|DUF623 domain containing protein, expressed gene:LOC_Os01g53160 // rgap // 11 // --- /// NM_001050690 // Oryza sativa Japonica Group Os01g0732300 (Os01g0732300) mRNA, complete cds. // refseq // 11 // ---"
LOC_Os08g01400	Os08g0104800	Os.49551.1.S1_at	0.481	3.75532	"LOC_Os08g01400.1 // cDNA|expressed protein gene:LOC_Os08g01400 // rgap // 11 // --- /// NM_001067316 // Oryza sativa Japonica Group Os08g0104800 (Os08g0104800) mRNA, complete cds. // refseq // 11 // ---"
LOC_Os03g27280	Os03g0390200	Os.12645.1.S1_at	0.481209	3.75532	"LOC_Os03g27280.1 // cDNA|CAMK_CAMK_like.19 - CAMK includes calcium/calmodulin depedent protein kinases, expressed gene:LOC_Os03g27280 // rgap // 11 // --- /// NM_001056809 // Oryza sativa Japonica Group Os03g0390200 (Os03g0390200) mRNA, complete cds. // refseq // 11 // ---"
LOC_Os11g11050	Os11g0216900	Os.12719.2.S1_at	0.481742	1.84223	"BGIOSGA035012-TA // locus=Chr11:5614651:5617323:+ // bgi_ris // 0 // chrChr11:6102965-6105639(+) /// LOC_Os11g11050.1 // cDNA|initiation factor 2 subunit family domain containing protein, expressed gene:LOC_Os11g11050 // rgap // 0 // chrChr11:6102697-6105639(+) /// NM_001074043 // Oryza sativa Japonica Group Os11g0216900 (Os11g0216900) mRNA, complete cds. // refseq // 0 // chrChr11:6102866-61064…
LOC_Os01g07360	Os01g0167900	Os.34142.1.S1_at	0.481765	1.68545	"LOC_Os01g07360.1 // cDNA|KIP1, putative, expressed gene:LOC_Os01g07360 // rgap // 11 // --- /// LOC_Os01g07360.2 // cDNA|KIP1, putative, expressed gene:LOC_Os01g07360 // rgap // 11 // --- /// LOC_Os01g07360.3 // cDNA|KIP1, putative, expressed gene:LOC_Os01g07360 // rgap // 11 // --- /// LOC_Os01g07360.4 // cDNA|KIP1, putative, expressed gene:LOC_Os01g07360 // rgap // 11 // --- /// NM_001048659 /…
LOC_Os06g40960	Os06g0612300	Os.49270.1.S1_at	0.482114	3.13012	"LOC_Os06g40960.1 // cDNA|ZOS6-05 - C2H2 zinc finger protein, expressed gene:LOC_Os06g40960 // rgap // 11 // --- /// NM_001064599 // Oryza sativa Japonica Group Os06g0612300 (Os06g0612300) mRNA, complete cds. // refseq // 11 // ---"
LOC_Os02g19470	Os02g0297200	Os.49682.1.S1_at	0.482719	3.75532	LOC_Os02g19470.1 // cDNA|expressed protein gene:LOC_Os02g19470 // rgap // 11 // ---
LOC_Os04g33030	Os04g0403200	Os.12183.1.S1_at	0.482765	1.00698	"LOC_Os04g33030.1 // cDNA|protein binding protein, putative, expressed gene:LOC_Os04g33030 // rgap // 11 // --- /// LOC_Os04g33030.2 // cDNA|protein binding protein, putative, expressed gene:LOC_Os04g33030 // rgap // 11 // --- /// NM_001059231 // Oryza sativa Japonica Group Os04g0403200 (Os04g0403200) mRNA, complete cds. // refseq // 9 // ---"
LOC_Os12g01930	Os12g0110100	Os.16743.1.S1_at	0.483138	4.49671	"LOC_Os12g01930.1 // cDNA|lipase-related, putative, expressed gene:LOC_Os12g01930 // rgap // 11 // --- /// LOC_Os12g01930.2 // cDNA|lipase-related, putative, expressed gene:LOC_Os12g01930 // rgap // 10 // --- /// LOC_Os12g01930.3 // cDNA|lipase-related, putative, expressed gene:LOC_Os12g01930 // rgap // 10 // --- /// LOC_Os12g01930.5 // cDNA|lipase-related, putative, expressed gene:LOC_Os12g01930…
LOC_Os11g45280	Os11g0678000	OsAffx.19386.1.S1_at	0.483582	3.75532	"BGIOSGA019427-TA // locus=Chr05:9336878:9343268:+ // bgi_ris // 10 // --- /// LOC_Os11g45280.1 // cDNA|protein kinase family protein, putative, expressed gene:LOC_Os11g45280 // rgap // 11 // --- /// LOC_Os11g45280.2 // cDNA|protein kinase family protein, putative, expressed gene:LOC_Os11g45280 // rgap // 11 // --- /// NM_001189786 // Oryza sativa Japonica Group Os11g0678000 (Os11g0678000) mRNA, …
LOC_Os02g43660	Os02g0653200	Os.36684.1.S1_at	0.487638	3.75532	"LOC_Os02g43660.1 // cDNA|plastocyanin-like domain containing protein, putative, expressed gene:LOC_Os02g43660 // rgap // 11 // --- /// NM_001054138 // Oryza sativa Japonica Group Os02g0653200 (Os02g0653200) mRNA, complete cds. // refseq // 9 // ---"
LOC_Os02g49040	---	OsAffx.24793.1.S1_at	0.488902	1.00698	"LOC_Os02g49040.1 // cDNA|CAMK_CAMK_like_unique.1 - CAMK includes calcium/calmodulin depedent protein kinases, expressed gene:LOC_Os02g49040 // rgap // 11 // ---"
LOC_Os03g19900	Os03g0313100	Os.56314.1.S1_at	0.489165	2.86817	"LOC_Os03g19900.1 // cDNA|AP2 domain containing protein, expressed gene:LOC_Os03g19900 // rgap // 10 // --- /// NM_001056462 // Oryza sativa Japonica Group Os03g0313100 (Os03g0313100) mRNA, complete cds. // refseq // 11 // ---"
LOC_Os03g10150	Os03g0197900	Os.57173.1.S1_at	0.490461	3.75532	"LOC_Os03g10150.1 // cDNA|DUF623 domain containing protein, expressed gene:LOC_Os03g10150 // rgap // 11 // --- /// NM_001055810 // Oryza sativa Japonica Group Os03g0197900 (Os03g0197900) mRNA, complete cds. // refseq // 11 // ---"
LOC_Os02g33060	Os02g0533700	Os.9930.1.S1_at	0.490533	1.00698	"LOC_Os02g33060.1 // cDNA|expressed protein gene:LOC_Os02g33060 // rgap // 11 // --- /// LOC_Os02g33060.2 // cDNA|expressed protein gene:LOC_Os02g33060 // rgap // 11 // --- /// NM_001053566 // Oryza sativa Japonica Group Os02g0533700 (Os02g0533700) mRNA, complete cds. // refseq // 11 // ---"
LOC_Os09g08910	---	OsAffx.32306.1.S1_x_at	0.490918	1.59495	"LOC_Os09g08910.1 // cDNA|ATP synthase, putative, expressed gene:LOC_Os09g08910 // rgap // 0 // chrChr9:4725506-4730885(+)"
LOC_Os01g13930	Os01g0241000	Os.43344.1.S1_at	0.491376	2.86817	"LOC_Os01g13930.1 // cDNA|expressed protein gene:LOC_Os01g13930 // rgap // 11 // --- /// NM_001049085 // Oryza sativa Japonica Group Os01g0241000 (Os01g0241000) mRNA, complete cds. // refseq // 11 // ---"
LOC_Os02g11000	Os02g0204500	Os.34818.1.S1_at	0.493705	3.13012	"LOC_Os02g11000.1 // cDNA|agenet domain containing protein, putative, expressed gene:LOC_Os02g11000 // rgap // 11 // --- /// LOC_Os02g11000.2 // cDNA|agenet domain containing protein, putative, expressed gene:LOC_Os02g11000 // rgap // 11 // ---"
LOC_Os11g29140	Os11g0481500	Os.10180.1.S1_at	0.494609	1.00698	"LOC_Os11g29140.1 // cDNA|expressed protein gene:LOC_Os11g29140 // rgap // 11 // --- /// NM_001074430 // Oryza sativa Japonica Group Os11g0481500 (Os11g0481500) mRNA, complete cds. // refseq // 11 // ---"
LOC_Os01g59100	Os01g0805400	Os.27145.1.S1_at	0.495295	2.86817	"LOC_Os01g59100.1 // cDNA|cytokinin-N-glucosyltransferase 1, putative, expressed gene:LOC_Os01g59100 // rgap // 11 // --- /// NM_001051095 // Oryza sativa Japonica Group Os01g0805400 (Os01g0805400) mRNA, complete cds. // refseq // 11 // ---"
LOC_Os01g53730	Os01g0739500	Os.1993.1.S1_at	0.497661	4.49671	"LOC_Os01g53730.1 // cDNA|expressed protein gene:LOC_Os01g53730 // rgap // 11 // --- /// NM_001050732 // Oryza sativa Japonica Group Os01g0739500 (Os01g0739500) mRNA, complete cds. // refseq // 11 // ---"
LOC_Os12g34010	---	OsAffx.32248.1.S1_x_at	0.499775	2.86817	LOC_Os12g34010.1 // cDNA|expressed protein gene:LOC_Os12g34010 // rgap // 11 // ---
LOC_Os11g31770	Os11g0518900	OsAffx.31254.1.S1_at	2.00562	1.13166	"BGIOSGA035346-TA // locus=Chr11:15400273:15424433:+ // bgi_ris // 0 // chrChr11:18636394-18659495(+) /// LOC_Os11g31770.1 // cDNA|expressed protein gene:LOC_Os11g31770 // rgap // 0 // chrChr11:18636435-18650765(+) /// LOC_Os11g31770.2 // cDNA|expressed protein gene:LOC_Os11g31770 // rgap // 0 // chrChr11:18636435-18644868(+) /// LOC_Os11g31770.3 // cDNA|expressed protein gene:LOC_Os11g31770 // r…
LOC_Os07g19030	Os07g0290800	Os.8204.1.S1_at	2.00803	3.01365	"LOC_Os07g19030.1 // cDNA|tic22-like family domain containing protein, expressed gene:LOC_Os07g19030 // rgap // 11 // --- /// NM_001065929 // Oryza sativa Japonica Group Os07g0290800 (Os07g0290800) mRNA, complete cds. // refseq // 11 // --- /// Os07t0290800-01 // Tic22-like family protein. // rapdb // 10 // ---"
LOC_Os08g23810	Os08g0327400	Os.2695.1.S1_at	2.00924	1.9321	"LOC_Os08g23810.1 // cDNA|enoyl-acyl-carrier-protein reductase NADH, chloroplast precursor, expressed gene:LOC_Os08g23810 // rgap // 11 // --- /// LOC_Os08g23810.2 // cDNA|enoyl-acyl-carrier-protein reductase NADH, chloroplast precursor, expressed gene:LOC_Os08g23810 // rgap // 11 // --- /// NM_001068092 // Oryza sativa Japonica Group Os08g0327400 (Os08g0327400) mRNA, complete cds. // refseq // 1…
LOC_Os04g58580	Os04g0682300	Os.53677.1.S1_at	2.01532	1.67358	"BGIOSGA017373-TA // locus=Chr04:34009148:34011614:+ // bgi_ris // 0 // chrChr4:34828553-34831019(+) /// LOC_Os04g58580.1 // cDNA|phosphomannomutase, putative, expressed gene:LOC_Os04g58580 // rgap // 0 // chrChr4:34828249-34831282(+) /// LOC_Os04g58580.2 // cDNA|phosphomannomutase, putative, expressed gene:LOC_Os04g58580 // rgap // 0 // chrChr4:34828249-34831279(+) /// NM_001060830 // Oryza sati…
LOC_Os05g02120	Os05g0111900	Os.7725.1.S1_at	2.02184	4.24724	"NM_001187247 // Oryza sativa Japonica Group Os05g0111900 (Os05g0111900) mRNA, partial cds. // refseq // 11 // ---"
LOC_Os02g55110	Os02g0794300	OsAffx.24876.1.S1_at	2.0284	4.57749	BGIOSGA009198-TA // locus=Chr02:35855574:35861571:+ // bgi_ris // 11 // --- /// LOC_Os02g55110.1 // cDNA|expressed protein gene:LOC_Os02g55110 // rgap // 11 // ---
LOC_Os01g03750	Os01g0128300	Os.40187.1.S1_at	2.03335	4.24724	"LOC_Os01g03750.1 // cDNA|expressed protein gene:LOC_Os01g03750 // rgap // 11 // --- /// NM_001048446 // Oryza sativa Japonica Group Os01g0128300 (Os01g0128300) mRNA, complete cds. // refseq // 11 // --- /// Os01t0128300-00 // Similar to predicted protein. // rapdb // 11 // ---"
LOC_Os01g72700	Os01g0957100	Os.43021.1.S1_at	2.03707	1.9321	"LOC_Os01g72700.1 // cDNA|expressed protein gene:LOC_Os01g72700 // rgap // 11 // --- /// NM_001051980 // Oryza sativa Japonica Group Os01g0957100 (Os01g0957100) mRNA, partial cds. // refseq // 10 // ---"
LOC_Os04g58200	Os04g0678700	Os.12363.1.S1_at	2.04918	1.67358	"BGIOSGA017356-TA // locus=Chr04:33831342:33832626:+ // bgi_ris // 11 // --- /// LOC_Os04g58200.1 // cDNA|protochlorophyllide reductase A, chloroplast precursor, putative, expressed gene:LOC_Os04g58200 // rgap // 11 // --- /// LOC_Os04g58200.2 // cDNA|protochlorophyllide reductase A, chloroplast precursor, putative, expressed gene:LOC_Os04g58200 // rgap // 11 // --- /// LOC_Os04g58200.3 // cDNA|p…
LOC_Os06g22829	Os06g0334600	Os.46955.1.A1_at	2.05128	1.9321	"LOC_Os06g22829.1 // cDNA|expressed protein gene:LOC_Os06g22829 // rgap // 11 // --- /// NM_001064088 // Oryza sativa Japonica Group Os06g0334600 (Os06g0334600) mRNA, complete cds. // refseq // 11 // ---"
LOC_Os11g13890	Os11g0242800	Os.12181.1.S1_s_at	2.06398	4.57749	"BGIOSGA035064-TA // locus=Chr11:6677259:6679414:+ // bgi_ris // 11 // --- /// LOC_Os11g13890.1 // cDNA|chlorophyll A-B binding protein, putative, expressed gene:LOC_Os11g13890 // rgap // 11 // --- /// LOC_Os11g13890.2 // cDNA|chlorophyll A-B binding protein, putative, expressed gene:LOC_Os11g13890 // rgap // 11 // --- /// LOC_Os11g13890.4 // cDNA|chlorophyll A-B binding protein, putative, expres…
LOC_Os09g04730	Os09g0133200	Os.8274.1.S1_at	2.08333	3.5637	"LOC_Os09g04730.1 // cDNA|dehydrogenase/reductase SDR family member 2, putative, expressed gene:LOC_Os09g04730 // rgap // 11 // --- /// NM_001069165 // Oryza sativa Japonica Group Os09g0133200 (Os09g0133200) mRNA, complete cds. // refseq // 11 // ---"
LOC_Os07g13234	---	Os.17937.1.S1_a_at	2.08638	4.24724	LOC_Os07g13234.1 // cDNA|expressed protein gene:LOC_Os07g13234 // rgap // 11 // --- /// LOC_Os07g13234.2 // cDNA|expressed protein gene:LOC_Os07g13234 // rgap // 11 // ---
LOC_Os11g04380	Os11g0139400	Os.55139.1.S1_at	2.08899	1.82405	"LOC_Os11g04380.1 // cDNA|domain of unknown function, DUF250 domain containing protein, expressed gene:LOC_Os11g04380 // rgap // 11 // --- /// NM_001072236 // Oryza sativa Japonica Group Os11g0139400 (Os11g0139400) mRNA, complete cds. // refseq // 11 // ---"
LOC_Os08g15080	---	Os.26996.1.S1_at	2.09468	4.24724	"LOC_Os08g15080.1 // cDNA|proline rich protein 3, putative, expressed gene:LOC_Os08g15080 // rgap // 11 // ---"
LOC_Os08g33440	Os08g0431300	Os.18500.1.S1_at	2.09908	1.67358	"LOC_Os08g33440.1 // cDNA|2-oxo acid dehydrogenases acyltransferase domain containing protein, expressed gene:LOC_Os08g33440 // rgap // 11 // --- /// NM_001068397 // Oryza sativa Japonica Group Os08g0431300 (Os08g0431300) mRNA, complete cds. // refseq // 11 // ---"
LOC_Os05g50370	Os05g0579900	Os.49140.1.S1_at	2.10881	4.57749	"BGIOSGA020431-TA // locus=Chr05:30215250:30218223:+ // bgi_ris // 10 // --- /// LOC_Os05g50370.1 // cDNA|dnaJ domain containing protein, expressed gene:LOC_Os05g50370 // rgap // 11 // --- /// NM_001062958 // Oryza sativa Japonica Group Os05g0579900 (Os05g0579900) mRNA, partial cds. // refseq // 11 // --- /// Os05t0579900-01 // Similar to 10A19I.11. // rapdb // 11 // --- /// Os05t0579900-02 // He…
LOC_Os04g01600	Os04g0106400	Os.49487.2.S1_at	2.10881	4.35552	"LOC_Os04g01600.2 // cDNA|erythronate-4-phosphate dehydrogenase domain containing protein, expressed gene:LOC_Os04g01600 // rgap // 11 // ---"
LOC_Os01g35789	---	Os.10093.1.A1_at	2.11685	4.7124	LOC_Os01g35789.1 // cDNA|expressed protein gene:LOC_Os01g35789 // rgap // 11 // --- /// LOC_Os01g35789.2 // cDNA|expressed protein gene:LOC_Os01g35789 // rgap // 11 // ---
LOC_Os12g05920	Os12g0155300	OsAffx.19510.1.S1_at	2.11864	4.24724	"BGIOSGA037016-TA // locus=Chr12:2939112:2943231:+ // bgi_ris // 0 // chrChr12:2721824-2725930(+) /// LOC_Os12g05920.1 // cDNA|ZOS12-01 - C2H2 zinc finger protein, expressed gene:LOC_Os12g05920 // rgap // 0 // chrChr12:2724032-2726349(+) /// NM_001072726 // Oryza sativa Japonica Group Os12g0155300 (Os12g0155300) mRNA, complete cds. // refseq // 0 // chrChr12:2724451-2726348(+) /// Os12t0155300-01…
LOC_Os09g25900	Os09g0428000	Os.18770.1.S1_at	2.11909	1.67358	"BGIOSGA029726-TA // locus=Chr09:14065826:14068233:- // bgi_ris // 0 // chrChr9:15546752-15549203(-) /// LOC_Os09g25900.1 // cDNA|CSLC2 - cellulose synthase-like family C, expressed gene:LOC_Os09g25900 // rgap // 0 // chrChr9:15546365-15549203(-) /// NM_001069765 // Oryza sativa Japonica Group Os09g0428000 (Os09g0428000) mRNA, partial cds. // refseq // 0 // chrChr9:15546371-15548565(-) /// Os09t0…
LOC_Os05g42350	Os05g0503300	Os.8150.1.S1_at	2.13538	4.35552	"LOC_Os05g42350.1 // cDNA|ferredoxin--nitrite reductase, putative, expressed gene:LOC_Os05g42350 // rgap // 11 // --- /// NM_001062513 // Oryza sativa Japonica Group Os05g0503300 (Os05g0503300) mRNA, complete cds. // refseq // 11 // ---"
LOC_Os03g55730	Os03g0766000	OsAffx.25725.1.S1_at	2.14225	1.67358	"BGIOSGA009759-TA // locus=Chr03:35929317:35935137:- // bgi_ris // 0 // chrChr3:31726332-31732151(-) /// LOC_Os03g55730.1 // cDNA|SSA2 - 2S albumin seed storage family protein precursor, putative, expressed gene:LOC_Os03g55730 // rgap // 0 // chrChr3:31725970-31732265(-) /// LOC_Os03g55730.2 // cDNA|SSA2 - 2S albumin seed storage family protein precursor, putative, expressed gene:LOC_Os03g55730 /…
LOC_Os02g52960	---	OsAffx.3051.1.S1_at	2.15054	3.36612	"BGIOSGA009113-TA // locus=Chr02:34450552:34460771:+ // bgi_ris // 10 // --- /// LOC_Os02g52960.1 // cDNA|PHD-finger domain containing protein, putative, expressed gene:LOC_Os02g52960 // rgap // 11 // ---"
LOC_Os03g18590	Os03g0297400	Os.7592.1.S1_at	2.15332	4.24724	"LOC_Os03g18590.1 // cDNA|malonyl CoA-acyl carrier protein transacylase, mitochondrial precursor, putative, expressed gene:LOC_Os03g18590 // rgap // 11 // --- /// NM_001056372 // Oryza sativa Japonica Group Os03g0297400 (Os03g0297400) mRNA, complete cds. // refseq // 11 // ---"
LOC_Os05g26990	Os05g0335401	Os.7867.3.S1_at	2.1978	4.24724	"LOC_Os05g26990.2 // cDNA|phospholipid-transporting ATPase 2, putative, expressed gene:LOC_Os05g26990 // rgap // 0 // chrChr5:15681555-15688475(-) /// LOC_Os05g26990.3 // cDNA|phospholipid-transporting ATPase 2, putative, expressed gene:LOC_Os05g26990 // rgap // 0 // chrChr5:15685767-15688475(-) /// LOC_Os05g26990.4 // cDNA|phospholipid-transporting ATPase 2, putative, expressed gene:LOC_Os05g269…
LOC_Os03g16220	Os03g0269000	OsAffx.3252.1.S1_at	2.19974	1.67358	"LOC_Os03g16220.3 // cDNA|oxidoreductase, short chain dehydrogenase/reductase family domain containing protein, expressed gene:LOC_Os03g16220 // rgap // 11 // ---"
LOC_Os03g12670	---	Os.12264.2.S1_at	2.20119	4.24724	LOC_Os03g12670.2 // cDNA|expressed protein gene:LOC_Os03g12670 // rgap // 11 // ---
LOC_Os12g09584	---	Os.15307.1.S1_at	2.20556	3.47977	LOC_Os12g09584.1 // cDNA|expressed protein gene:LOC_Os12g09584 // rgap // 11 // ---
LOC_Os01g65590	Os01g0877400	OsAffx.11744.1.S1_x_at	2.21582	4.24724	"BGIOSGA004913-TA // locus=Chr01:41666140:41676115:+ // bgi_ris // 9 // --- /// LOC_Os01g65590.1 // cDNA|galactosyltransferase, putative, expressed gene:LOC_Os01g65590 // rgap // 11 // --- /// NM_001051509 // Oryza sativa Japonica Group Os01g0877400 (Os01g0877400) mRNA, complete cds. // refseq // 11 // --- /// Os01t0877400-01 // Similar to Avr9 elicitor response-like protein. // rapdb // 11 // --…
LOC_Os03g62640	Os03g0843500	Os.11748.2.S2_at	2.2168	1.9321	"LOC_Os03g62640.3 // cDNA|RNA-binding protein Luc7-like, putative, expressed gene:LOC_Os03g62640 // rgap // 11 // --- /// LOC_Os03g62640.4 // cDNA|RNA-binding protein Luc7-like, putative, expressed gene:LOC_Os03g62640 // rgap // 11 // --- /// LOC_Os03g62640.5 // cDNA|RNA-binding protein Luc7-like, putative, expressed gene:LOC_Os03g62640 // rgap // 11 // --- /// NM_001058399 // Oryza sativa Japoni…
LOC_Os10g28060	Os10g0416200	Os.46477.1.S1_at	2.24669	4.24724	"LOC_Os10g28060.1 // cDNA|3-ketoacyl-CoA synthase, putative, expressed gene:LOC_Os10g28060 // rgap // 11 // --- /// NM_001071141 // Oryza sativa Japonica Group Os10g0416200 (Os10g0416200) mRNA, complete cds. // refseq // 11 // ---"
LOC_Os05g01270	Os05g0103200	Os.40035.1.A1_x_at	2.25378	3.01365	"BGIOSGA019000-TA // locus=Chr05:172883:175341:+ // bgi_ris // 0 // chrChr5:185743-188202(+) /// LOC_Os05g01270.1 // cDNA|peptidyl-prolyl cis-trans isomerase, putative, expressed gene:LOC_Os05g01270 // rgap // 0 // chrChr5:185621-188485(+) /// NM_001060927 // Oryza sativa Japonica Group Os05g0103200 (Os05g0103200) mRNA, complete cds. // refseq // 0 // chrChr5:185653-188484(+) /// Os05t0103200-01 …
LOC_Os07g13460	Os07g0238700	Os.10093.2.S1_at	2.25683	3.36612	"LOC_Os07g13460.1 // cDNA|expressed protein gene:LOC_Os07g13460 // rgap // 0 // chrChr7:7717780-7723659(+) /// NM_001065791 // Oryza sativa Japonica Group Os07g0238700 (Os07g0238700) mRNA, complete cds. // refseq // 0 // chrChr7:7713452-7720559(+)"
LOC_Os06g48510	Os06g0698785	Os.27712.1.S1_at	2.27221	3.36612	"BGIOSGA023545-TA // locus=Chr06:31193781:31197845:+ // bgi_ris // 0 // chrChr6:29347907-29351972(+) /// LOC_Os06g48510.1 // cDNA|choline monooxygenase, chloroplast precursor, putative, expressed gene:LOC_Os06g48510 // rgap // 0 // chrChr6:29347846-29352146(+) /// NM_001188048 // Oryza sativa Japonica Group Os06g0698785 (Os06g0698785) mRNA, complete cds. // refseq // 0 // chrChr6:29347847-2935211…
LOC_Os08g23110	Os08g0320000	Os.33205.1.S1_at	2.2899	3.47977	"LOC_Os08g23110.1 // cDNA|tRNA synthetase, putative, expressed gene:LOC_Os08g23110 // rgap // 11 // --- /// NM_001188588 // Oryza sativa Japonica Group Os08g0320000 (Os08g0320000) mRNA, partial cds. // refseq // 11 // ---"
LOC_Os04g58620	Os04g0682800	Os.5720.1.S1_s_at	2.29148	4.73892	"BGIOSGA014066-TA // locus=Chr04:34046594:34063706:- // bgi_ris // 10 // --- /// LOC_Os04g58620.1 // cDNA|potasium efflux antiporter protein, putative, expressed gene:LOC_Os04g58620 // rgap // 11 // --- /// NM_001060834 // Oryza sativa Japonica Group Os04g0682800 (Os04g0682800) mRNA, complete cds. // refseq // 11 // --- /// Os04t0682800-01 // Similar to H0124B04.17 protein. // rapdb // 11 // --- …
LOC_Os07g38280	Os07g0570500	Os.27588.2.S1_at	2.29991	4.24724	"LOC_Os07g38280.1 // cDNA|insulin-degrading enzyme, putative, expressed gene:LOC_Os07g38280 // rgap // 11 // --- /// LOC_Os07g38280.2 // cDNA|insulin-degrading enzyme, putative, expressed gene:LOC_Os07g38280 // rgap // 11 // --- /// NM_001066580 // Oryza sativa Japonica Group Os07g0570500 (Os07g0570500) mRNA, complete cds. // refseq // 11 // --- /// Os07t0570500-01 // Similar to predicted protein…
LOC_Os01g49026	Os01g0683600	Os.12833.1.S1_at	2.30947	4.24724	"LOC_Os01g49026.2 // cDNA|transmembrane protein 93, putative, expressed gene:LOC_Os01g49026 // rgap // 11 // --- /// NM_001050424 // Oryza sativa Japonica Group Os01g0683600 (Os01g0683600) mRNA, partial cds. // refseq // 11 // ---"
LOC_Os01g50030	Os01g0695100	Os.54115.1.S1_at	2.32072	4.24724	"BGIOSGA004256-TA // locus=Chr01:32054275:32057372:+ // bgi_ris // 0 // chrChr1:28741346-28744474(+) /// LOC_Os01g50030.1 // cDNA|CPuORF25 - conserved peptide uORF-containing transcript, expressed gene:LOC_Os01g50030 // rgap // 0 // chrChr1:28739986-28744762(+) /// LOC_Os01g50032.1 // cDNA|expressed protein gene:LOC_Os01g50032 // rgap // 0 // chrChr1:28740235-28744474(+) /// NM_001050492 // Oryza…
LOC_Os02g40440	Os02g0617400	Os.55447.1.S1_at	2.32342	1.9321	"LOC_Os02g40440.1 // cDNA|GDSL-like lipase/acylhydrolase, putative, expressed gene:LOC_Os02g40440 // rgap // 11 // --- /// NM_001053976 // Oryza sativa Japonica Group Os02g0617400 (Os02g0617400) mRNA, complete cds. // refseq // 11 // ---"
LOC_Os05g37350	Os05g0445900	OsAffx.14993.1.S1_x_at	2.3245	1.13166	"BGIOSGA017955-TA // locus=Chr05:23203057:23213681:- // bgi_ris // 11 // --- /// BGIOSGA017956-TA // locus=Chr05:23167049:23179765:- // bgi_ris // 9 // --- /// LOC_Os05g37350.1 // cDNA|hhH-GPD superfamily base excision DNA repair protein, expressed gene:LOC_Os05g37350 // rgap // 9 // --- /// LOC_Os05g37410.1 // cDNA|hhH-GPD superfamily base excision DNA repair protein, expressed gene:LOC_Os05g374…
LOC_Os02g56920	Os02g0814200	Os.27093.1.S1_at	2.32829	4.24724	"LOC_Os02g56920.1 // cDNA|WAX2, putative, expressed gene:LOC_Os02g56920 // rgap // 11 // --- /// NM_001055025 // Oryza sativa Japonica Group Os02g0814200 (Os02g0814200) mRNA, complete cds. // refseq // 11 // ---"
LOC_Os03g19920	Os03g0313200	OsAffx.12948.1.S1_at	2.33863	4.24724	"BGIOSGA010865-TA // locus=Chr03:12383257:12388343:- // bgi_ris // 11 // --- /// LOC_Os03g19920.1 // cDNA|expressed protein gene:LOC_Os03g19920 // rgap // 11 // --- /// NM_001186468 // Oryza sativa Japonica Group Os03g0313200 (Os03g0313200) mRNA, complete cds. // refseq // 11 // --- /// Os03t0313300-01 // Poly(A) polymerase, central region domain containing protein. // rapdb // 11 // ---"
LOC_Os09g38790	Os09g0560900	Os.8410.1.S1_at	2.34522	4.35552	"LOC_Os09g38790.1 // cDNA|ZOS9-19 - C2H2 zinc finger protein, expressed gene:LOC_Os09g38790 // rgap // 11 // --- /// NM_001070466 // Oryza sativa Japonica Group Os09g0560900 (Os09g0560900) mRNA, complete cds. // refseq // 11 // ---"
LOC_Os04g17479	Os04g0247500	Os.7668.1.S1_at	2.35849	1.9321	LOC_Os04g17479.1 // cDNA|expressed protein gene:LOC_Os04g17479 // rgap // 11 // ---
LOC_Os02g47744	Os02g0706400	OsAffx.24769.1.S1_s_at	2.37135	4.24724	"LOC_Os02g47744.1 // cDNA|MYB family transcription factor, putative, expressed gene:LOC_Os02g47744 // rgap // 11 // --- /// LOC_Os02g47744.2 // cDNA|MYB family transcription factor, putative, expressed gene:LOC_Os02g47744 // rgap // 11 // --- /// LOC_Os02g47744.3 // cDNA|MYB family transcription factor, putative, expressed gene:LOC_Os02g47744 // rgap // 11 // --- /// NM_001054405 // Oryza sativa …
LOC_Os07g32650	Os07g0510800	Os.50755.1.S1_at	2.37586	4.24724	"LOC_Os07g32650.1 // cDNA|retrotransposon protein, putative, unclassified, expressed gene:LOC_Os07g32650 // rgap // 9 // --- /// NM_001066292 // Oryza sativa Japonica Group Os07g0510800 (Os07g0510800) mRNA, complete cds. // refseq // 9 // ---"
LOC_Os05g03140	Os05g0122800	Os.53955.1.S1_at	2.39292	3.01365	"NM_001061042 // Oryza sativa Japonica Group Os05g0122800 (Os05g0122800) mRNA, partial cds. // refseq // 0 // chrChr5:1256630-1258695(+)"
LOC_Os05g22940	Os05g0295300	OsAffx.4399.1.S1_x_at	2.39981	1.9321	"BGIOSGA018366-TA // locus=Chr05:14067726:14079652:- // bgi_ris // 11 // --- /// LOC_Os05g22940.1 // cDNA|acetyl-CoA carboxylase, putative, expressed gene:LOC_Os05g22940 // rgap // 11 // --- /// NM_001061646 // Oryza sativa Japonica Group Os05g0295300 (Os05g0295300) mRNA, partial cds. // refseq // 10 // --- /// Os05t0295300-01 // Similar to Acetyl-coenzyme A carboxylase (EC 6.4.1.2). // rapdb // …
LOC_Os12g21789	Os12g0406100	Os.23678.1.A1_at	2.405	3.0165	"LOC_Os12g21789.1 // cDNA|expressed protein gene:LOC_Os12g21789 // rgap // 11 // --- /// LOC_Os12g21789.2 // cDNA|expressed protein gene:LOC_Os12g21789 // rgap // 11 // --- /// NM_001073162 // Oryza sativa Japonica Group Os12g0406100 (Os12g0406100) mRNA, complete cds. // refseq // 11 // ---"
LOC_Os05g40900	---	Os.26497.1.S1_at	2.44081	3.30067	LOC_Os05g40900.1 // cDNA|expressed protein gene:LOC_Os05g40900 // rgap // 11 // ---
LOC_Os12g43340	Os12g0628100	Os.39257.1.S1_at	2.45218	4.35552	"LOC_Os12g43340.1 // cDNA|actin-depolymerizing factor, putative, expressed gene:LOC_Os12g43340 // rgap // 11 // --- /// NM_001073859 // Oryza sativa Japonica Group Os12g0628100 (Os12g0628100) mRNA, complete cds. // refseq // 9 // ---"
LOC_Os08g16914	Os08g0270500	Os.14348.1.S1_at	2.45399	1.13166	"LOC_Os08g16914.1 // cDNA|expressed protein gene:LOC_Os08g16914 // rgap // 11 // --- /// LOC_Os08g16914.2 // cDNA|expressed protein gene:LOC_Os08g16914 // rgap // 11 // --- /// NM_001188560 // Oryza sativa Japonica Group Os08g0270500 (Os08g0270500) mRNA, partial cds. // refseq // 11 // ---"
LOC_Os03g05020	Os03g0143800	OsAffx.24968.1.S1_at	2.4667	3.01365	"BGIOSGA011843-TA // locus=Chr03:2851983:2868213:+ // bgi_ris // 10 // --- /// LOC_Os03g05020.1 // cDNA|PIR, putative, expressed gene:LOC_Os03g05020 // rgap // 11 // --- /// NM_001055476 // Oryza sativa Japonica Group Os03g0143800 (Os03g0143800) mRNA, partial cds. // refseq // 11 // --- /// Os03t0143851-01 // Similar to predicted protein. // rapdb // 11 // ---"
LOC_Os03g38170	Os03g0578500	OsAffx.13228.1.S1_at	2.47036	4.24724	"LOC_Os03g38170.1 // cDNA|expressed protein gene:LOC_Os03g38170 // rgap // 11 // --- /// LOC_Os03g38170.2 // cDNA|expressed protein gene:LOC_Os03g38170 // rgap // 11 // --- /// NM_001186580 // Oryza sativa Japonica Group Os03g0578500 (Os03g0578500) mRNA, complete cds. // refseq // 11 // --- /// Os03t0578500-01 // Hypothetical conserved gene. // rapdb // 9 // ---"
LOC_Os06g50679	Os06g0720500 /// Os06g0722200	Os.46441.1.S1_at	2.48016	4.83586	"LOC_Os06g50679.1 // cDNA|expressed protein gene:LOC_Os06g50679 // rgap // 11 // --- /// NM_001188071 // Oryza sativa Japonica Group Os06g0720500 (Os06g0720500) mRNA, complete cds. // refseq // 11 // --- /// NM_001188075 // Oryza sativa Japonica Group Os06g0722200 (Os06g0722200) mRNA, complete cds. // refseq // 11 // ---"
LOC_Os03g13840	Os03g0241900	Os.7862.1.S1_at	2.4919	4.24724	"LOC_Os03g13840.1 // cDNA|senescence-associated protein, putative, expressed gene:LOC_Os03g13840 // rgap // 11 // --- /// LOC_Os03g13840.2 // cDNA|senescence-associated protein, putative, expressed gene:LOC_Os03g13840 // rgap // 11 // --- /// NM_001056055 // Oryza sativa Japonica Group Os03g0241900 (Os03g0241900) mRNA, complete cds. // refseq // 11 // ---"
LOC_Os02g31920	Os02g0518800	Os.49414.1.S1_at	2.51193	4.24724	"NM_001053502 // Oryza sativa Japonica Group Os02g0518800 (Os02g0518800) mRNA, complete cds. // refseq // 11 // ---"
LOC_Os03g16900	Os03g0277000	Os.6346.1.S1_at	2.54194	3.47977	"BGIOSGA011003-TA // locus=Chr03:10110076:10113199:- // bgi_ris // 9 // --- /// LOC_Os03g16900.1 // cDNA|rab GDP dissociation inhibitor alpha, putative, expressed gene:LOC_Os03g16900 // rgap // 11 // --- /// NM_001056252 // Oryza sativa Japonica Group Os03g0277000 (Os03g0277000) mRNA, complete cds. // refseq // 11 // --- /// Os03t0277000-01 // Similar to GDP dissociation inhibitor protein OsGDI1.…
LOC_Os09g26004	---	Os.53536.1.S1_at	2.54907	4.7124	LOC_Os09g26004.1 // cDNA|expressed protein gene:LOC_Os09g26004 // rgap // 11 // ---
LOC_Os09g36619	Os09g0537000	Os.7587.1.S1_at	2.57268	1.67358	"LOC_Os09g36619.1 // cDNA|expressed protein gene:LOC_Os09g36619 // rgap // 11 // --- /// LOC_Os09g36619.3 // cDNA|expressed protein gene:LOC_Os09g36619 // rgap // 11 // --- /// NM_001070324 // Oryza sativa Japonica Group Os09g0537000 (Os09g0537000) mRNA, complete cds. // refseq // 11 // ---"
LOC_Os07g09110	Os07g0189400	Os.54796.1.S1_at	2.61849	3.47977	"LOC_Os07g09110.1 // cDNA|OsFBX219 - F-box domain containing protein, expressed gene:LOC_Os07g09110 // rgap // 11 // --- /// NM_001065618 // Oryza sativa Japonica Group Os07g0189400 (Os07g0189400) mRNA, complete cds. // refseq // 11 // ---"
LOC_Os03g06970	Os03g0165900	Os.51791.1.S1_at	2.62192	1.67358	"LOC_Os03g06970.1 // cDNA|tetratricopeptide repeat domain containing protein, expressed gene:LOC_Os03g06970 // rgap // 11 // --- /// NM_001055606 // Oryza sativa Japonica Group Os03g0165900 (Os03g0165900) mRNA, complete cds. // refseq // 11 // ---"
LOC_Os11g39209	Os11g0605300	Os.52807.1.S1_at	2.63089	4.35552	"LOC_Os11g39209.1 // cDNA|expressed protein gene:LOC_Os11g39209 // rgap // 11 // --- /// NM_001074775 // Oryza sativa Japonica Group Os11g0605300 (Os11g0605300) mRNA, complete cds. // refseq // 11 // ---"
LOC_Os03g38440	Os03g0581100	Os.18399.1.S1_at	2.64061	3.36612	"LOC_Os03g38440.1 // cDNA|transposon protein, putative, unclassified, expressed gene:LOC_Os03g38440 // rgap // 11 // ---"
LOC_Os07g12470	Os07g0227200	Os.34312.1.S1_at	2.65182	4.83586	"LOC_Os07g12470.1 // cDNA|expressed protein gene:LOC_Os07g12470 // rgap // 11 // --- /// NM_001065750 // Oryza sativa Japonica Group Os07g0227200 (Os07g0227200) mRNA, complete cds. // refseq // 11 // ---"
LOC_Os06g08884	---	Os.27548.1.A1_a_at	2.6738	1.67358	LOC_Os06g08884.1 // cDNA|expressed protein gene:LOC_Os06g08884 // rgap // 0 // chrChr6:4468200-4470899(-) /// LOC_Os06g08884.2 // cDNA|expressed protein gene:LOC_Os06g08884 // rgap // 0 // chrChr6:4468200-4469580(-)
LOC_Os05g05530	Os05g0148000	Os.27236.2.A1_at	2.72628	1.67358	"LOC_Os05g05530.1 // cDNA|expressed protein gene:LOC_Os05g05530 // rgap // 0 // chrChr5:2748323-2752919(-) /// LOC_Os05g05530.2 // cDNA|expressed protein gene:LOC_Os05g05530 // rgap // 0 // chrChr5:2748323-2749973(-) /// LOC_Os05g05530.3 // cDNA|expressed protein gene:LOC_Os05g05530 // rgap // 0 // chrChr5:2748323-2749685(-) /// NM_001061181 // Oryza sativa Japonica Group Os05g0148000 (Os05g01480…
LOC_Os06g06440	Os06g0158900	Os.27427.1.S1_at	2.73448	4.24724	"LOC_Os06g06440.1 // cDNA|ABC transporter, ATP-binding protein, putative, expressed gene:LOC_Os06g06440 // rgap // 11 // --- /// NM_001063405 // Oryza sativa Japonica Group Os06g0158900 (Os06g0158900) mRNA, partial cds. // refseq // 11 // ---"
LOC_Os09g03310	Os09g0120800	Os.46330.1.S1_at	2.75634	1.67358	"NM_001188786 // Oryza sativa Japonica Group Os09g0120800 (Os09g0120800) mRNA, partial cds. // refseq // 11 // ---"
LOC_Os02g27674	Os02g0478050	Os.26004.2.S1_at	2.78319	3.01365	LOC_Os02g27674.1 // cDNA|expressed protein gene:LOC_Os02g27674 // rgap // 9 // ---
LOC_Os11g06934	Os11g0170400	Os.49433.1.S1_x_at	2.78629	1.67358	"LOC_Os11g06934.1 // cDNA|expressed protein gene:LOC_Os11g06934 // rgap // 11 // --- /// LOC_Os11g06934.2 // cDNA|expressed protein gene:LOC_Os11g06934 // rgap // 11 // --- /// NM_001189444 // Oryza sativa Japonica Group Os11g0170400 (Os11g0170400) mRNA, complete cds. // refseq // 11 // ---"
LOC_Os12g36680	Os12g0552800	Os.27640.1.A1_s_at	2.7894	4.7124	"BGIOSGA037564-TA // locus=Chr12:18004082:18006115:+ // bgi_ris // 9 // --- /// LOC_Os12g36680.1 // cDNA|expressed protein gene:LOC_Os12g36680 // rgap // 11 // --- /// NM_001073517 // Oryza sativa Japonica Group Os12g0552800 (Os12g0552800) mRNA, complete cds. // refseq // 11 // --- /// Os12t0552800-01 // Conserved hypothetical protein. // rapdb // 9 // ---"
LOC_Os03g31026	Os03g0423850	Os.28875.1.A2_x_at	2.80899	4.73892	"LOC_Os03g31026.1 // cDNA|retrotransposon protein, putative, unclassified, expressed gene:LOC_Os03g31026 // rgap // 11 // --- /// LOC_Os03g31026.2 // cDNA|retrotransposon protein, putative, unclassified, expressed gene:LOC_Os03g31026 // rgap // 11 // --- /// NM_001186549 // Oryza sativa Japonica Group Os03g0423850 (Os03g0423850) mRNA, complete cds. // refseq // 11 // ---"
LOC_Os07g48760	Os07g0687000	OsAffx.16766.1.S1_at	2.81849	1.9321	"BGIOSGA026426-TA // locus=Chr07:27293279:27296225:+ // bgi_ris // 11 // --- /// LOC_Os07g48760.1 // cDNA|CAMK_KIN1/SNF1/Nim1_like.32 - CAMK includes calcium/calmodulin depedent protein kinases, expressed gene:LOC_Os07g48760 // rgap // 11 // --- /// NM_001067224 // Oryza sativa Japonica Group Os07g0687000 (Os07g0687000) mRNA, complete cds. // refseq // 10 // --- /// Os07t0687000-00 // CIPK-like p…
LOC_Os07g48690	Os07g0686500	Os.49951.1.S1_at	2.82326	4.7124	"LOC_Os07g48690.1 // cDNA|DUF630/DUF632 domains containing protein, putative, expressed gene:LOC_Os07g48690 // rgap // 11 // --- /// NM_001067219 // Oryza sativa Japonica Group Os07g0686500 (Os07g0686500) mRNA, partial cds. // refseq // 11 // ---"
LOC_Os03g04530	Os03g0138200	Os.18623.1.S1_at	2.84495	1.9321	"LOC_Os03g04530.1 // cDNA|cytochrome P450, putative, expressed gene:LOC_Os03g04530 // rgap // 11 // ---"
LOC_Os09g04504	Os09g0131400	Os.28412.1.S1_a_at	2.85796	4.24724	"LOC_Os09g04504.2 // cDNA|expressed protein gene:LOC_Os09g04504 // rgap // 11 // --- /// NM_001069159 // Oryza sativa Japonica Group Os09g0131400 (Os09g0131400) mRNA, complete cds. // refseq // 11 // ---"
LOC_Os03g27003	---	Os.24360.1.S2_at	2.86041	4.35552	LOC_Os03g27003.1 // cDNA|expressed protein gene:LOC_Os03g27003 // rgap // 11 // ---
LOC_Os02g15260	---	OsAffx.12051.1.S1_at	2.87191	2.53898	LOC_Os02g15260.1 // cDNA|expressed protein gene:LOC_Os02g15260 // rgap // 11 // ---
LOC_Os04g33970	Os04g0416400	Os.26986.1.A1_at	2.87604	4.24724	"NM_001059299 // Oryza sativa Japonica Group Os04g0416400 (Os04g0416400) mRNA, partial cds. // refseq // 11 // ---"
LOC_Os05g35360	Os05g0428100	OsAffx.4526.1.S1_at	2.88268	1.67358	"BGIOSGA018014-TA // locus=Chr05:22244007:22252412:- // bgi_ris // 11 // --- /// LOC_Os05g35360.1 // cDNA|beta-galactosidase 7 precursor, putative, expressed gene:LOC_Os05g35360 // rgap // 11 // --- /// NM_001187506 // Oryza sativa Japonica Group Os05g0428100 (Os05g0428100) mRNA, complete cds. // refseq // 11 // --- /// Os05t0428100-00 // Similar to Beta-galactosidase. // rapdb // 11 // ---"
LOC_Os03g54063	Os03g0751800	Os.52426.1.S1_at	2.93169	1.67358	"LOC_Os03g54063.1 // cDNA|expressed protein gene:LOC_Os03g54063 // rgap // 11 // --- /// NM_001057829 // Oryza sativa Japonica Group Os03g0751800 (Os03g0751800) mRNA, complete cds. // refseq // 11 // ---"
LOC_Os06g12649	Os06g0232800	Os.49405.1.A1_at	2.94377	1.9321	"LOC_Os06g12649.1 // cDNA|expressed protein gene:LOC_Os06g12649 // rgap // 0 // chrChr6:6906932-6908028(-) /// LOC_Os06g12649.2 // cDNA|expressed protein gene:LOC_Os06g12649 // rgap // 0 // chrChr6:6905843-6908028(-) /// NM_001187749 // Oryza sativa Japonica Group Os06g0232800 (Os06g0232800) mRNA, complete cds. // refseq // 0 // chrChr6:6906932-6908028(-)"
LOC_Os03g17470	Os03g0283100	Os.27671.1.S1_at	2.97974	1.13166	"NM_001056286 // Oryza sativa Japonica Group Os03g0283100 (Os03g0283100) mRNA, complete cds. // refseq // 11 // ---"
LOC_Os01g70720	Os01g0933400 /// Os12g0267064	Os.38191.2.S1_at	3.01386	2.80557	"LOC_Os01g70720.1 // cDNA|expressed protein gene:LOC_Os01g70720 // rgap // 11 // --- /// LOC_Os01g70720.2 // cDNA|expressed protein gene:LOC_Os01g70720 // rgap // 11 // --- /// NM_001051838 // Oryza sativa Japonica Group Os01g0933400 (Os01g0933400) mRNA, complete cds. // refseq // 11 // --- /// NM_001189960 // Oryza sativa Japonica Group Os12g0267064 (Os12g0267064) mRNA, partial cds. // refseq //…
LOC_Os02g44550	Os02g0665000	Os.8062.1.S1_at	3.01477	4.24724	"LOC_Os02g44550.1 // cDNA|NADP-dependent malic enzyme, putative, expressed gene:LOC_Os02g44550 // rgap // 11 // ---"
LOC_Os01g41220	Os01g0595400	Os.19344.1.S1_at	3.01477	1.67358	"LOC_Os01g41220.1 // cDNA|DUF538 domain containing protein, putative, expressed gene:LOC_Os01g41220 // rgap // 11 // --- /// LOC_Os01g41220.2 // cDNA|DUF538 domain containing protein, putative, expressed gene:LOC_Os01g41220 // rgap // 11 // --- /// NM_001050004 // Oryza sativa Japonica Group Os01g0595400 (Os01g0595400) mRNA, complete cds. // refseq // 11 // ---"
LOC_Os07g09914	---	Os.23095.1.S1_at	3.0656	1.13166	LOC_Os07g09914.1 // cDNA|expressed protein gene:LOC_Os07g09914 // rgap // 11 // ---
LOC_Os11g24180	Os11g0429600	OsAffx.31104.1.S1_at	3.08261	0	"BGIOSGA034083-TA // locus=Chr11:11099846:11108689:- // bgi_ris // 10 // --- /// LOC_Os11g24180.1 // cDNA|OsSCP50 - Putative Serine Carboxypeptidase homologue, expressed gene:LOC_Os11g24180 // rgap // 10 // --- /// NM_001189580 // Oryza sativa Japonica Group Os11g0429600 (Os11g0429600) mRNA, complete cds. // refseq // 10 // --- /// Os11t0430000-00 // Similar to serine carboxypeptidase 1. // rapdb…
LOC_Os01g24764	Os01g0349600	Os.46953.1.S1_at	3.12989	1.67358	"LOC_Os01g24764.1 // cDNA|expressed protein gene:LOC_Os01g24764 // rgap // 11 // --- /// NM_001049514 // Oryza sativa Japonica Group Os01g0349600 (Os01g0349600) mRNA, partial cds. // refseq // 11 // ---"
LOC_Os07g12560	Os07g0228400	Os.29745.1.S2_at	3.17058	4.02112	"LOC_Os07g12560.1 // cDNA|OsFBX224 - F-box domain containing protein, expressed gene:LOC_Os07g12560 // rgap // 11 // --- /// LOC_Os07g12560.2 // cDNA|OsFBX224 - F-box domain containing protein, expressed gene:LOC_Os07g12560 // rgap // 11 // --- /// NM_001065756 // Oryza sativa Japonica Group Os07g0228400 (Os07g0228400) mRNA, complete cds. // refseq // 11 // ---"
LOC_Os01g66890	Os01g0893400	Os.26388.3.S1_x_at	3.21543	4.24724	"LOC_Os01g66890.1 // cDNA|BTBZ1 - Bric-a-Brac, Tramtrack, and Broad Complex BTB domain with TAZ zinc finger and Calmodulin-binding domains, expressed gene:LOC_Os01g66890 // rgap // 10 // --- /// LOC_Os01g66890.2 // cDNA|BTBZ1 - Bric-a-Brac, Tramtrack, and Broad Complex BTB domain with TAZ zinc finger and Calmodulin-binding domains, expressed gene:LOC_Os01g66890 // rgap // 10 // --- /// LOC_Os01g6…
LOC_Os07g22494	Os07g0407700	Os.34819.2.S1_x_at	3.22581	1.9321	"LOC_Os07g22494.1 // cDNA|expressed protein gene:LOC_Os07g22494 // rgap // 11 // --- /// LOC_Os07g22494.2 // cDNA|expressed protein gene:LOC_Os07g22494 // rgap // 11 // --- /// LOC_Os07g22494.3 // cDNA|expressed protein gene:LOC_Os07g22494 // rgap // 11 // --- /// LOC_Os07g22494.4 // cDNA|expressed protein gene:LOC_Os07g22494 // rgap // 11 // --- /// NM_001065968 // Oryza sativa Japonica Group Os…
LOC_Os02g44230	Os02g0661100	Os.6092.1.S1_at	3.29056	1.9321	"LOC_Os02g44230.1 // cDNA|CPuORF22 - conserved peptide uORF-containing transcript, expressed gene:LOC_Os02g44230 // rgap // 11 // --- /// LOC_Os02g44230.2 // cDNA|CPuORF22 - conserved peptide uORF-containing transcript, expressed gene:LOC_Os02g44230 // rgap // 11 // --- /// LOC_Os02g44230.3 // cDNA|CPuORF22 - conserved peptide uORF-containing transcript, expressed gene:LOC_Os02g44230 // rgap // 1…
LOC_Os10g13700	Os10g0204400	Os.8805.1.S1_at	3.34784	2.53898	"LOC_Os10g13700.2 // cDNA|phosphoenolpyruvate carboxykinase, putative, expressed gene:LOC_Os10g13700 // rgap // 10 // --- /// NM_001070842 // Oryza sativa Japonica Group Os10g0204400 (Os10g0204400) mRNA, complete cds. // refseq // 11 // --- /// Os10t0204400-01 // Similar to Phosphoenolpyruvate carboxykinase (Fragment). // rapdb // 9 // ---"
LOC_Os08g12780	Os08g0224300	Os.25324.2.S1_at	3.47222	2.53898	"LOC_Os08g12780.2 // cDNA|chloroplast envelope membrane protein, putative, expressed gene:LOC_Os08g12780 // rgap // 11 // --- /// LOC_Os08g12780.3 // cDNA|chloroplast envelope membrane protein, putative, expressed gene:LOC_Os08g12780 // rgap // 11 // --- /// NM_001067811 // Oryza sativa Japonica Group Os08g0224300 (Os08g0224300) mRNA, complete cds. // refseq // 11 // ---"
LOC_Os01g39860	Os01g0580500	Os.37617.1.S1_at	3.47947	4.24724	"LOC_Os01g39860.1 // cDNA|1-aminocyclopropane-1-carboxylate oxidase protein, putative, expressed gene:LOC_Os01g39860 // rgap // 11 // --- /// NM_001049943 // Oryza sativa Japonica Group Os01g0580500 (Os01g0580500) mRNA, complete cds. // refseq // 11 // ---"
LOC_Os01g29469	Os01g0390900	Os.54170.1.S1_at	3.69822	1.9321	"BGIOSGA001580-TA // locus=Chr01:18448225:18454969:- // bgi_ris // 0 // chrChr1:16511818-16518560(-) /// LOC_Os01g29469.1 // cDNA|dual specificity protein phosphatase, putative, expressed gene:LOC_Os01g29469 // rgap // 0 // chrChr1:16511572-16518660(-) /// NM_001049647 // Oryza sativa Japonica Group Os01g0390900 (Os01g0390900) mRNA, complete cds. // refseq // 0 // chrChr1:16511619-16518660(-) ///…
LOC_Os04g33640	Os04g0412300	Os.47778.1.A1_s_at	3.73692	3.01365	"LOC_Os04g33640.1 // cDNA|glycosyl hydrolases family 17, putative, expressed gene:LOC_Os04g33640 // rgap // 11 // --- /// LOC_Os04g33640.2 // cDNA|glycosyl hydrolases family 17, putative, expressed gene:LOC_Os04g33640 // rgap // 11 // --- /// NM_001059274 // Oryza sativa Japonica Group Os04g0412300 (Os04g0412300) mRNA, complete cds. // refseq // 11 // ---"
LOC_Os12g09550	Os12g0197200	Os.50499.1.S2_at	3.87597	4.24724	"LOC_Os12g09550.1 // cDNA|expressed protein gene:LOC_Os12g09550 // rgap // 11 // --- /// LOC_Os12g09550.2 // cDNA|expressed protein gene:LOC_Os12g09550 // rgap // 10 // --- /// NM_001189903 // Oryza sativa Japonica Group Os12g0197200 (Os12g0197200) mRNA, partial cds. // refseq // 11 // ---"
LOC_Os01g46570	Os01g0654100	Os.38060.2.S1_x_at	3.98248	1.21871	"BGIOSGA004131-TA // locus=Chr01:29720182:29726760:+ // bgi_ris // 11 // --- /// LOC_Os01g46570.1 // cDNA|CTP synthase, putative, expressed gene:LOC_Os01g46570 // rgap // 11 // --- /// LOC_Os01g46570.3 // cDNA|CTP synthase, putative, expressed gene:LOC_Os01g46570 // rgap // 11 // --- /// NM_001050280 // Oryza sativa Japonica Group Os01g0654100 (Os01g0654100) mRNA, complete cds. // refseq // 11 //…
LOC_Os02g03710	Os02g0129800	Os.56074.1.S1_at	4.05351	3.30067	"LOC_Os02g03710.1 // cDNA|UP-9A, putative, expressed gene:LOC_Os02g03710 // rgap // 11 // --- /// NM_001052314 // Oryza sativa Japonica Group Os02g0129800 (Os02g0129800) mRNA, complete cds. // refseq // 11 // ---"
LOC_Os01g22039	---	OsAffx.23333.1.S1_at	4.13565	1.21871	LOC_Os01g22039.1 // cDNA|expressed protein gene:LOC_Os01g22039 // rgap // 11 // --- /// LOC_Os01g22209.1 // cDNA|expressed protein gene:LOC_Os01g22209 // rgap // 11 // ---
LOC_Os09g20340	Os09g0368900	OsAffx.6341.1.S1_at	4.30478	4.73892	"BGIOSGA030623-TA // locus=Chr09:10664701:10669371:+ // bgi_ris // 11 // --- /// LOC_Os09g20340.1 // cDNA|DUF630/DUF632 domains containing protein, putative, expressed gene:LOC_Os09g20340 // rgap // 11 // --- /// NM_001069547 // Oryza sativa Japonica Group Os09g0368900 (Os09g0368900) mRNA, partial cds. // refseq // 11 // --- /// Os09t0368900-00 // Protein of unknown function DUF632 domain contain…
LOC_Os03g14180	Os03g0245800	Os.8926.1.S1_at	4.81464	1.13166	"LOC_Os03g14180.1 // cDNA|hsp20/alpha crystallin family protein, putative, expressed gene:LOC_Os03g14180 // rgap // 11 // --- /// NM_001056076 // Oryza sativa Japonica Group Os03g0245800 (Os03g0245800) mRNA, complete cds. // refseq // 11 // ---"
LOC_Os01g40750	Os01g0590200	Os.41397.1.S1_at	4.82859	0	"BGIOSGA001308-TA // locus=Chr01:25689898:25693993:- // bgi_ris // 0 // chrChr1:23015759-23026146(-) /// LOC_Os01g40750.1 // cDNA|expressed protein gene:LOC_Os01g40750 // rgap // 0 // chrChr1:23023139-23026116(-) /// NM_001049983 // Oryza sativa Japonica Group Os01g0590200 (Os01g0590200) mRNA, complete cds. // refseq // 0 // chrChr1:23023169-23026116(-)"
LOC_Os01g41565	Os01g0598900	Os.17055.1.A1_a_at	4.89476	0	"BGIOSGA001286-TA // locus=Chr01:26230949:26233599:- // bgi_ris // 0 // chrChr1:23530088-23532731(-) /// BGIOSGA005566-TA // locus=Chr02:34150917:34153559:- // bgi_ris // 0 // chrChr1:23530107-23532731(-) /// LOC_Os01g41565.1 // cDNA|ATP-binding domain-containing protein, putative, expressed gene:LOC_Os01g41565 // rgap // 0 // chrChr1:23530088-23532731(-) /// NM_001185520 // Oryza sativa Japonica…
LOC_Os09g16520	Os09g0334600	OsAffx.29875.1.S1_s_at	4.92611	3.01365	"LOC_Os09g16520.1 // cDNA|cytochrome b5-like Heme/Steroid binding domain containing protein, expressed gene:LOC_Os09g16520 // rgap // 11 // ---"
LOC_Os11g18194	Os11g0285000	Os.53034.1.A1_at	4.95786	1.67358	"LOC_Os11g18194.1 // cDNA|cycloartenol synthase, putative, expressed gene:LOC_Os11g18194 // rgap // 11 // --- /// NM_001074232 // Oryza sativa Japonica Group Os11g0285000 (Os11g0285000) mRNA, complete cds. // refseq // 10 // ---"
LOC_Os09g30320	Os09g0480900	Os.56088.1.S1_at	5.07614	2.4978	"NM_001070026 // Oryza sativa Japonica Group Os09g0480900 (Os09g0480900) mRNA, partial cds. // refseq // 11 // ---"
LOC_Os04g42720	Os04g0506300	Os.51743.1.S1_at	5.13084	4.35552	"BGIOSGA014759-TA // locus=Chr04:23933499:23937327:- // bgi_ris // 10 // --- /// LOC_Os04g42720.1 // cDNA|TMS membrane protein/tumour differentially expressed protein, putative, expressed gene:LOC_Os04g42720 // rgap // 11 // --- /// NM_001059793 // Oryza sativa Japonica Group Os04g0506300 (Os04g0506300) mRNA, complete cds. // refseq // 11 // --- /// Os04t0506300-01 // TMS membrane protein/tumour …
LOC_Os06g44410	Os06g0654300	OsAffx.28099.1.S1_at	6.5189	4.35552	"BGIOSGA023392-TA // locus=Chr06:28408118:28413741:+ // bgi_ris // 10 // --- /// LOC_Os06g44410.1 // cDNA|histidine kinase, putative, expressed gene:LOC_Os06g44410 // rgap // 11 // --- /// NM_001064779 // Oryza sativa Japonica Group Os06g0654300 (Os06g0654300) mRNA, complete cds. // refseq // 10 // ---"
LOC_Os01g41250	Os01g0595700	Os.24958.1.A1_at	7.59878	0	"BGIOSGA003898-TA // locus=Chr01:25982000:25983563:+ // bgi_ris // 0 // chrChr1:23347749-23349306(+) /// LOC_Os01g41250.1 // cDNA|OsFBX17 - F-box domain containing protein, expressed gene:LOC_Os01g41250 // rgap // 0 // chrChr1:23347749-23349394(+) /// NM_001050006 // Oryza sativa Japonica Group Os01g0595700 (Os01g0595700) mRNA, complete cds. // refseq // 0 // chrChr1:23347749-23350609(+)"
LOC_Os01g28300	Os01g0380800	Os.25470.1.S1_at	15.083	0	"LOC_Os01g28300.1 // cDNA|OsFBX7 - F-box domain containing protein, expressed gene:LOC_Os01g28300 // rgap // 9 // --- /// NM_001049623 // Oryza sativa Japonica Group Os01g0380800 (Os01g0380800) mRNA, complete cds. // refseq // 9 // ---"

## Sheet: GroupII
B. Identification of differentially expressed genes associated with GroupII (SaSbSc vs Sb)
MSU ID	Gene Symbol	ProbeSet ID	Fold Change	Q-value(%)	Description
LOC_Os03g14310	Os03g0247300	Os.17054.1.S1_at	44.5523	0	---
LOC_Os11g08440	Os11g0187500	Os.32737.1.S1_at	6.7963	0	BGIOSGA034959-TA // bgi_ris // 2 // Cross Hyb Matching Probes /// Os11t0187500-01 // rapdb // 2 // Cross Hyb Matching Probes /// Os11t0187500-02 // rapdb // 2 // Cross Hyb Matching Probes
LOC_Os08g17500	Os08g0277200	Os.54671.1.S1_at	5.4235	3.35855	BGIOSGA028355-TA // bgi_ris // 2 // Cross Hyb Matching Probes /// Os08t0277200-01 // rapdb // 2 // Cross Hyb Matching Probes
LOC_Os05g46480	Os05g0542500	Os.12551.1.S1_s_at	5.395	0	LOC_Os05g46480.2 // rgap // 7 // Cross Hyb Matching Probes /// BGIOSGA020289-TA // bgi_ris // 1 // Cross Hyb Matching Probes /// Os05t0542500-01 // rapdb // 1 // Cross Hyb Matching Probes /// Os05t0542500-02 // rapdb // 1 // Cross Hyb Matching Probes
LOC_Os07g06620	Os07g0160100	Os.33534.1.S1_s_at	4.9138	3.35855	---
LOC_Os03g44710	Os03g0650000	Os.2293.1.S1_at	4.595	3.35855	LOC_Os03g44710.3 // rgap // 7 // Cross Hyb Matching Probes /// BGIOSGA013223-TA // bgi_ris // 7 // Cross Hyb Matching Probes /// Os03t0650000-01 // rapdb // 7 // Cross Hyb Matching Probes /// Os03t0650000-02 // rapdb // 7 // Cross Hyb Matching Probes
LOC_Os08g36860	Os08g0472800	Os.50329.1.S1_s_at	4.333	3.35855	---
LOC_Os01g14510	Os01g0247500	Os.35827.1.S1_at	4.33	4.79846	BGIOSGA002003-TA // bgi_ris // 5 // Cross Hyb Matching Probes /// BGIOSGA029859-TA // bgi_ris // 3 // Cross Hyb Matching Probes /// Os01t0247500-01 // rapdb // 5 // Cross Hyb Matching Probes
LOC_Os12g10540	Os12g0207000	Os.2345.2.S1_a_at	4.2458	3.35855	BGIOSGA037140-TA // bgi_ris // 8 // Cross Hyb Matching Probes /// Os12t0207000-01 // rapdb // 8 // Cross Hyb Matching Probes
LOC_Os04g16738	---	Os.46636.1.S1_x_at	4.1427	4.79846	---
LOC_Os03g11614	Os03g0215400	Os.10941.1.S1_at	3.9813	4.79846	BGIOSGA011213-TA // bgi_ris // 5 // Cross Hyb Matching Probes /// Os03t0215400-01 // rapdb // 5 // Cross Hyb Matching Probes
LOC_Os01g72470	Os01g0954100	Os.51382.1.S1_at	3.9741	3.35855	BGIOSGA000091-TA // bgi_ris // 1 // Cross Hyb Matching Probes /// Os01t0954100-01 // rapdb // 1 // Cross Hyb Matching Probes
LOC_Os01g63930	Os01g0858200	Os.17805.1.S3_s_at	3.6619	3.35855	---
LOC_Os02g42950	Os02g0643200	Os.54793.1.S1_at	3.3981	0	BGIOSGA005951-TA // bgi_ris // 5 // Cross Hyb Matching Probes /// Os02t0643200-01 // rapdb // 5 // Cross Hyb Matching Probes
LOC_Os10g37190	Os10g0516200	Os.12804.1.S1_at	3.1104	3.35855	BGIOSGA031556-TA // bgi_ris // 1 // Cross Hyb Matching Probes /// Os10t0516200-00 // rapdb // 1 // Cross Hyb Matching Probes /// NM_001189311 // refseq // 7 // Cross Hyb Matching Probes
LOC_Os11g04600	Os12g0138500	Os.49532.1.S1_s_at	2.7079	3.35855	LOC_Os12g04410.1 // rgap // 4 // Cross Hyb Matching Probes /// BGIOSGA034767-TA // bgi_ris // 4 // Cross Hyb Matching Probes /// BGIOSGA034772-TA // bgi_ris // 4 // Cross Hyb Matching Probes /// Os11t0141900-00 // rapdb // 4 // Cross Hyb Matching Probes /// Os12t0138500-01 // rapdb // 4 // Cross Hyb Matching Probes /// NM_001072249 // refseq // 4 // Cross Hyb Matching Probes
LOC_Os04g55970	Os04g0653600	Os.9597.1.S1_at	2.3331	4.79846	---
LOC_Os09g11460	Os09g0286600	Os.11296.1.S1_a_at	2.2642	3.35855	---
LOC_Os08g02490	Os08g0118000	Os.8367.1.S1_at	2.227	4.79846	BGIOSGA027894-TA // bgi_ris // 1 // Cross Hyb Matching Probes /// Os08t0118000-01 // rapdb // 1 // Cross Hyb Matching Probes
LOC_Os02g43660	Os02g0653200	Os.36684.1.S1_at	2.2026	4.79846	BGIOSGA005920-TA // bgi_ris // 3 // Cross Hyb Matching Probes /// Os02t0653200-01 // rapdb // 3 // Cross Hyb Matching Probes
LOC_Os01g53160	Os01g0732300	Os.55598.1.S1_at	2.0995	3.35855	BGIOSGA004400-TA // bgi_ris // 4 // Cross Hyb Matching Probes /// Os01t0732300-01 // rapdb // 4 // Cross Hyb Matching Probes
LOC_Os11g29140	Os11g0481500	Os.10180.1.S1_at	2.0307	4.79846	Os11t0481500-01 // rapdb // 1 // Cross Hyb Matching Probes
LOC_Os04g28300	Os04g0351333	OsAffx.26202.1.S1_at	0.4992	1.75267	---
LOC_Os04g47290	Os04g0560500	OsAffx.4110.1.S1_at	0.4989	2.67327	BGIOSGA016914-TA // bgi_ris // 8 // Cross Hyb Matching Probes
LOC_Os11g07940	Os11g0181900	Os.22793.1.S1_at	0.4988	0	---
LOC_Os04g58580	Os04g0682300	Os.53677.1.S1_at	0.4963	0	---
LOC_Os08g15080	---	Os.26996.1.S1_at	0.4957	4.83385	Os08t0249400-01 // rapdb // 4 // Cross Hyb Matching Probes
LOC_Os03g15380	Os03g0259600	Os.55672.1.S1_at	0.4951	0.364536	BGIOSGA012262-TA // bgi_ris // 4 // Cross Hyb Matching Probes /// Os03t0259600-01 // rapdb // 6 // Cross Hyb Matching Probes
LOC_Os09g04924	---	Os.51633.1.S1_x_at	0.4947	0	---
LOC_Os06g03670	Os06g0127100	OsAffx.27442.1.S1_at	0.4921	0.364536	---
LOC_Os01g65590	Os01g0877400	OsAffx.11744.1.S1_x_at	0.4911	3.22144	LOC_Os05g35266.1 // rgap // 1 // Cross Hyb Matching Probes /// LOC_Os05g35266.3 // rgap // 1 // Cross Hyb Matching Probes /// LOC_Os05g35266.2 // rgap // 1 // Cross Hyb Matching Probes /// BGIOSGA018019-TA // bgi_ris // 1 // Cross Hyb Matching Probes /// Os05t0427200-02 // rapdb // 1 // Cross Hyb Matching Probes /// Os05t0427200-01 // rapdb // 1 // Cross Hyb Matching Probes /// NM_001062141 // re…
LOC_Os03g09070	Os03g0190300	Os.43892.1.S1_at	0.4909	0	BGIOSGA011305-TA // bgi_ris // 8 // Cross Hyb Matching Probes /// Os03t0190300-00 // rapdb // 8 // Cross Hyb Matching Probes
LOC_Os08g31940	Os08g0414300	Os.52322.1.S1_at	0.4905	3.22144	---
LOC_Os07g16030	Os07g0264000	Os.53334.1.S1_x_at	0.49	0.678599	---
LOC_Os03g01710	Os03g0107400	Os.17650.1.S1_at	0.4837	0	---
LOC_Os11g31770	Os11g0518900	OsAffx.31254.1.S1_at	0.4831	0	---
LOC_Os04g47912	Os04g0566900	OsAffx.26511.1.S1_x_at	0.483	0	LOC_Os04g47906.2 // rgap // 8 // Cross Hyb Matching Probes /// Os04t0566800-01 // rapdb // 8 // Cross Hyb Matching Probes /// NM_001060119 // refseq // 8 // Cross Hyb Matching Probes
LOC_Os02g52960	---	OsAffx.3051.1.S1_at	0.4802	0	---
LOC_Os10g31820	Os10g0456500	Os.15104.1.S1_s_at	0.4788	1.97925	LOC_Os10g31820.2 // rgap // 6 // Cross Hyb Matching Probes /// BGIOSGA033073-TA // bgi_ris // 6 // Cross Hyb Matching Probes /// Os10t0456500-02 // rapdb // 6 // Cross Hyb Matching Probes
LOC_Os05g07690	---	Os.35448.1.S1_at	0.474	0	---
LOC_Os06g22829	Os06g0334600	Os.46955.1.A1_at	0.4735	0	---
LOC_Os07g13234	---	Os.17937.1.S1_a_at	0.4686	0.678599	LOC_Os04g21110.1 // rgap // 1 // Cross Hyb Matching Probes /// BGIOSGA016052-TA // bgi_ris // 1 // Cross Hyb Matching Probes /// Os03t0382350-01 // rapdb // 3 // Cross Hyb Matching Probes /// Os04t0280200-01 // rapdb // 1 // Cross Hyb Matching Probes /// Os07t0236200-01 // rapdb // 3 // Cross Hyb Matching Probes /// NM_001186905 // refseq // 1 // Cross Hyb Matching Probes
LOC_Os04g42134	Os04g0499200	Os.48667.1.A1_at	0.4677	4.22095	BGIOSGA014790-TA // bgi_ris // 3 // Cross Hyb Matching Probes /// BGIOSGA018165-TA // bgi_ris // 4 // Cross Hyb Matching Probes /// Os04t0499200-01 // rapdb // 8 // Cross Hyb Matching Probes
LOC_Os10g28060	Os10g0416200	Os.46477.1.S1_at	0.4657	2.48113	BGIOSGA031922-TA // bgi_ris // 4 // Cross Hyb Matching Probes /// Os10t0416200-01 // rapdb // 4 // Cross Hyb Matching Probes
LOC_Os12g05920	Os12g0155300	OsAffx.19510.1.S1_at	0.4651	0	---
LOC_Os02g07960	Os02g0176100	Os.38295.1.S1_at	0.4627	0.958889	BGIOSGA007040-TA // bgi_ris // 6 // Cross Hyb Matching Probes /// Os02t0176100-03 // rapdb // 2 // Cross Hyb Matching Probes
LOC_Os04g31090	Os04g0380000	Os.52823.1.S2_at	0.4614	0.958889	---
LOC_Os05g37350	Os05g0446000	Os.53059.1.S1_x_at	0.4614	2.67327	LOC_Os05g37410.1 // rgap // 7 // Cross Hyb Matching Probes /// BGIOSGA017955-TA // bgi_ris // 7 // Cross Hyb Matching Probes
LOC_Os07g38280	Os07g0570500	Os.27588.2.S1_at	0.46	3.7681	NM_001188336 // refseq // 1 // Cross Hyb Matching Probes
LOC_Os07g32650	Os07g0510800	Os.50755.1.S1_at	0.4583	3.41048	---
LOC_Os02g44520	Os02g0664300	Os.27950.1.S1_a_at	0.4559	0	---
LOC_Os01g35830	Os01g0539900	Os.9577.1.S1_at	0.4549	0.678599	---
LOC_Os06g17840	Os06g0286351	Os.9100.1.S1_at	0.4483	2.75681	---
LOC_Os05g25974	Os05g0325400	Os.21300.2.S1_x_at	0.4465	0	LOC_Os01g42690.1 // rgap // 2 // Cross Hyb Matching Probes /// NM_001061742 // refseq // 2 // Cross Hyb Matching Probes
LOC_Os01g32840	---	Os.53269.1.S1_at	0.4455	0	---
LOC_Os07g13460	Os07g0238700	Os.10093.2.S1_at	0.4448	3.22144	---
LOC_Os04g52970	---	OsAffx.14387.1.S1_at	0.4393	1.97925	---
LOC_Os05g02780	Os05g0119300	Os.37849.1.A1_at	0.4388	0	---
LOC_Os02g05244	Os02g0145500	Os.54263.2.S1_x_at	0.4365	0	---
LOC_Os08g23110	Os08g0320000	Os.33205.1.S1_at	0.4337	4.83385	BGIOSGA028440-TA // bgi_ris // 3 // Cross Hyb Matching Probes
LOC_Os12g16280	Os12g0263800	Os.14533.1.S1_a_at	0.4332	0.678599	LOC_Os12g16220.3 // rgap // 1 // Cross Hyb Matching Probes /// LOC_Os12g16220.2 // rgap // 1 // Cross Hyb Matching Probes /// LOC_Os12g16240.1 // rgap // 4 // Cross Hyb Matching Probes /// LOC_Os12g16410.1 // rgap // 1 // Cross Hyb Matching Probes /// LOC_Os12g16410.2 // rgap // 1 // Cross Hyb Matching Probes /// BGIOSGA018531-TA // bgi_ris // 2 // Cross Hyb Matching Probes /// BGIOSGA018535-TA /…
LOC_Os09g38790	Os09g0560900	Os.8410.1.S1_at	0.4322	0.958889	---
LOC_Os04g40700	Os04g0483200	Os.50575.2.S1_x_at	0.4322	4.51347	---
LOC_Os01g15399	---	Os.53569.1.S1_at	0.4314	0	LOC_Os02g30114.1 // rgap // 7 // Cross Hyb Matching Probes /// LOC_Os02g30114.2 // rgap // 7 // Cross Hyb Matching Probes
LOC_Os03g03550	Os03g0127500	Os.18178.1.S1_at	0.4293	0.364536	LOC_Os03g03560.1 // rgap // 10 // Negative Strand Matching Probes
LOC_Os03g62640	Os03g0843500	Os.11748.2.S2_at	0.4256	0	---
LOC_Os03g05020	Os03g0143800	OsAffx.24968.1.S1_at	0.425	0.958889	---
LOC_Os03g46090	Os03g0663700	Os.22486.1.A1_at	0.4246	2.75681	BGIOSGA013259-TA // bgi_ris // 1 // Cross Hyb Matching Probes /// NM_001057369 // refseq // 6 // Cross Hyb Matching Probes
LOC_Os04g58200	Os04g0678700	Os.12363.1.S1_at	0.4237	0	---
LOC_Os05g22940	Os05g0295300	OsAffx.4399.1.S1_x_at	0.4227	0	---
LOC_Os01g49026	Os01g0683600	Os.12833.1.S1_at	0.4204	0.364536	---
LOC_Os03g38440	Os03g0581100	Os.18399.1.S1_at	0.4183	2.75681	---
LOC_Os01g67810	Os01g0905200	Os.26884.1.S1_a_at	0.4181	1.75267	---
LOC_Os12g08090	Os12g0181500	Os.26802.2.S1_at	0.4171	3.22144	BGIOSGA037101-TA // bgi_ris // 2 // Cross Hyb Matching Probes /// Os12t0181500-01 // rapdb // 2 // Cross Hyb Matching Probes /// NM_001072848 // refseq // 8 // Cross Hyb Matching Probes
LOC_Os06g08884	---	Os.27548.1.A1_a_at	0.4162	0	---
LOC_Os07g27300	Os07g0456400	Os.27553.2.S1_at	0.4161	0	---
LOC_Os05g35360	Os05g0428100	OsAffx.4526.1.S1_at	0.4151	0	---
LOC_Os01g48190	---	Os.10606.3.S1_at	0.4127	4.83385	---
LOC_Os01g70720	Os01g0933400 /// Os12g0267064	Os.38191.2.S1_at	0.4123	2.48113	---
LOC_Os03g12670	---	Os.12264.2.S1_at	0.4108	0	---
LOC_Os03g16220	Os03g0269000	OsAffx.3252.1.S1_at	0.4102	0	---
LOC_Os02g40440	Os02g0617400	Os.55447.1.S1_at	0.4088	0	BGIOSGA008629-TA // bgi_ris // 4 // Cross Hyb Matching Probes /// Os02t0617400-01 // rapdb // 4 // Cross Hyb Matching Probes
LOC_Os12g07810	Os12g0177900	Os.23454.1.A1_at	0.4083	0.958889	BGIOSGA037093-TA // bgi_ris // 7 // Cross Hyb Matching Probes /// Os12t0178000-01 // rapdb // 7 // Cross Hyb Matching Probes
LOC_Os12g16240	Os12g0263500	Os.48109.1.A1_s_at	0.4062	4.83385	LOC_Os12g16220.3 // rgap // 1 // Cross Hyb Matching Probes /// LOC_Os12g16220.2 // rgap // 2 // Cross Hyb Matching Probes /// BGIOSGA018535-TA // bgi_ris // 1 // Cross Hyb Matching Probes /// Os12t0263200-01 // rapdb // 2 // Cross Hyb Matching Probes /// NM_001073057 // refseq // 1 // Cross Hyb Matching Probes
LOC_Os04g17479	Os04g0247500	Os.7668.1.S1_at	0.4052	0	---
LOC_Os06g14450	Os06g0255900	Os.53612.1.S1_at	0.4052	0	BGIOSGA022640-TA // bgi_ris // 6 // Cross Hyb Matching Probes
LOC_Os03g04530	Os03g0138200	Os.18623.1.S1_at	0.403	0	BGIOSGA011813-TA // bgi_ris // 5 // Cross Hyb Matching Probes /// Os03t0138200-01 // rapdb // 5 // Cross Hyb Matching Probes /// NM_001055443 // refseq // 8 // Cross Hyb Matching Probes
LOC_Os06g50679	Os06g0720500 /// Os06g0722200	Os.46441.1.S1_at	0.4028	1.75267	LOC_Os06g50715.1 // rgap // 3 // Cross Hyb Matching Probes /// NM_001065136 // refseq // 1 // Cross Hyb Matching Probes
LOC_Os12g36680	Os12g0552800	Os.27640.1.A1_s_at	0.4002	0	BGIOSGA037566-TA // bgi_ris // 6 // Cross Hyb Matching Probes
LOC_Os03g16900	Os03g0277000	Os.6346.1.S1_at	0.3997	0.364536	---
LOC_Os07g14650	Os07g0250300	Os.25866.2.S1_at	0.3954	0	---
LOC_Os12g09584	---	Os.15307.1.S1_at	0.3943	0	---
LOC_Os11g13890	Os11g0242800	Os.12181.1.S1_s_at	0.3903	4.22095	LOC_Os11g13890.5 // rgap // 6 // Cross Hyb Matching Probes
LOC_Os05g05530	Os05g0148000	Os.27236.2.A1_at	0.3881	0	---
LOC_Os08g34460	Os08g0443800	Os.56957.1.S1_at	0.3879	0	BGIOSGA028755-TA // bgi_ris // 5 // Cross Hyb Matching Probes /// Os08t0443800-01 // rapdb // 5 // Cross Hyb Matching Probes
LOC_Os05g40900	---	Os.26497.1.S1_at	0.3856	0	---
LOC_Os03g31026	Os03g0423850	Os.28875.1.A2_x_at	0.3832	4.83385	Os03t0423850-01 // rapdb // 7 // Cross Hyb Matching Probes /// Os04t0206200-01 // rapdb // 3 // Cross Hyb Matching Probes /// Os04t0206200-02 // rapdb // 3 // Cross Hyb Matching Probes /// NM_001058777 // refseq // 3 // Cross Hyb Matching Probes
LOC_Os08g16914	Os08g0270500	Os.14348.1.S1_at	0.3772	0	---
LOC_Os11g14380	Os11g0249000	Os.48915.1.S1_at	0.373	0.364536	---
LOC_Os03g49464	Os03g0701400	OsAffx.13422.1.S1_at	0.3702	0	---
LOC_Os11g13500	Os12g0263800	Os.52396.1.S1_at	0.3681	2.48113	---
LOC_Os02g47744	Os02g0706400	OsAffx.24769.1.S1_s_at	0.3668	0	---
LOC_Os04g20210	Os04g0269900	Os.50289.1.S1_at	0.3658	3.7681	---
LOC_Os11g06934	Os11g0170400	Os.49433.1.S1_x_at	0.3654	0	LOC_Os02g39530.1 // rgap // 1 // Cross Hyb Matching Probes /// LOC_Os02g39530.3 // rgap // 1 // Cross Hyb Matching Probes /// LOC_Os02g39530.2 // rgap // 1 // Cross Hyb Matching Probes /// Os02t0608200-01 // rapdb // 1 // Cross Hyb Matching Probes /// Os11t0170400-01 // rapdb // 7 // Cross Hyb Matching Probes /// NM_001053920 // refseq // 1 // Cross Hyb Matching Probes
LOC_Os11g24500	Os11g0432800	Os.47897.1.S1_at	0.3644	0	---
LOC_Os03g27003	---	Os.24360.1.S2_at	0.359	3.7681	---
LOC_Os02g56920	Os02g0814200	Os.27093.1.S1_at	0.3585	0.958889	BGIOSGA005374-TA // bgi_ris // 2 // Cross Hyb Matching Probes /// BGIOSGA005375-TA // bgi_ris // 3 // Cross Hyb Matching Probes /// Os02t0814200-01 // rapdb // 3 // Cross Hyb Matching Probes /// Os02t0814200-02 // rapdb // 3 // Cross Hyb Matching Probes
LOC_Os02g15260	---	OsAffx.12051.1.S1_at	0.3571	0	---
LOC_Os03g60880	Os03g0823800	Os.18745.1.S1_at	0.3527	0	LOC_Os03g60880.2 // rgap // 6 // Cross Hyb Matching Probes /// BGIOSGA009539-TA // bgi_ris // 4 // Cross Hyb Matching Probes /// Os03t0823800-02 // rapdb // 4 // Cross Hyb Matching Probes /// Os03t0823800-01 // rapdb // 4 // Cross Hyb Matching Probes
LOC_Os03g54063	Os03g0751800	Os.52426.1.S1_at	0.3512	0	LOC_Os03g54063.2 // rgap // 4 // Cross Hyb Matching Probes /// LOC_Os03g54063.3 // rgap // 4 // Cross Hyb Matching Probes /// Os03t0751800-01 // rapdb // 1 // Cross Hyb Matching Probes
LOC_Os02g31920	Os02g0518800	Os.49414.1.S1_at	0.3507	0	LOC_Os02g31926.1 // rgap // 7 // Cross Hyb Matching Probes
LOC_Os02g31922	Os02g0518800	Os.49414.1.S1_at	0.3507	0	LOC_Os02g31926.1 // rgap // 7 // Cross Hyb Matching Probes
LOC_Os02g31924	Os02g0518800	Os.49414.1.S1_at	0.3507	0	LOC_Os02g31926.1 // rgap // 7 // Cross Hyb Matching Probes
LOC_Os02g31926	Os02g0518800	Os.49414.1.S1_at	0.3507	0	LOC_Os02g31926.1 // rgap // 7 // Cross Hyb Matching Probes
LOC_Os09g03310	Os09g0120800	Os.46330.1.S1_at	0.3504	0	---
LOC_Os09g36619	Os09g0537000	Os.7587.1.S1_at	0.3451	0	LOC_Os09g36619.2 // rgap // 1 // Cross Hyb Matching Probes
LOC_Os03g50210	Os03g0710000	Os.22831.1.S1_at	0.3438	0	BGIOSGA013426-TA // bgi_ris // 5 // Cross Hyb Matching Probes /// Os03t0710000-01 // rapdb // 5 // Cross Hyb Matching Probes /// Os03t0710000-02 // rapdb // 5 // Cross Hyb Matching Probes /// LOC_Os03g50220.1 // rgap // 11 // Negative Strand Matching Probes
LOC_Os01g43870	Os01g0629400	Os.834.1.S1_a_at	0.3421	0	Os01t0629400-02 // rapdb // 6 // Cross Hyb Matching Probes
LOC_Os12g23754	---	Os.52176.1.S1_at	0.3392	2.75681	---
LOC_Os01g26370	Os01g0366100	Os.27319.1.A1_at	0.3367	0.678599	LOC_Os01g26370.2 // rgap // 1 // Cross Hyb Matching Probes /// Os01t0366100-01 // rapdb // 2 // Cross Hyb Matching Probes
LOC_Os02g27674	Os02g0478050	Os.26004.2.S1_at	0.3362	0	LOC_Os02g27674.2 // rgap // 5 // Cross Hyb Matching Probes /// NM_001186033 // refseq // 5 // Cross Hyb Matching Probes
LOC_Os05g27110	Os01g0745300	Os.5530.2.S1_s_at	0.3348	0	---
LOC_Os06g12649	Os06g0232800	Os.49405.1.A1_at	0.3328	0	---
LOC_Os11g24180	Os11g0430000	OsAffx.31105.1.S1_at	0.3323	0	---
LOC_Os02g51390	Os02g0749000 /// Os08g0307000	Os.24562.1.S1_at	0.3308	4.83385	LOC_Os02g51390.2 // rgap // 4 // Cross Hyb Matching Probes
LOC_Os07g48690	Os07g0686500	Os.49951.1.S1_at	0.3136	0.678599	BGIOSGA026420-TA // bgi_ris // 8 // Cross Hyb Matching Probes /// Os07t0686500-01 // rapdb // 8 // Cross Hyb Matching Probes
LOC_Os04g41540	Os04g0492800	OsAffx.14232.1.S1_x_at	0.3072	0	---
LOC_Os03g06850	Os03g0164300	Os.38278.2.S1_at	0.307	3.7681	LOC_Os03g06850.3 // rgap // 3 // Cross Hyb Matching Probes
LOC_Os07g09914	---	Os.23095.1.S1_at	0.3052	0	---
LOC_Os01g35789	---	Os.10093.1.A1_at	0.3042	0	---
LOC_Os07g48760	Os07g0687000	OsAffx.16766.1.S1_at	0.3024	0	---
LOC_Os03g19920	Os03g0313200	OsAffx.12948.1.S1_at	0.3019	0	---
LOC_Os02g44550	Os02g0665000	Os.8062.1.S1_at	0.2933	0	---
LOC_Os09g04504	Os09g0131400	Os.28412.1.S1_a_at	0.2932	0	Os09t0131400-02 // rapdb // 7 // Cross Hyb Matching Probes /// Os09t0131400-03 // rapdb // 7 // Cross Hyb Matching Probes
LOC_Os03g13840	Os03g0241900	Os.7862.1.S1_at	0.2906	0	BGIOSGA011135-TA // bgi_ris // 8 // Cross Hyb Matching Probes /// Os03t0241900-03 // rapdb // 7 // Cross Hyb Matching Probes /// Os03t0241900-02 // rapdb // 8 // Cross Hyb Matching Probes
LOC_Os03g49860	---	OsAffx.25652.1.S1_at	0.2885	0	BGIOSGA013416-TA // bgi_ris // 3 // Cross Hyb Matching Probes
LOC_Os01g66890	Os01g0893400	Os.26388.3.S1_x_at	0.2869	0	BGIOSGA004968-TA // bgi_ris // 3 // Cross Hyb Matching Probes
LOC_Os01g39860	Os01g0580500	Os.37617.1.S1_at	0.2848	0.364536	BGIOSGA003833-TA // bgi_ris // 4 // Cross Hyb Matching Probes /// Os01t0580500-01 // rapdb // 6 // Cross Hyb Matching Probes
LOC_Os08g12780	Os08g0224300	Os.25324.2.S1_at	0.2823	0	---
LOC_Os11g18194	Os11g0285000	Os.53034.1.A1_at	0.2692	0	BGIOSGA034145-TA // bgi_ris // 5 // Cross Hyb Matching Probes /// Os11t0285000-01 // rapdb // 8 // Cross Hyb Matching Probes
LOC_Os09g22540	Os09g0393200	OsAffx.29979.1.S1_x_at	0.2681	0.958889	LOC_Os09g22040.1 // rgap // 2 // Cross Hyb Matching Probes
LOC_Os09g16520	Os09g0334600	OsAffx.29875.1.S1_s_at	0.2511	0.364536	Os09t0334600-00 // rapdb // 3 // Cross Hyb Matching Probes
LOC_Os07g22494	Os07g0407700	Os.33350.1.S1_at	0.2391	0	LOC_Os05g27110.2 // rgap // 2 // Cross Hyb Matching Probes
LOC_Os02g44230	Os02g0661100	Os.6092.1.S1_at	0.2368	0	0
LOC_Os12g09550	Os12g0197200	Os.50499.1.S2_at	0.2224	0	---
LOC_Os04g33640	Os04g0412300	Os.24051.1.S1_at	0.1554	0	---

## Sheet: GroupIII
C. Identification of differentially expressed genes associated with GroupIII (SaSbSc vs Sc)
MSU ID	Gene Symbol	ProbeSet ID	Fold Change	Q-value(%)	Description
LOC_Os05g45130	Os05g0527300	Os.52789.1.S1_at	0.0337807	1.01759	LOC_Os03g14410.1 // rgap // 1 // Cross Hyb Matching Probes
LOC_Os02g15860	Os02g0258800	Os.10556.1.S1_at	0.0379832	2.4178	---
LOC_Os10g22820	---	OsAffx.30507.1.S1_at	0.0380836	1.73344	BGIOSGA032803-TA // bgi_ris // 4 // Cross Hyb Matching Probes
LOC_Os01g66990	Os01g0895000	Os.54900.1.S1_at	0.0401371	0.407037	---
LOC_Os01g04050	Os01g0132000	Os.3729.1.S1_at	0.0433587	0.697778	BGIOSGA002455-TA // bgi_ris // 7 // Cross Hyb Matching Probes /// Os01t0132000-01 // rapdb // 7 // Cross Hyb Matching Probes
LOC_Os03g26650	Os03g0383900	Os.52885.1.S1_at	0.044977	2.18281	BGIOSGA012766-TA // bgi_ris // 1 // Cross Hyb Matching Probes /// Os03t0383900-01 // rapdb // 1 // Cross Hyb Matching Probes
LOC_Os06g05510	Os06g0147600	Os.55293.1.S1_at	0.0536475	0	BGIOSGA021913-TA // bgi_ris // 7 // Cross Hyb Matching Probes /// BGIOSGA021918-TA // bgi_ris // 2 // Cross Hyb Matching Probes /// Os06t0147600-01 // rapdb // 7 // Cross Hyb Matching Probes
LOC_Os12g25090	Os12g0437800	Os.36283.1.S1_at	0.0597525	2.30559	BGIOSGA036271-TA // bgi_ris // 5 // Cross Hyb Matching Probes /// Os12t0437800-01 // rapdb // 3 // Cross Hyb Matching Probes /// NM_001073219 // refseq // 8 // Cross Hyb Matching Probes
LOC_Os03g46400	Os03g0666600	Os.52098.1.A1_at	0.06405	1.18172	BGIOSGA010098-TA // bgi_ris // 4 // Cross Hyb Matching Probes /// Os03t0666600-01 // rapdb // 4 // Cross Hyb Matching Probes
LOC_Os05g08540	Os05g0178100	Os.5609.1.S1_at	0.0661306	1.18172	BGIOSGA018705-TA // bgi_ris // 6 // Cross Hyb Matching Probes /// Os05t0178100-01 // rapdb // 6 // Cross Hyb Matching Probes
LOC_Os08g17500	Os08g0277200	Os.54671.1.S1_at	0.0670098	0	BGIOSGA028355-TA // bgi_ris // 2 // Cross Hyb Matching Probes /// Os08t0277200-01 // rapdb // 2 // Cross Hyb Matching Probes
LOC_Os04g59260	Os04g0689000	Os.264.1.S1_at	0.0700958	0	BGIOSGA014038-TA // bgi_ris // 4 // Cross Hyb Matching Probes /// Os04t0689000-01 // rapdb // 4 // Cross Hyb Matching Probes
LOC_Os06g04510	Os06g0136600	Os.21318.1.S1_at	0.0712906	1.01759	BGIOSGA021980-TA // bgi_ris // 4 // Cross Hyb Matching Probes /// Os06t0136600-01 // rapdb // 4 // Cross Hyb Matching Probes /// Os06t0136600-02 // rapdb // 4 // Cross Hyb Matching Probes
LOC_Os12g14440	Os12g0247700	Os.6863.1.S1_s_at	0.0755184	1.34771	BGIOSGA037221-TA // bgi_ris // 5 // Cross Hyb Matching Probes /// Os12t0247700-01 // rapdb // 7 // Cross Hyb Matching Probes
LOC_Os01g72900	Os01g0959100	Os.27963.1.A1_at	0.0758668	1.18172	BGIOSGA000076-TA // bgi_ris // 2 // Cross Hyb Matching Probes /// Os01t0959100-01 // rapdb // 2 // Cross Hyb Matching Probes
LOC_Os07g34260	Os07g0526400	Os.14616.1.S1_at	0.0795361	2.5467	---
LOC_Os01g04350	Os01g0135900	Os.14405.1.S1_at	0.0806686	1.18172	BGIOSGA002722-TA // bgi_ris // 5 // Cross Hyb Matching Probes /// Os01t0135900-02 // rapdb // 5 // Cross Hyb Matching Probes
LOC_Os12g08760	Os12g0189300	Os.38240.1.S1_a_at	0.0813842	4.26922	---
LOC_Os05g07120	Os05g0163900	Os.56950.1.S1_at	0.081491	1.34771	BGIOSGA019238-TA // bgi_ris // 5 // Cross Hyb Matching Probes /// Os05t0163900-01 // rapdb // 7 // Cross Hyb Matching Probes
LOC_Os01g03310	Os01g0123900	Os.32459.1.S1_at	0.0826726	1.18172	---
LOC_Os05g37190	Os05g0444200	Os.54232.1.S1_at	0.0855008	3.00611	BGIOSGA019943-TA // bgi_ris // 2 // Cross Hyb Matching Probes /// Os05t0444200-01 // rapdb // 2 // Cross Hyb Matching Probes
LOC_Os11g10590	Os11g0211800	Os.9836.1.S1_at	0.0857464	2.4178	LOC_Os11g10590.1 // rgap // 4 // Cross Hyb Matching Probes /// BGIOSGA035000-TA // bgi_ris // 3 // Cross Hyb Matching Probes /// BGIOSGA038243-TA // bgi_ris // 3 // Cross Hyb Matching Probes /// BGIOSGA038437-TA // bgi_ris // 3 // Cross Hyb Matching Probes /// Os11t0211800-01 // rapdb // 4 // Cross Hyb Matching Probes
LOC_Os06g14350	Os06g0254600	Os.24876.1.S1_at	0.086023	1.01759	BGIOSGA021519-TA // bgi_ris // 1 // Cross Hyb Matching Probes /// Os06t0254600-01 // rapdb // 4 // Cross Hyb Matching Probes
LOC_Os03g38350	Os03g0580200	Os.55314.1.S1_at	0.0864297	1.23137	BGIOSGA010372-TA // bgi_ris // 3 // Cross Hyb Matching Probes /// BGIOSGA010373-TA // bgi_ris // 5 // Cross Hyb Matching Probes /// Os03t0580200-01 // rapdb // 5 // Cross Hyb Matching Probes
LOC_Os04g10350	Os04g0182200	Os.27251.1.S1_at	0.0876647	1.73344	---
LOC_Os11g26780	Os11g0454200	Os.51718.1.S1_at	0.090647	1.73344	---
LOC_Os03g11900	Os03g0218400	Os.11851.1.S1_at	0.094154	2.83267	---
LOC_Os09g23590	Os09g0400700	Os.6861.1.S1_at	0.0943654	1.18172	LOC_Os09g23590.1 // rgap // 1 // Cross Hyb Matching Probes /// BGIOSGA030726-TA // bgi_ris // 1 // Cross Hyb Matching Probes /// Os09t0400700-01 // rapdb // 1 // Cross Hyb Matching Probes
LOC_Os01g55240	Os01g0757200	Os.21634.1.S1_at	0.0969518	2.44675	---
LOC_Os01g32160	---	OsAffx.23470.1.S1_at	0.0970036	0	BGIOSGA003607-TA // bgi_ris // 5 // Cross Hyb Matching Probes
LOC_Os11g10880	---	OsAffx.30922.1.S1_at	0.0970101	3.18786	BGIOSGA035006-TA // bgi_ris // 2 // Cross Hyb Matching Probes
LOC_Os06g42860	Os06g0635300	Os.53869.1.S1_at	0.0982482	2.49631	BGIOSGA020822-TA // bgi_ris // 5 // Cross Hyb Matching Probes /// Os06t0635300-00 // rapdb // 5 // Cross Hyb Matching Probes
LOC_Os01g61610	Os01g0832600	Os.31778.2.S1_at	0.0983236	2.30559	---
LOC_Os04g44320	Os04g0524600	Os.10860.2.S1_at	0.0984591	1.18172	BGIOSGA016786-TA // bgi_ris // 4 // Cross Hyb Matching Probes /// Os04t0524600-01 // rapdb // 4 // Cross Hyb Matching Probes /// NM_001059887 // refseq // 11 // Negative Strand Matching Probes
LOC_Os08g03350	Os08g0127100	Os.12048.1.S1_at	0.0987196	2.71683	BGIOSGA027915-TA // bgi_ris // 6 // Cross Hyb Matching Probes /// Os08t0127100-02 // rapdb // 6 // Cross Hyb Matching Probes /// Os08t0127100-01 // rapdb // 6 // Cross Hyb Matching Probes
LOC_Os05g37060	Os05g0442400	Os.54934.1.S1_at	0.0988406	2.18281	BGIOSGA017964-TA // bgi_ris // 3 // Cross Hyb Matching Probes /// Os05t0442400-01 // rapdb // 4 // Cross Hyb Matching Probes
LOC_Os06g14220	Os06g0252800	Os.53026.1.S1_at	0.100854	0	BGIOSGA022636-TA // bgi_ris // 8 // Cross Hyb Matching Probes
LOC_Os08g01420	Os08g0105000	Os.21430.1.S1_at	0.102433	2.49631	---
LOC_Os07g37730	Os07g0564500	Os.44475.1.S1_x_at	0.104309	2.49631	BGIOSGA024082-TA // bgi_ris // 1 // Cross Hyb Matching Probes /// BGIOSGA025955-TA // bgi_ris // 5 // Cross Hyb Matching Probes /// Os07t0564500-01 // rapdb // 6 // Cross Hyb Matching Probes
LOC_Os12g36220	Os12g0548650	Os.9273.1.S1_x_at	0.104496	2.30559	BGIOSGA036042-TA // bgi_ris // 1 // Cross Hyb Matching Probes /// Os12t0548501-01 // rapdb // 1 // Cross Hyb Matching Probes /// NM_001073505 // refseq // 1 // Cross Hyb Matching Probes
LOC_Os04g51160	Os04g0600300	Os.3406.1.S1_at	0.104571	2.71683	BGIOSGA014421-TA // bgi_ris // 3 // Cross Hyb Matching Probes /// Os04t0600300-01 // rapdb // 3 // Cross Hyb Matching Probes
LOC_Os04g49160	Os04g0580800	Os.27330.1.A1_at	0.104805	3.00611	---
LOC_Os06g35520	Os06g0547400	Os.11546.1.S1_at	0.10568	3.57156	BGIOSGA021076-TA // bgi_ris // 2 // Cross Hyb Matching Probes /// Os06t0547400-01 // rapdb // 2 // Cross Hyb Matching Probes
LOC_Os09g28160	Os09g0454600	Os.23183.1.S1_at	0.109025	2.83267	---
LOC_Os05g47650	Os05g0549800	OsAffx.15137.1.S1_at	0.110479	1.01759	BGIOSGA020315-TA // bgi_ris // 5 // Cross Hyb Matching Probes /// Os05t0549800-01 // rapdb // 7 // Cross Hyb Matching Probes /// NM_001062772 // refseq // 7 // Cross Hyb Matching Probes
LOC_Os02g02340	Os02g0114400	Os.10244.1.S1_s_at	0.111511	2.71683	BGIOSGA007256-TA // bgi_ris // 3 // Cross Hyb Matching Probes /// NM_001052203 // refseq // 3 // Cross Hyb Matching Probes
LOC_Os12g34148	---	OsAffx.1869.1.S1_at	0.112974	0	---
LOC_Os07g09420	Os07g0192000	Os.10872.1.S1_at	0.113129	1.01759	BGIOSGA025321-TA // bgi_ris // 3 // Cross Hyb Matching Probes /// Os07t0192000-01 // rapdb // 3 // Cross Hyb Matching Probes
LOC_Os03g11614	Os03g0215400	Os.10941.1.S1_at	0.113625	0	BGIOSGA011213-TA // bgi_ris // 5 // Cross Hyb Matching Probes /// Os03t0215400-01 // rapdb // 5 // Cross Hyb Matching Probes
LOC_Os05g45450	Os05g0531100	Os.30063.1.S1_at	0.115062	4.50548	BGIOSGA020242-TA // bgi_ris // 6 // Cross Hyb Matching Probes /// Os05t0531100-01 // rapdb // 7 // Cross Hyb Matching Probes
LOC_Os01g58130	Os01g0793800	Os.6683.1.S1_at	0.11577	2.43295	BGIOSGA000660-TA // bgi_ris // 3 // Cross Hyb Matching Probes /// Os01t0793800-01 // rapdb // 3 // Cross Hyb Matching Probes /// NM_001051035 // refseq // 8 // Cross Hyb Matching Probes
LOC_Os01g64100	Os01g0860400	Os.28531.1.S1_at	0.117854	2.44675	BGIOSGA004840-TA // bgi_ris // 1 // Cross Hyb Matching Probes /// Os01t0860400-01 // rapdb // 1 // Cross Hyb Matching Probes
LOC_Os11g47600	Os11g0702100	Os.32890.1.S1_at	0.119687	2.83267	BGIOSGA033527-TA // bgi_ris // 2 // Cross Hyb Matching Probes /// Os11t0702100-01 // rapdb // 3 // Cross Hyb Matching Probes
LOC_Os08g36910	Os08g0473900	Os.12452.1.S1_s_at	0.119707	3.00611	---
LOC_Os03g04650	Os03g0140100	Os.49872.1.S1_at	0.120582	2.4178	BGIOSGA011822-TA // bgi_ris // 2 // Cross Hyb Matching Probes /// Os03t0140100-02 // rapdb // 2 // Cross Hyb Matching Probes /// Os03t0140100-01 // rapdb // 2 // Cross Hyb Matching Probes /// NM_001055452 // refseq // 5 // Cross Hyb Matching Probes
LOC_Os01g70850	Os01g0934800	Os.33625.4.S1_at	0.121036	2.30559	BGIOSGA000173-TA // bgi_ris // 6 // Cross Hyb Matching Probes /// Os01t0934800-00 // rapdb // 7 // Cross Hyb Matching Probes /// NM_001051847 // refseq // 9 // Negative Strand Matching Probes
LOC_Os03g52860	Os03g0738600	Os.53604.1.S1_at	0.121427	2.5467	BGIOSGA013525-TA // bgi_ris // 4 // Cross Hyb Matching Probes /// Os03t0738600-01 // rapdb // 4 // Cross Hyb Matching Probes
LOC_Os03g61500	Os03g0830500	Os.34496.1.S1_at	0.122146	2.49631	---
LOC_Os05g50610	---	Os.29987.2.S1_at	0.122874	3.06685	BGIOSGA017481-TA // bgi_ris // 2 // Cross Hyb Matching Probes /// Os05t0583000-01 // rapdb // 3 // Cross Hyb Matching Probes
LOC_Os06g34730	Os06g0538400	Os.20169.1.S1_at	0.125116	3.00611	BGIOSGA021095-TA // bgi_ris // 4 // Cross Hyb Matching Probes /// Os06t0538400-01 // rapdb // 6 // Cross Hyb Matching Probes
LOC_Os12g37260	Os12g0559200	Os.405.1.S1_a_at	0.126451	2.71683	Os12t0559200-02 // rapdb // 1 // Cross Hyb Matching Probes /// Os12t0559200-01 // rapdb // 1 // Cross Hyb Matching Probes
LOC_Os03g44710	Os03g0650000	Os.2293.1.S1_at	0.126597	0	LOC_Os03g44710.3 // rgap // 7 // Cross Hyb Matching Probes /// BGIOSGA013223-TA // bgi_ris // 7 // Cross Hyb Matching Probes /// Os03t0650000-01 // rapdb // 7 // Cross Hyb Matching Probes /// Os03t0650000-02 // rapdb // 7 // Cross Hyb Matching Probes
LOC_Os08g33710	Os08g0434100	Os.11018.1.S1_at	0.126773	3.00611	BGIOSGA028722-TA // bgi_ris // 4 // Cross Hyb Matching Probes /// Os08t0434100-01 // rapdb // 5 // Cross Hyb Matching Probes
LOC_Os05g46480	Os05g0542500	Os.12551.1.S1_s_at	0.126788	0	LOC_Os05g46480.2 // rgap // 7 // Cross Hyb Matching Probes /// BGIOSGA020289-TA // bgi_ris // 1 // Cross Hyb Matching Probes /// Os05t0542500-01 // rapdb // 1 // Cross Hyb Matching Probes /// Os05t0542500-02 // rapdb // 1 // Cross Hyb Matching Probes
LOC_Os11g08440	Os11g0187500	Os.32737.1.S1_at	0.126979	0	BGIOSGA034959-TA // bgi_ris // 2 // Cross Hyb Matching Probes /// Os11t0187500-01 // rapdb // 2 // Cross Hyb Matching Probes /// Os11t0187500-02 // rapdb // 2 // Cross Hyb Matching Probes
LOC_Os12g44020	Os12g0637100	Os.15738.1.S1_at	0.129853	2.83267	BGIOSGA035760-TA // bgi_ris // 1 // Cross Hyb Matching Probes /// Os12t0637100-02 // rapdb // 1 // Cross Hyb Matching Probes
LOC_Os06g50950	Os06g0725200	Os.27247.1.S1_at	0.130426	2.73507	BGIOSGA020509-TA // bgi_ris // 4 // Cross Hyb Matching Probes /// Os06t0725200-01 // rapdb // 4 // Cross Hyb Matching Probes
LOC_Os03g05700	Os03g0151500	Os.56054.1.S1_at	0.133726	2.5467	BGIOSGA011437-TA // bgi_ris // 5 // Cross Hyb Matching Probes /// Os03t0151500-01 // rapdb // 5 // Cross Hyb Matching Probes
LOC_Os10g03850	Os10g0127900	Os.10255.1.S1_s_at	0.134947	0.407037	LOC_Os12g08550.1 // rgap // 9 // Negative Strand Matching Probes
LOC_Os05g46510	Os05g0542800	Os.9759.1.S1_x_at	0.135216	2.5467	BGIOSGA020292-TA // bgi_ris // 7 // Cross Hyb Matching Probes /// Os05t0542800-03 // rapdb // 7 // Cross Hyb Matching Probes /// Os05t0542800-02 // rapdb // 7 // Cross Hyb Matching Probes /// Os05t0542800-01 // rapdb // 7 // Cross Hyb Matching Probes
LOC_Os08g02700	Os08g0120600	Os.10579.1.S1_at	0.137485	4.76253	BGIOSGA027739-TA // bgi_ris // 2 // Cross Hyb Matching Probes /// Os08t0120600-01 // rapdb // 2 // Cross Hyb Matching Probes
LOC_Os01g59680	Os01g0812100	Os.54928.1.S1_at	0.137682	0	BGIOSGA004673-TA // bgi_ris // 4 // Cross Hyb Matching Probes /// Os01t0812100-01 // rapdb // 4 // Cross Hyb Matching Probes
LOC_Os01g03330	Os01g0124100	Os.19472.1.S1_at	0.138602	3.00611	NM_001048422 // refseq // 3 // Cross Hyb Matching Probes
LOC_Os08g36860	Os08g0472800	Os.50329.1.S1_s_at	0.140335	0	---
LOC_Os11g24060	Os11g0427700	Os.10197.1.S1_at	0.140649	3.00611	BGIOSGA035186-TA // bgi_ris // 4 // Cross Hyb Matching Probes /// Os11t0427700-01 // rapdb // 4 // Cross Hyb Matching Probes
LOC_Os03g57640	Os03g0790500	Os.54936.1.S1_at	0.141209	3.0237	BGIOSGA013702-TA // bgi_ris // 1 // Cross Hyb Matching Probes /// Os03t0790500-01 // rapdb // 1 // Cross Hyb Matching Probes
LOC_Os02g51930	Os02g0755900	Os.53614.1.S1_at	0.141794	4.04292	BGIOSGA009079-TA // bgi_ris // 4 // Cross Hyb Matching Probes /// Os02t0755900-01 // rapdb // 5 // Cross Hyb Matching Probes
LOC_Os06g40180	Os06g0604300	Os.50104.1.S1_at	0.142339	3.0237	BGIOSGA023222-TA // bgi_ris // 3 // Cross Hyb Matching Probes /// Os06t0604300-01 // rapdb // 3 // Cross Hyb Matching Probes
LOC_Os02g46460	Os02g0689900	Os.9303.1.S1_at	0.142731	2.30559	NM_001054322 // refseq // 8 // Cross Hyb Matching Probes
LOC_Os02g13370	Os02g0227100	Os.52377.1.S1_s_at	0.143862	2.83267	LOC_Os02g13360.1 // rgap // 11 // Negative Strand Matching Probes
LOC_Os12g42610	Os12g0621100	Os.9501.1.S1_at	0.145226	2.18281	BGIOSGA037817-TA // bgi_ris // 5 // Cross Hyb Matching Probes /// Os12t0621100-01 // rapdb // 5 // Cross Hyb Matching Probes /// Os12t0621100-02 // rapdb // 5 // Cross Hyb Matching Probes /// NM_001073831 // refseq // 8 // Cross Hyb Matching Probes
LOC_Os07g27390	Os07g0457800	Os.32835.1.S1_x_at	0.146759	3.00611	NM_001188371 // refseq // 2 // Cross Hyb Matching Probes
LOC_Os10g39680	Os10g0542900	Os.3415.1.S1_at	0.146938	4.04292	Os10t0542900-01 // rapdb // 3 // Cross Hyb Matching Probes
LOC_Os04g51400	Os04g0603200	Os.5873.1.S1_at	0.146996	2.71683	BGIOSGA014408-TA // bgi_ris // 6 // Cross Hyb Matching Probes /// Os04t0603200-03 // rapdb // 3 // Cross Hyb Matching Probes /// Os04t0603200-01 // rapdb // 3 // Cross Hyb Matching Probes /// NM_001060315 // refseq // 11 // Negative Strand Matching Probes
LOC_Os07g06620	Os07g0160100	Os.33534.1.S1_s_at	0.147029	0	---
LOC_Os01g73940	Os01g0971000	Os.12303.1.S1_at	0.147037	3.57156	BGIOSGA005262-TA // bgi_ris // 6 // Cross Hyb Matching Probes /// Os01t0971000-02 // rapdb // 6 // Cross Hyb Matching Probes
LOC_Os09g31502	Os09g0491820	Os.48879.1.S1_at	0.147523	3.57156	NM_001188991 // refseq // 7 // Cross Hyb Matching Probes
LOC_Os11g45740	Os11g0684000	Os.2867.1.A1_at	0.148555	3.41078	Os11t0684000-01 // rapdb // 6 // Cross Hyb Matching Probes
LOC_Os11g47530	Os11g0701200	Os.169.1.S1_at	0.148661	4.69658	BGIOSGA035718-TA // bgi_ris // 5 // Cross Hyb Matching Probes /// Os11t0701200-01 // rapdb // 8 // Cross Hyb Matching Probes
LOC_Os02g50174	Os02g0734600	Os.9760.1.S1_at	0.149129	1.23137	BGIOSGA021271-TA // bgi_ris // 7 // Cross Hyb Matching Probes
LOC_Os11g45400	Os11g0679700	Os.20982.1.S1_at	0.150417	2.83267	BGIOSGA033559-TA // bgi_ris // 4 // Cross Hyb Matching Probes /// Os11t0679700-01 // rapdb // 5 // Cross Hyb Matching Probes
LOC_Os03g04660	Os03g0140200	Os.48829.1.A1_at	0.150725	1.01759	BGIOSGA011823-TA // bgi_ris // 1 // Cross Hyb Matching Probes
LOC_Os03g56500	Os03g0776400	Os.17985.1.S1_s_at	0.152226	0.999091	NM_001057971 // refseq // 8 // Cross Hyb Matching Probes
LOC_Os12g14540	Os12g0248600	Os.51323.1.S1_at	0.152544	1.34771	Os12t0248600-01 // rapdb // 4 // Cross Hyb Matching Probes
LOC_Os01g64110	Os01g0860500	Os.170.1.S1_at	0.153254	2.5467	BGIOSGA004841-TA // bgi_ris // 5 // Cross Hyb Matching Probes /// Os01t0860500-02 // rapdb // 5 // Cross Hyb Matching Probes
LOC_Os01g64120	Os01g0860601	Os.170.3.S1_at	0.15365	1.18172	BGIOSGA004842-TA // bgi_ris // 5 // Cross Hyb Matching Probes /// Os01t0860601-01 // rapdb // 5 // Cross Hyb Matching Probes
LOC_Os10g05970	Os10g0150400	Os.37820.1.S1_x_at	0.154517	1.23137	LOC_Os10g05990.2 // rgap // 1 // Cross Hyb Matching Probes /// LOC_Os10g05990.1 // rgap // 1 // Cross Hyb Matching Probes /// LOC_Os10g06000.1 // rgap // 1 // Cross Hyb Matching Probes /// BGIOSGA032282-TA // bgi_ris // 3 // Cross Hyb Matching Probes /// BGIOSGA032538-TA // bgi_ris // 1 // Cross Hyb Matching Probes /// Os10t0150800-01 // rapdb // 1 // Cross Hyb Matching Probes /// Os10t0150400-01…
LOC_Os09g36930	Os09g0541000	Os.14256.1.S1_a_at	0.154938	2.18281	BGIOSGA031177-TA // bgi_ris // 1 // Cross Hyb Matching Probes /// Os09t0541000-01 // rapdb // 1 // Cross Hyb Matching Probes /// Os09t0541000-02 // rapdb // 1 // Cross Hyb Matching Probes
LOC_Os05g35410	Os05g0428700	Os.13562.1.S1_at	0.156318	0	BGIOSGA018009-TA // bgi_ris // 6 // Cross Hyb Matching Probes /// Os05t0428700-01 // rapdb // 6 // Cross Hyb Matching Probes
LOC_Os11g44420	Os11g0666100	Os.56139.1.S1_at	0.156772	1.34771	Os11t0666100-01 // rapdb // 7 // Cross Hyb Matching Probes
LOC_Os10g08780	Os10g0169200	Os.8682.1.S1_at	0.156828	0.999091	---
LOC_Os12g10540	Os12g0207000	Os.2345.2.S1_a_at	0.156853	0.697778	BGIOSGA037140-TA // bgi_ris // 8 // Cross Hyb Matching Probes /// Os12t0207000-01 // rapdb // 8 // Cross Hyb Matching Probes
LOC_Os11g38860	Os11g0601600	Os.46753.1.S1_at	0.157178	3.0237	BGIOSGA033722-TA // bgi_ris // 4 // Cross Hyb Matching Probes /// Os11t0601600-01 // rapdb // 4 // Cross Hyb Matching Probes /// NM_001074759 // refseq // 7 // Cross Hyb Matching Probes /// LOC_Os11g38870.1 // rgap // 11 // Negative Strand Matching Probes
LOC_Os02g45770	Os02g0682200	Os.1313.1.S1_at	0.157356	0.407037	BGIOSGA008820-TA // bgi_ris // 4 // Cross Hyb Matching Probes /// Os02t0682200-01 // rapdb // 4 // Cross Hyb Matching Probes
LOC_Os05g04680	Os05g0138000	Os.50346.1.S1_at	0.157356	2.49631	BGIOSGA019154-TA // bgi_ris // 5 // Cross Hyb Matching Probes /// Os05t0138000-01 // rapdb // 8 // Cross Hyb Matching Probes
LOC_Os03g20730	---	Os.26059.1.S1_at	0.157754	3.57156	LOC_Os03g20720.1 // rgap // 9 // Negative Strand Matching Probes
LOC_Os12g43640	Os12g0632800	Os.40045.1.S1_at	0.15799	4.26922	---
LOC_Os01g61044	Os01g0825800	Os.36162.1.S1_s_at	0.158665	2.53226	BGIOSGA000566-TA // bgi_ris // 2 // Cross Hyb Matching Probes /// Os01t0825800-02 // rapdb // 5 // Cross Hyb Matching Probes /// Os01t0825800-01 // rapdb // 5 // Cross Hyb Matching Probes
LOC_Os11g08020	Os11g0182900	OsAffx.30872.1.S1_s_at	0.159018	2.30559	---
LOC_Os05g05060	Os05g0142400	Os.8557.1.S1_at	0.15978	2.4178	BGIOSGA018833-TA // bgi_ris // 4 // Cross Hyb Matching Probes /// Os05t0142400-01 // rapdb // 4 // Cross Hyb Matching Probes
LOC_Os01g11150	Os01g0209700	Os.30473.1.S1_at	0.160038	3.18786	BGIOSGA002149-TA // bgi_ris // 3 // Cross Hyb Matching Probes /// Os01t0209700-01 // rapdb // 3 // Cross Hyb Matching Probes
LOC_Os07g48080	Os07g0677900	Os.54393.1.S1_at	0.160834	2.83267	BGIOSGA026393-TA // bgi_ris // 4 // Cross Hyb Matching Probes /// Os07t0677900-01 // rapdb // 4 // Cross Hyb Matching Probes
LOC_Os01g06640	Os01g0159800	Os.1443.1.S1_a_at	0.161569	3.18786	---
LOC_Os10g05720	Os10g0148000	OsAffx.30305.1.S1_at	0.161593	4.26922	BGIOSGA032533-TA // bgi_ris // 4 // Cross Hyb Matching Probes /// Os10t0148000-01 // rapdb // 6 // Cross Hyb Matching Probes
LOC_Os01g03740	Os01g0128100	Os.53305.1.S1_at	0.162462	3.43915	---
LOC_Os11g24070	Os11g0427800	Os.37890.1.S1_at	0.16257	3.00611	BGIOSGA035187-TA // bgi_ris // 2 // Cross Hyb Matching Probes /// Os11t0427800-01 // rapdb // 2 // Cross Hyb Matching Probes /// NM_001074314 // refseq // 7 // Cross Hyb Matching Probes
LOC_Os01g03680	Os01g0127600	Os.5045.1.S1_at	0.163151	2.49631	BGIOSGA002693-TA // bgi_ris // 4 // Cross Hyb Matching Probes /// Os01t0127600-01 // rapdb // 4 // Cross Hyb Matching Probes
LOC_Os10g17940	Os10g0326800	Os.46566.1.S1_at	0.163284	1.34771	NM_001070889 // refseq // 11 // Negative Strand Matching Probes
LOC_Os03g43590	Os03g0636800	Os.10813.1.S1_at	0.163482	0	Os03t0636800-01 // rapdb // 2 // Cross Hyb Matching Probes
LOC_Os09g28180	Os09g0454900	Os.18717.2.S1_at	0.163492	1.9625	---
LOC_Os01g09990	Os01g0196300	Os.32770.1.S1_at	0.164026	4.76253	NM_001185289 // refseq // 10 // Negative Strand Matching Probes
LOC_Os06g51050	Os06g0726100	Os.2692.1.S1_x_at	0.164101	4.26922	LOC_Os03g30470.1 // rgap // 1 // Cross Hyb Matching Probes /// LOC_Os06g51060.1 // rgap // 1 // Cross Hyb Matching Probes /// BGIOSGA012877-TA // bgi_ris // 1 // Cross Hyb Matching Probes /// BGIOSGA023633-TA // bgi_ris // 1 // Cross Hyb Matching Probes /// Os03t0418000-00 // rapdb // 1 // Cross Hyb Matching Probes /// Os06t0726200-02 // rapdb // 1 // Cross Hyb Matching Probes /// NM_001056908 //…
LOC_Os01g72490	Os01g0954500	Os.9355.1.S1_at	0.164282	1.34771	BGIOSGA000090-TA // bgi_ris // 3 // Cross Hyb Matching Probes /// Os01t0954500-01 // rapdb // 3 // Cross Hyb Matching Probes
LOC_Os10g31320	---	Os.51176.1.S1_at	0.164951	3.06685	BGIOSGA030194-TA // bgi_ris // 6 // Cross Hyb Matching Probes
LOC_Os10g02880	Os10g0118200	Os.7507.1.S1_at	0.165588	2.5467	---
LOC_Os11g37960	Os11g0592100	Os.20289.1.S1_at	0.165846	3.00611	BGIOSGA033689-TA // bgi_ris // 2 // Cross Hyb Matching Probes /// Os11t0592100-01 // rapdb // 2 // Cross Hyb Matching Probes
LOC_Os08g30510	Os08g0395700	Os.11326.1.S1_at	0.170274	3.06685	Os08t0395700-01 // rapdb // 2 // Cross Hyb Matching Probes
LOC_Os03g12390	Os03g0225100	Os.16872.1.S1_at	0.17071	1.01759	BGIOSGA011193-TA // bgi_ris // 2 // Cross Hyb Matching Probes /// Os03t0225100-02 // rapdb // 2 // Cross Hyb Matching Probes
LOC_Os12g33954	---	OsAffx.32278.1.S1_at	0.170902	0	---
LOC_Os03g15220	Os03g0257500	Os.50820.1.S1_at	0.171556	2.5467	BGIOSGA011076-TA // bgi_ris // 5 // Cross Hyb Matching Probes /// Os03t0257500-01 // rapdb // 5 // Cross Hyb Matching Probes
LOC_Os01g64310	Os01g0862800	Os.34471.1.S1_at	0.174228	3.00611	BGIOSGA004848-TA // bgi_ris // 5 // Cross Hyb Matching Probes /// Os01t0862800-01 // rapdb // 5 // Cross Hyb Matching Probes
LOC_Os02g52150	Os02g0758000	Os.12257.1.S1_at	0.174395	0	BGIOSGA009084-TA // bgi_ris // 6 // Cross Hyb Matching Probes /// Os02t0758000-01 // rapdb // 6 // Cross Hyb Matching Probes
LOC_Os10g05980	Os10g0150600	Os.11398.1.S1_at	0.176069	2.4178	Os10t0150600-01 // rapdb // 3 // Cross Hyb Matching Probes
LOC_Os01g45250	Os01g0639600	Os.7206.1.S1_at	0.176888	3.66807	BGIOSGA004078-TA // bgi_ris // 1 // Cross Hyb Matching Probes /// Os01t0639600-01 // rapdb // 1 // Cross Hyb Matching Probes
LOC_Os12g34120	---	OsAffx.19957.1.S1_at	0.176954	0.407037	LOC_Os09g08910.1 // rgap // 1 // Cross Hyb Matching Probes
LOC_Os07g32710	Os07g0511400	OsAffx.22999.1.S1_at	0.176985	2.5467	Os07t0511400-01 // rapdb // 1 // Cross Hyb Matching Probes
LOC_Os01g52730	Os01g0727500	Os.19385.1.S1_at	0.178056	3.00611	---
LOC_Os06g06250	Os06g0156600	Os.10772.1.S1_at	0.178971	1.01759	BGIOSGA022345-TA // bgi_ris // 5 // Cross Hyb Matching Probes
LOC_Os01g31980	Os01g0504500	Os.4866.1.S1_at	0.179611	2.18281	LOC_Os01g31980.2 // rgap // 7 // Cross Hyb Matching Probes /// BGIOSGA001564-TA // bgi_ris // 3 // Cross Hyb Matching Probes /// Os01t0504500-02 // rapdb // 3 // Cross Hyb Matching Probes /// NM_001049678 // refseq // 7 // Cross Hyb Matching Probes
LOC_Os02g05060	Os02g0143400	OsAffx.2511.1.S1_at	0.180753	4.26922	BGIOSGA007146-TA // bgi_ris // 4 // Cross Hyb Matching Probes /// Os02t0143400-00 // rapdb // 4 // Cross Hyb Matching Probes /// NM_001052404 // refseq // 4 // Cross Hyb Matching Probes
LOC_Os04g28850	Os04g0357700	OsAffx.14027.1.S1_at	0.180887	3.00611	BGIOSGA016189-TA // bgi_ris // 3 // Cross Hyb Matching Probes /// Os04t0357700-00 // rapdb // 3 // Cross Hyb Matching Probes /// NM_001059081 // refseq // 3 // Cross Hyb Matching Probes
LOC_Os12g33952	---	OsAffx.32277.1.S1_x_at	0.18092	0	---
LOC_Os05g39240	Os05g0468700	Os.20364.1.S1_at	0.182648	2.71528	LOC_Os01g42740.1 // rgap // 1 // Cross Hyb Matching Probes /// BGIOSGA020018-TA // bgi_ris // 2 // Cross Hyb Matching Probes /// Os05t0468700-01 // rapdb // 2 // Cross Hyb Matching Probes
LOC_Os01g06280	Os01g0155500	Os.33613.1.S1_at	0.182829	1.23137	BGIOSGA002819-TA // bgi_ris // 6 // Cross Hyb Matching Probes /// Os01t0155500-01 // rapdb // 6 // Cross Hyb Matching Probes /// LOC_Os01g06290.2 // rgap // 11 // Negative Strand Matching Probes /// LOC_Os01g06290.3 // rgap // 11 // Negative Strand Matching Probes /// LOC_Os01g06290.4 // rgap // 11 // Negative Strand Matching Probes
LOC_Os12g34098	---	OsAffx.32282.1.S1_at	0.183513	2.5467	---
LOC_Os03g11370	Os03g0212300	Os.7036.1.S1_at	0.18354	1.31355	---
LOC_Os12g41110	Os12g0603800	Os.9585.1.S1_s_at	0.18424	3.5816	---
LOC_Os03g51980	Os03g0729600	Os.11143.1.S1_at	0.186171	3.0237	BGIOSGA013499-TA // bgi_ris // 2 // Cross Hyb Matching Probes /// Os03t0729600-01 // rapdb // 2 // Cross Hyb Matching Probes
LOC_Os12g34062	---	OsAffx.19953.7.S1_s_at	0.186724	0.697778	---
LOC_Os08g36630	Os08g0470200	Os.18654.1.S1_x_at	0.187273	2.49631	BGIOSGA026834-TA // bgi_ris // 7 // Cross Hyb Matching Probes /// Os08t0470200-02 // rapdb // 7 // Cross Hyb Matching Probes /// Os08t0470200-01 // rapdb // 3 // Cross Hyb Matching Probes
LOC_Os04g15920	Os04g0229100	Os.6089.1.S1_at	0.18895	3.06685	BGIOSGA009365-TA // bgi_ris // 1 // Cross Hyb Matching Probes /// BGIOSGA009366-TA // bgi_ris // 6 // Cross Hyb Matching Probes /// Os04t0229100-01 // rapdb // 6 // Cross Hyb Matching Probes
LOC_Os02g41450	Os02g0623300	Os.54416.1.S1_at	0.189268	2.53226	LOC_Os02g41450.1 // rgap // 6 // Cross Hyb Matching Probes /// BGIOSGA007201-TA // bgi_ris // 6 // Cross Hyb Matching Probes /// Os02t0623300-01 // rapdb // 6 // Cross Hyb Matching Probes
LOC_Os02g41670	Os02g0626600	Os.10930.1.S1_at	0.189527	3.00611	BGIOSGA005999-TA // bgi_ris // 4 // Cross Hyb Matching Probes /// Os02t0626600-00 // rapdb // 4 // Cross Hyb Matching Probes
LOC_Os01g50940	Os01g0705700	Os.46956.1.S1_at	0.191029	1.13066	NM_001050547 // refseq // 8 // Cross Hyb Matching Probes
LOC_Os12g34100	---	OsAffx.7786.1.S1_at	0.191296	2.43295	---
LOC_Os07g37100	Os07g0557100	Os.8375.1.S1_at	0.192278	0.697778	BGIOSGA024103-TA // bgi_ris // 2 // Cross Hyb Matching Probes /// Os07t0557100-01 // rapdb // 2 // Cross Hyb Matching Probes
LOC_Os03g52390	Os03g0734300	Os.6620.1.S1_at	0.192304	2.71528	BGIOSGA013516-TA // bgi_ris // 6 // Cross Hyb Matching Probes /// Os03t0734300-01 // rapdb // 6 // Cross Hyb Matching Probes
LOC_Os01g60770	Os01g0823100	Os.4644.1.S1_at	0.193244	1.23137	---
LOC_Os06g37560	Os06g0573600	Os.6322.1.S1_at	0.193454	2.49631	BGIOSGA023120-TA // bgi_ris // 1 // Cross Hyb Matching Probes /// BGIOSGA023124-TA // bgi_ris // 1 // Cross Hyb Matching Probes /// Os06t0573600-03 // rapdb // 1 // Cross Hyb Matching Probes /// Os06t0573600-01 // rapdb // 1 // Cross Hyb Matching Probes /// Os06t0573600-02 // rapdb // 1 // Cross Hyb Matching Probes /// NM_001064455 // refseq // 8 // Cross Hyb Matching Probes
LOC_Os01g54350	Os01g0747400	Os.2128.1.S1_at	0.195473	1.79246	BGIOSGA000836-TA // bgi_ris // 7 // Cross Hyb Matching Probes /// Os01t0747400-01 // rapdb // 7 // Cross Hyb Matching Probes
LOC_Os04g43650	Os04g0516600	Os.12488.1.S1_at	0.195936	3.00611	BGIOSGA014711-TA // bgi_ris // 5 // Cross Hyb Matching Probes /// Os04t0516600-01 // rapdb // 5 // Cross Hyb Matching Probes
LOC_Os09g25760	Os09g0425900	Os.6961.1.S1_a_at	0.19663	1.18172	BGIOSGA030791-TA // bgi_ris // 4 // Cross Hyb Matching Probes /// Os09t0425900-02 // rapdb // 4 // Cross Hyb Matching Probes
LOC_Os02g33330	Os02g0536500	Os.6723.1.S1_at	0.198039	3.18786	BGIOSGA006306-TA // bgi_ris // 1 // Cross Hyb Matching Probes /// Os02t0536500-01 // rapdb // 1 // Cross Hyb Matching Probes
LOC_Os01g66530	Os01g0888800	Os.34782.1.S1_at	0.198279	3.00611	BGIOSGA004953-TA // bgi_ris // 3 // Cross Hyb Matching Probes /// Os01t0888800-01 // rapdb // 4 // Cross Hyb Matching Probes
LOC_Os02g13600	---	OsAffx.12022.1.S1_s_at	0.199378	1.34771	---
LOC_Os02g17780	Os02g0278700	Os.16326.1.S1_at	0.199581	1.23137	---
LOC_Os04g54610	Os04g0639000	Os.11471.1.S1_at	0.19976	2.4178	BGIOSGA017212-TA // bgi_ris // 1 // Cross Hyb Matching Probes /// Os04t0639000-01 // rapdb // 1 // Cross Hyb Matching Probes
LOC_Os10g05990	Os10g0150700	Os.10678.1.S1_at	0.200429	3.00611	---
LOC_Os06g15370	Os06g0264500	Os.19130.1.S1_at	0.200521	1.01759	---
LOC_Os04g38840	Os04g0462200	Os.54798.1.S1_at	0.200731	2.53226	---
LOC_Os02g19770	Os02g0300700	Os.5314.1.S1_at	0.200795	3.66807	---
LOC_Os04g36040	Os04g0441800	Os.49521.1.S1_at	0.200961	3.00611	BGIOSGA015029-TA // bgi_ris // 6 // Cross Hyb Matching Probes /// Os04t0441800-01 // rapdb // 6 // Cross Hyb Matching Probes
LOC_Os03g20330	Os03g0319000	Os.53074.1.S1_at	0.201963	0.407037	BGIOSGA012511-TA // bgi_ris // 1 // Cross Hyb Matching Probes /// Os03t0319000-01 // rapdb // 2 // Cross Hyb Matching Probes
LOC_Os12g33922	---	OsAffx.19953.6.S1_s_at	0.202045	1.13066	Os12t0423142-00 // rapdb // 8 // Cross Hyb Matching Probes
LOC_Os04g44790	Os04g0530200	Os.28068.1.S1_at	0.202733	1.9625	---
LOC_Os07g46380	Os07g0657400	Os.8756.2.A1_at	0.20279	3.43915	BGIOSGA026311-TA // bgi_ris // 2 // Cross Hyb Matching Probes /// Os07t0657400-01 // rapdb // 2 // Cross Hyb Matching Probes
LOC_Os05g24650	Os05g0311500	Os.7029.1.S1_at	0.203207	3.00611	---
LOC_Os01g32670	Os01g0510200	Os.4618.1.S1_at	0.203318	3.57156	BGIOSGA001549-TA // bgi_ris // 3 // Cross Hyb Matching Probes /// Os01t0510200-01 // rapdb // 3 // Cross Hyb Matching Probes
LOC_Os04g51150	Os04g0600200	Os.5562.1.S1_at	0.203815	0	BGIOSGA014422-TA // bgi_ris // 4 // Cross Hyb Matching Probes /// Os04t0600200-01 // rapdb // 4 // Cross Hyb Matching Probes
LOC_Os12g13640	Os12g0238900	Os.18105.1.S1_at	0.205651	4.26922	BGIOSGA037206-TA // bgi_ris // 4 // Cross Hyb Matching Probes /// Os12t0238900-01 // rapdb // 5 // Cross Hyb Matching Probes
LOC_Os04g45730	Os04g0540900	Os.48817.1.A1_at	0.206003	2.5467	BGIOSGA014633-TA // bgi_ris // 5 // Cross Hyb Matching Probes /// Os04t0540900-01 // rapdb // 5 // Cross Hyb Matching Probes
LOC_Os02g44880	Os02g0669500	Os.17797.1.A1_at	0.206258	2.5467	---
LOC_Os04g44354	Os04g0525100	Os.27292.1.A1_at	0.206258	2.44675	LOC_Os04g44354.1 // rgap // 4 // Cross Hyb Matching Probes /// BGIOSGA014685-TA // bgi_ris // 4 // Cross Hyb Matching Probes /// Os04t0525100-01 // rapdb // 4 // Cross Hyb Matching Probes /// NM_001059891 // refseq // 5 // Cross Hyb Matching Probes
LOC_Os06g51060	Os06g0726200	Os.22000.1.S1_at	0.208716	4.04292	BGIOSGA023633-TA // bgi_ris // 2 // Cross Hyb Matching Probes /// Os06t0726200-02 // rapdb // 2 // Cross Hyb Matching Probes
LOC_Os01g72470	Os01g0954100	Os.51382.1.S1_at	0.209004	0	BGIOSGA000091-TA // bgi_ris // 1 // Cross Hyb Matching Probes /// Os01t0954100-01 // rapdb // 1 // Cross Hyb Matching Probes
LOC_Os08g02300	Os08g0115800	Os.10581.1.S1_x_at	0.20963	2.49631	BGIOSGA027883-TA // bgi_ris // 1 // Cross Hyb Matching Probes /// Os08t0115800-01 // rapdb // 1 // Cross Hyb Matching Probes
LOC_Os12g07030	Os12g0168100	Os.54932.1.S1_at	0.209648	4.26922	BGIOSGA036561-TA // bgi_ris // 1 // Cross Hyb Matching Probes /// Os12t0168100-01 // rapdb // 1 // Cross Hyb Matching Probes
LOC_Os08g27720	Os08g0364900	Os.12420.1.S1_at	0.210895	3.00611	BGIOSGA028543-TA // bgi_ris // 2 // Cross Hyb Matching Probes /// BGIOSGA028549-TA // bgi_ris // 1 // Cross Hyb Matching Probes /// Os08t0364900-00 // rapdb // 2 // Cross Hyb Matching Probes /// NM_001068179 // refseq // 2 // Cross Hyb Matching Probes
LOC_Os12g34108	---	OsAffx.32292.1.S1_x_at	0.211439	0	Os01t0899275-00 // rapdb // 6 // Cross Hyb Matching Probes /// Os01t0899350-00 // rapdb // 5 // Cross Hyb Matching Probes
LOC_Os10g02040	Os10g0109300	Os.11565.1.S1_at	0.212332	2.4178	BGIOSGA032397-TA // bgi_ris // 4 // Cross Hyb Matching Probes /// Os10t0109300-01 // rapdb // 4 // Cross Hyb Matching Probes /// Os10t0109300-02 // rapdb // 4 // Cross Hyb Matching Probes
LOC_Os02g43790	Os02g0654700	Os.53660.1.S1_at	0.212431	2.4178	BGIOSGA005915-TA // bgi_ris // 1 // Cross Hyb Matching Probes /// Os02t0654700-01 // rapdb // 1 // Cross Hyb Matching Probes
LOC_Os08g01630	Os08g0107600	Os.49890.1.S1_at	0.212784	2.54168	BGIOSGA027849-TA // bgi_ris // 8 // Cross Hyb Matching Probes /// Os08t0107600-01 // rapdb // 8 // Cross Hyb Matching Probes
LOC_Os01g14510	Os01g0247500	Os.35827.1.S1_at	0.21282	1.01759	BGIOSGA002003-TA // bgi_ris // 5 // Cross Hyb Matching Probes /// BGIOSGA029859-TA // bgi_ris // 3 // Cross Hyb Matching Probes /// Os01t0247500-01 // rapdb // 5 // Cross Hyb Matching Probes
LOC_Os11g38850	Os11g0601500	OsAffx.19241.1.S1_at	0.213735	2.5467	Os11t0601500-00 // rapdb // 6 // Cross Hyb Matching Probes /// NM_001074758 // refseq // 6 // Cross Hyb Matching Probes
LOC_Os06g40170	Os06g0604200	Os.50455.1.S1_at	0.214238	2.5467	BGIOSGA020921-TA // bgi_ris // 5 // Cross Hyb Matching Probes /// Os06t0604200-02 // rapdb // 5 // Cross Hyb Matching Probes
LOC_Os03g63270	---	Os.27955.1.S2_at	0.215105	2.83267	BGIOSGA013943-TA // bgi_ris // 4 // Cross Hyb Matching Probes /// BGIOSGA013946-TA // bgi_ris // 4 // Cross Hyb Matching Probes
LOC_Os10g40614	Os10g0554800	Os.7567.1.S1_at	0.215211	3.41078	---
LOC_Os02g50900	Os02g0742700	OsAffx.3031.1.S1_at	0.215564	0.407037	---
LOC_Os12g14910	---	OsAffx.19676.1.S1_at	0.215708	2.4178	LOC_Os12g23590.1 // rgap // 2 // Cross Hyb Matching Probes
LOC_Os09g37080	Os09g0542900	Os.53581.1.S1_at	0.215955	4.26922	BGIOSGA031183-TA // bgi_ris // 2 // Cross Hyb Matching Probes /// Os09t0542900-01 // rapdb // 2 // Cross Hyb Matching Probes
LOC_Os02g33670	Os02g0540400	Os.54066.1.S1_at	0.217184	4.76253	BGIOSGA006297-TA // bgi_ris // 5 // Cross Hyb Matching Probes /// Os02t0540400-01 // rapdb // 5 // Cross Hyb Matching Probes
LOC_Os09g03190	Os09g0120033	Os.52750.1.S1_x_at	0.21732	3.00611	Os09t0120033-01 // rapdb // 2 // Cross Hyb Matching Probes /// Os09t0120033-02 // rapdb // 1 // Cross Hyb Matching Probes
LOC_Os08g39450	Os08g0504700	Os.12139.1.S1_at	0.218857	1.18172	NM_001068716 // refseq // 2 // Cross Hyb Matching Probes
LOC_Os11g26790	Os11g0454300	Os.12633.1.S1_s_at	0.218967	2.4178	BGIOSGA034050-TA // bgi_ris // 1 // Cross Hyb Matching Probes /// Os11t0454300-01 // rapdb // 1 // Cross Hyb Matching Probes /// NM_001074376 // refseq // 3 // Cross Hyb Matching Probes
LOC_Os02g41680	Os02g0627100	Os.25687.1.S1_x_at	0.219877	4.04292	BGIOSGA005998-TA // bgi_ris // 1 // Cross Hyb Matching Probes /// Os02t0627100-01 // rapdb // 1 // Cross Hyb Matching Probes
LOC_Os12g10750	Os12g0210500	OsAffx.31688.1.S1_at	0.219974	1.73344	BGIOSGA036457-TA // bgi_ris // 6 // Cross Hyb Matching Probes
LOC_Os03g03200	Os03g0123800	Os.17325.1.S1_at	0.220332	3.00611	---
LOC_Os02g26794	Os02g0467300	Os.9574.1.S1_at	0.221166	1.13066	Os02t0467300-01 // rapdb // 7 // Cross Hyb Matching Probes
LOC_Os02g06090	Os02g0155400	Os.52494.2.S1_at	0.221205	3.06685	LOC_Os02g06030.1 // rgap // 1 // Cross Hyb Matching Probes /// NM_001052473 // refseq // 11 // Negative Strand Matching Probes
LOC_Os03g16350	Os03g0270000	Os.10839.1.S1_at	0.221523	1.23137	---
LOC_Os02g33820	Os02g0543000	Os.12094.1.S1_a_at	0.222489	3.00611	Os02t0543000-03 // rapdb // 2 // Cross Hyb Matching Probes /// Os02t0543000-04 // rapdb // 2 // Cross Hyb Matching Probes
LOC_Os06g42120	Os06g0626600	Os.56146.1.S1_at	0.222995	4.50548	BGIOSGA020844-TA // bgi_ris // 5 // Cross Hyb Matching Probes /// Os06t0626600-01 // rapdb // 5 // Cross Hyb Matching Probes
LOC_Os02g29110	---	OsAffx.12265.1.S1_at	0.223095	2.4178	LOC_Os02g29030.1 // rgap // 1 // Cross Hyb Matching Probes /// BGIOSGA006448-TA // bgi_ris // 1 // Cross Hyb Matching Probes /// Os02t0491900-00 // rapdb // 1 // Cross Hyb Matching Probes
LOC_Os03g05870	Os03g0153400	Os.11072.1.S1_at	0.224286	1.13066	Os03t0153400-01 // rapdb // 8 // Cross Hyb Matching Probes
LOC_Os02g12150	Os02g0213100	Os.7007.1.S1_at	0.224542	2.4178	---
LOC_Os06g21240	Os06g0317200	Os.49281.1.S1_s_at	0.225291	0.697778	BGIOSGA022790-TA // bgi_ris // 2 // Cross Hyb Matching Probes /// Os06t0317200-03 // rapdb // 3 // Cross Hyb Matching Probes /// Os06t0317200-02 // rapdb // 3 // Cross Hyb Matching Probes /// Os06t0317200-01 // rapdb // 3 // Cross Hyb Matching Probes
LOC_Os02g42950	Os02g0643200	Os.54793.1.S1_at	0.22603	0	BGIOSGA005951-TA // bgi_ris // 5 // Cross Hyb Matching Probes /// Os02t0643200-01 // rapdb // 5 // Cross Hyb Matching Probes
LOC_Os03g16020	Os03g0266900	Os.22731.1.S1_at	0.226408	1.31355	---
LOC_Os08g29600	Os08g0385000	Os.55263.1.S1_at	0.226984	2.18281	BGIOSGA027043-TA // bgi_ris // 1 // Cross Hyb Matching Probes /// BGIOSGA027044-TA // bgi_ris // 1 // Cross Hyb Matching Probes /// Os08t0385000-01 // rapdb // 1 // Cross Hyb Matching Probes
LOC_Os03g08520	Os03g0183500	Os.51546.1.S1_at	0.22733	3.57156	BGIOSGA011324-TA // bgi_ris // 4 // Cross Hyb Matching Probes /// Os03t0183500-01 // rapdb // 4 // Cross Hyb Matching Probes
LOC_Os02g07690	Os02g0173200	OsAffx.24153.1.S1_s_at	0.227796	4.04292	BGIOSGA007637-TA // bgi_ris // 3 // Cross Hyb Matching Probes /// Os02t0173200-01 // rapdb // 3 // Cross Hyb Matching Probes
LOC_Os01g63480	Os01g0854000	Os.37603.1.S1_at	0.228071	2.83267	---
LOC_Os06g45570	Os06g0666400	Os.55395.1.S1_s_at	0.228253	2.5467	---
LOC_Os05g02450	Os05g0115100	Os.54606.1.S1_at	0.230574	3.00611	---
LOC_Os08g05910	Os08g0155400	Os.7458.1.S1_a_at	0.23067	1.34771	BGIOSGA027635-TA // bgi_ris // 2 // Cross Hyb Matching Probes /// Os08t0155400-03 // rapdb // 2 // Cross Hyb Matching Probes /// Os08t0155400-01 // rapdb // 2 // Cross Hyb Matching Probes /// Os08t0155400-02 // rapdb // 2 // Cross Hyb Matching Probes
LOC_Os01g41430	Os01g0597800	Os.10348.1.S1_at	0.230968	3.00611	BGIOSGA003913-TA // bgi_ris // 2 // Cross Hyb Matching Probes /// Os01t0597800-01 // rapdb // 2 // Cross Hyb Matching Probes
LOC_Os01g10890	Os01g0206700	Os.1411.1.S1_at	0.232509	3.41078	BGIOSGA002159-TA // bgi_ris // 5 // Cross Hyb Matching Probes /// Os01t0206700-01 // rapdb // 5 // Cross Hyb Matching Probes /// Os01t0206700-02 // rapdb // 5 // Cross Hyb Matching Probes /// Os01t0206700-03 // rapdb // 5 // Cross Hyb Matching Probes
LOC_Os01g63980	Os01g0859100	Os.36152.1.S1_at	0.233225	3.5816	BGIOSGA000452-TA // bgi_ris // 1 // Cross Hyb Matching Probes /// Os01t0859100-01 // rapdb // 1 // Cross Hyb Matching Probes
LOC_Os06g39370	Os06g0594400	Os.8945.1.S1_at	0.233814	1.73344	BGIOSGA023190-TA // bgi_ris // 5 // Cross Hyb Matching Probes /// BGIOSGA023192-TA // bgi_ris // 5 // Cross Hyb Matching Probes /// Os06t0594400-02 // rapdb // 5 // Cross Hyb Matching Probes /// NM_001064515 // refseq // 11 // Negative Strand Matching Probes
LOC_Os02g50110	Os02g0733900	Os.57343.1.S1_at	0.233836	1.23137	LOC_Os02g50110.1 // rgap // 2 // Cross Hyb Matching Probes /// BGIOSGA005668-TA // bgi_ris // 2 // Cross Hyb Matching Probes /// Os02t0733900-01 // rapdb // 2 // Cross Hyb Matching Probes
LOC_Os06g43990	Os06g0648500	Os.16011.1.A1_at	0.234121	2.4178	LOC_Os06g43990.1 // rgap // 3 // Cross Hyb Matching Probes /// BGIOSGA020779-TA // bgi_ris // 3 // Cross Hyb Matching Probes /// Os06t0648500-01 // rapdb // 3 // Cross Hyb Matching Probes
LOC_Os07g46852	Os07g0663800	Os.7935.1.S1_x_at	0.234362	3.06685	BGIOSGA026332-TA // bgi_ris // 3 // Cross Hyb Matching Probes /// Os07t0663800-01 // rapdb // 3 // Cross Hyb Matching Probes
LOC_Os04g05650	Os04g0142400	Os.9739.1.S1_at	0.235422	3.00611	LOC_Os04g05650.1 // rgap // 1 // Cross Hyb Matching Probes /// BGIOSGA015653-TA // bgi_ris // 5 // Cross Hyb Matching Probes /// Os04t0142400-01 // rapdb // 5 // Cross Hyb Matching Probes
LOC_Os06g10100	Os06g0202100	Os.54648.1.S1_at	0.235571	0.697778	Os06t0202100-01 // rapdb // 2 // Cross Hyb Matching Probes
LOC_Os12g38150	Os12g0569300	Os.6116.1.S1_at	0.236027	3.00611	BGIOSGA037623-TA // bgi_ris // 1 // Cross Hyb Matching Probes /// Os12t0569300-01 // rapdb // 1 // Cross Hyb Matching Probes
LOC_Os12g42280	Os12g0617400	Os.55193.1.S1_at	0.236033	3.00611	NM_001190134 // refseq // 1 // Cross Hyb Matching Probes
LOC_Os07g29630	Os07g0479400	Os.57183.1.S1_at	0.236261	1.18172	---
LOC_Os01g43844	Os01g0628700	Os.37668.1.S1_at	0.236446	2.5467	BGIOSGA004035-TA // bgi_ris // 2 // Cross Hyb Matching Probes /// Os01t0628700-01 // rapdb // 2 // Cross Hyb Matching Probes
LOC_Os01g63930	Os01g0858200	Os.17805.1.S3_s_at	0.236967	0.407037	---
LOC_Os03g04110	Os03g0133400	Os.11983.1.S1_at	0.237186	3.00611	BGIOSGA011785-TA // bgi_ris // 8 // Cross Hyb Matching Probes /// Os03t0133400-01 // rapdb // 8 // Cross Hyb Matching Probes
LOC_Os06g44160	Os06g0650900	Os.47474.1.S1_at	0.237614	4.50548	BGIOSGA020773-TA // bgi_ris // 2 // Cross Hyb Matching Probes /// Os06t0650900-02 // rapdb // 2 // Cross Hyb Matching Probes /// NM_001064759 // refseq // 2 // Cross Hyb Matching Probes
LOC_Os01g02920	Os01g0118700	Os.34721.1.S1_at	0.238339	3.06685	BGIOSGA002505-TA // bgi_ris // 1 // Cross Hyb Matching Probes /// Os01t0118700-01 // rapdb // 1 // Cross Hyb Matching Probes
LOC_Os01g67480	Os01g0900800	Os.12030.1.S1_at	0.238345	2.5467	---
LOC_Os12g02310	Os12g0115000	Os.10615.1.S1_x_at	0.239074	2.44675	NM_001189387 // refseq // 1 // Cross Hyb Matching Probes
LOC_Os06g34830	Os06g0539400	Os.51683.1.S1_at	0.239578	3.00611	BGIOSGA023055-TA // bgi_ris // 1 // Cross Hyb Matching Probes /// Os06t0539400-01 // rapdb // 1 // Cross Hyb Matching Probes
LOC_Os02g43820	Os02g0655200	Os.38982.1.S1_at	0.239774	0.407037	BGIOSGA008740-TA // bgi_ris // 5 // Cross Hyb Matching Probes /// Os02t0655200-01 // rapdb // 5 // Cross Hyb Matching Probes
LOC_Os03g05900	Os03g0153900	Os.16891.1.S1_at	0.239802	1.34771	LOC_Os03g05880.1 // rgap // 1 // Cross Hyb Matching Probes /// LOC_Os03g05880.2 // rgap // 1 // Cross Hyb Matching Probes /// BGIOSGA011879-TA // bgi_ris // 1 // Cross Hyb Matching Probes /// BGIOSGA011880-TA // bgi_ris // 7 // Cross Hyb Matching Probes /// Os03t0153900-01 // rapdb // 7 // Cross Hyb Matching Probes /// Os03t0153500-00 // rapdb // 1 // Cross Hyb Matching Probes /// NM_001055534 //…
LOC_Os07g26110	Os07g0442900	Os.53561.1.S1_at	0.240061	3.00611	BGIOSGA025609-TA // bgi_ris // 3 // Cross Hyb Matching Probes /// Os07t0442900-01 // rapdb // 3 // Cross Hyb Matching Probes
LOC_Os12g33962	---	OsAffx.32249.1.S1_at	0.240148	0	---
LOC_Os02g35490	Os02g0562600	Os.49329.1.S1_at	0.241383	4.26922	BGIOSGA006243-TA // bgi_ris // 5 // Cross Hyb Matching Probes
LOC_Os01g49830	Os01g0693400	Os.8019.1.S1_at	0.241435	2.30559	BGIOSGA000982-TA // bgi_ris // 2 // Cross Hyb Matching Probes /// Os01t0693400-01 // rapdb // 2 // Cross Hyb Matching Probes
LOC_Os08g21670	Os10g0350400	OsAffx.28576.1.S1_s_at	0.241692	3.00611	LOC_Os04g24410.2 // rgap // 2 // Cross Hyb Matching Probes /// NM_001186931 // refseq // 2 // Cross Hyb Matching Probes /// LOC_Os12g23610.1 // rgap // 11 // Negative Strand Matching Probes /// LOC_Os12g34098.1 // rgap // 11 // Negative Strand Matching Probes
LOC_Os09g28520	Os09g0459200	Os.57006.1.S1_at	0.242442	2.53226	---
LOC_Os05g10620	Os05g0194500	Os.39872.1.A1_s_at	0.243002	3.00611	BGIOSGA018654-TA // bgi_ris // 5 // Cross Hyb Matching Probes /// Os05t0194500-01 // rapdb // 5 // Cross Hyb Matching Probes
LOC_Os06g05424	Os06g0146900	Os.53206.1.S1_at	0.244487	3.00611	Os06t0146900-01 // rapdb // 1 // Cross Hyb Matching Probes
LOC_Os02g48860	Os02g0720500	Os.49623.1.A1_at	0.245839	3.77687	---
LOC_Os01g72330	Os01g0952500	Os.15908.1.S1_s_at	0.24639	1.18172	BGIOSGA005182-TA // bgi_ris // 1 // Cross Hyb Matching Probes /// Os01t0952500-01 // rapdb // 1 // Cross Hyb Matching Probes
LOC_Os04g46400	Os04g0549700	Os.54929.1.S1_at	0.246542	3.00611	BGIOSGA016882-TA // bgi_ris // 3 // Cross Hyb Matching Probes /// Os04t0549700-01 // rapdb // 3 // Cross Hyb Matching Probes
LOC_Os03g09900	Os03g0194900	Os.20151.1.S1_at	0.247439	2.5467	BGIOSGA012041-TA // bgi_ris // 2 // Cross Hyb Matching Probes /// Os03t0194900-01 // rapdb // 3 // Cross Hyb Matching Probes /// Os03t0194900-03 // rapdb // 3 // Cross Hyb Matching Probes
LOC_Os03g58790	Os03g0802500	Os.10884.1.S1_at	0.247954	1.34771	Os03t0802500-01 // rapdb // 3 // Cross Hyb Matching Probes
LOC_Os09g35800	Os09g0526700	Os.8507.1.S1_at	0.248213	2.18281	---
LOC_Os09g24810	Os09g0414500	Os.50830.1.S1_at	0.248225	1.9625	BGIOSGA030752-TA // bgi_ris // 1 // Cross Hyb Matching Probes /// Os09t0414500-01 // rapdb // 1 // Cross Hyb Matching Probes
LOC_Os11g35410	Os11g0558400	OsAffx.7301.1.S1_at	0.248571	3.77687	BGIOSGA033802-TA // bgi_ris // 5 // Cross Hyb Matching Probes
LOC_Os01g50400	Os01g0699400	Os.27170.1.S1_at	0.249414	4.26922	---
LOC_Os06g11720	Os06g0220500	Os.51664.1.S1_at	0.249919	3.00611	BGIOSGA022562-TA // bgi_ris // 2 // Cross Hyb Matching Probes /// Os06t0220500-01 // rapdb // 2 // Cross Hyb Matching Probes
LOC_Os06g47650	Os06g0691800	Os.11189.1.S1_at	0.250589	3.06685	BGIOSGA023514-TA // bgi_ris // 8 // Cross Hyb Matching Probes /// Os06t0691800-01 // rapdb // 8 // Cross Hyb Matching Probes
LOC_Os03g52380	Os03g0734200	Os.47327.1.S1_x_at	0.251174	2.4178	BGIOSGA013515-TA // bgi_ris // 5 // Cross Hyb Matching Probes /// Os03t0734200-01 // rapdb // 5 // Cross Hyb Matching Probes
LOC_Os08g42400	Os08g0535800	Os.11141.1.S1_at	0.251699	4.04292	BGIOSGA029063-TA // bgi_ris // 5 // Cross Hyb Matching Probes /// Os08t0535800-01 // rapdb // 5 // Cross Hyb Matching Probes /// Os08t0535800-02 // rapdb // 5 // Cross Hyb Matching Probes
LOC_Os05g50720	Os05g0584300	Os.51602.1.S1_at	0.251813	3.5816	BGIOSGA020452-TA // bgi_ris // 2 // Cross Hyb Matching Probes /// Os05t0584300-01 // rapdb // 2 // Cross Hyb Matching Probes
LOC_Os09g26260	Os09g0432300	OsAffx.30035.1.S1_at	0.253261	3.77687	---
LOC_Os07g43800	Os07g0631700	Os.37996.1.S1_at	0.253524	2.71683	BGIOSGA026193-TA // bgi_ris // 2 // Cross Hyb Matching Probes /// Os07t0631700-01 // rapdb // 2 // Cross Hyb Matching Probes
LOC_Os07g05640	Os07g0151200	Os.27403.1.A1_at	0.253595	2.30559	---
LOC_Os12g34102	---	OsAffx.32283.1.S1_at	0.25393	1.13066	LOC_Os02g29550.1 // rgap // 1 // Cross Hyb Matching Probes /// NM_001186043 // refseq // 1 // Cross Hyb Matching Probes
LOC_Os09g39960	Os09g0572900	Os.52791.1.S1_at	0.254362	3.77687	BGIOSGA029226-TA // bgi_ris // 5 // Cross Hyb Matching Probes /// Os09t0572900-01 // rapdb // 5 // Cross Hyb Matching Probes
LOC_Os10g30790	Os10g0444700	Os.46160.2.S1_x_at	0.254375	3.77687	LOC_Os10g30790.1 // rgap // 2 // Cross Hyb Matching Probes /// BGIOSGA031825-TA // bgi_ris // 2 // Cross Hyb Matching Probes /// BGIOSGA031826-TA // bgi_ris // 2 // Cross Hyb Matching Probes /// Os10t0444700-02 // rapdb // 2 // Cross Hyb Matching Probes /// Os10t0444700-01 // rapdb // 2 // Cross Hyb Matching Probes /// NM_001071243 // refseq // 2 // Cross Hyb Matching Probes
LOC_Os01g10040	Os01g0197100	Os.43600.1.S1_at	0.254985	2.49631	LOC_Os01g10040.1 // rgap // 2 // Cross Hyb Matching Probes /// BGIOSGA002945-TA // bgi_ris // 2 // Cross Hyb Matching Probes /// Os01t0197100-00 // rapdb // 2 // Cross Hyb Matching Probes /// NM_001048832 // refseq // 2 // Cross Hyb Matching Probes
LOC_Os03g15050	Os03g0255500	Os.12699.1.S1_at	0.255096	0.407037	BGIOSGA011083-TA // bgi_ris // 3 // Cross Hyb Matching Probes /// Os03t0255500-02 // rapdb // 3 // Cross Hyb Matching Probes /// Os03t0255500-01 // rapdb // 3 // Cross Hyb Matching Probes
LOC_Os06g22030	Os06g0326000	Os.16446.1.S1_at	0.255343	0	BGIOSGA021330-TA // bgi_ris // 4 // Cross Hyb Matching Probes /// Os06t0326000-01 // rapdb // 4 // Cross Hyb Matching Probes
LOC_Os06g44170	Os06g0651000	Os.11290.1.S1_at	0.255977	3.00611	BGIOSGA020772-TA // bgi_ris // 1 // Cross Hyb Matching Probes /// NM_001064760 // refseq // 7 // Cross Hyb Matching Probes
LOC_Os02g54590	Os02g0787200	Os.52868.1.S1_at	0.255984	1.9625	BGIOSGA009172-TA // bgi_ris // 4 // Cross Hyb Matching Probes /// Os02t0787200-01 // rapdb // 4 // Cross Hyb Matching Probes /// NM_001186248 // refseq // 9 // Negative Strand Matching Probes
LOC_Os12g34096	---	OsAffx.32281.1.S1_at	0.256056	2.53226	---
LOC_Os03g14080	Os03g0244600	Os.54020.2.S1_x_at	0.256529	2.53226	BGIOSGA012220-TA // bgi_ris // 2 // Cross Hyb Matching Probes /// Os03t0244600-02 // rapdb // 2 // Cross Hyb Matching Probes /// Os03t0244600-01 // rapdb // 2 // Cross Hyb Matching Probes
LOC_Os05g08900	Os05g0181700	OsAffx.4280.2.A1_at	0.256535	2.4178	BGIOSGA019292-TA // bgi_ris // 8 // Cross Hyb Matching Probes /// LOC_Os05g08910.1 // rgap // 11 // Negative Strand Matching Probes
LOC_Os03g58600	Os03g0800200	Os.40026.1.S1_at	0.256726	2.71683	BGIOSGA009631-TA // bgi_ris // 4 // Cross Hyb Matching Probes /// Os03t0800200-00 // rapdb // 4 // Cross Hyb Matching Probes
LOC_Os12g29330	Os12g0477400	OsAffx.7733.1.S1_at	0.257832	4.76253	NM_001073289 // refseq // 7 // Cross Hyb Matching Probes
LOC_Os12g34052	---	OsAffx.32252.1.S1_at	0.258244	1.18172	---
LOC_Os04g35540	Os04g0435100	Os.52648.1.S1_at	0.25902	2.71528	BGIOSGA016449-TA // bgi_ris // 4 // Cross Hyb Matching Probes /// Os04t0435100-01 // rapdb // 4 // Cross Hyb Matching Probes /// NM_001059382 // refseq // 11 // Negative Strand Matching Probes
LOC_Os12g33944	---	OsAffx.32303.1.S1_x_at	0.259289	0	---
LOC_Os06g36390	Os06g0559400	Os.38309.1.S1_at	0.25937	3.5816	BGIOSGA023090-TA // bgi_ris // 6 // Cross Hyb Matching Probes /// Os06t0559400-01 // rapdb // 7 // Cross Hyb Matching Probes /// Os06t0559400-02 // rapdb // 7 // Cross Hyb Matching Probes
LOC_Os11g44910	Os11g0672700	Os.53980.1.S1_at	0.259531	3.00611	BGIOSGA035689-TA // bgi_ris // 6 // Cross Hyb Matching Probes /// Os11t0672700-01 // rapdb // 6 // Cross Hyb Matching Probes
LOC_Os06g12740	Os06g0233800	Os.4810.1.S1_s_at	0.260301	1.18172	---
LOC_Os05g48610	Os05g0559800	OsAffx.15153.1.S1_x_at	0.260607	1.34771	BGIOSGA020346-TA // bgi_ris // 8 // Cross Hyb Matching Probes /// Os05t0559800-00 // rapdb // 8 // Cross Hyb Matching Probes /// NM_001062837 // refseq // 8 // Cross Hyb Matching Probes
LOC_Os02g37180	Os02g0582800	Os.49112.1.S1_at	0.260892	4.76253	LOC_Os02g37180.1 // rgap // 2 // Cross Hyb Matching Probes /// BGIOSGA006168-TA // bgi_ris // 2 // Cross Hyb Matching Probes /// Os02t0582800-01 // rapdb // 2 // Cross Hyb Matching Probes
LOC_Os12g06080	Os12g0157000	Os.5875.1.S1_at	0.261739	2.83267	---
LOC_Os04g33860	Os04g0415000	Os.5413.1.S1_at	0.262653	2.49631	BGIOSGA016374-TA // bgi_ris // 3 // Cross Hyb Matching Probes /// Os04t0415000-01 // rapdb // 3 // Cross Hyb Matching Probes
LOC_Os07g47590	Os07g0673200	Os.26799.1.A1_at	0.262854	2.43295	BGIOSGA023732-TA // bgi_ris // 7 // Cross Hyb Matching Probes /// Os07t0673200-01 // rapdb // 7 // Cross Hyb Matching Probes
LOC_Os03g03500	Os03g0126700	Os.33603.1.S1_at	0.263435	3.5816	BGIOSGA011760-TA // bgi_ris // 1 // Cross Hyb Matching Probes /// Os03t0126700-01 // rapdb // 3 // Cross Hyb Matching Probes
LOC_Os12g34012	---	OsAffx.32247.1.S1_x_at	0.263512	2.3526	---
LOC_Os08g37670	Os08g0482700	Os.609.3.S1_a_at	0.263804	3.77687	BGIOSGA026785-TA // bgi_ris // 5 // Cross Hyb Matching Probes /// Os08t0482700-01 // rapdb // 5 // Cross Hyb Matching Probes
LOC_Os06g02780	Os06g0118700	Os.9382.1.S1_at	0.264131	2.5467	BGIOSGA022049-TA // bgi_ris // 1 // Cross Hyb Matching Probes /// Os06t0118700-02 // rapdb // 1 // Cross Hyb Matching Probes /// Os06t0118700-01 // rapdb // 1 // Cross Hyb Matching Probes
LOC_Os02g43620	Os02g0652800	Os.51696.1.S1_at	0.264229	3.00611	---
LOC_Os11g02330	Os11g0114900	Os.37860.1.S1_at	0.26425	1.23137	LOC_Os11g02330.2 // rgap // 8 // Cross Hyb Matching Probes
LOC_Os06g38660	Os06g0586000	Os.7966.1.S1_at	0.264669	3.06685	---
LOC_Os04g59150	Os04g0688100	Os.11552.1.S1_at	0.265104	4.69658	BGIOSGA014042-TA // bgi_ris // 3 // Cross Hyb Matching Probes /// Os04t0688100-02 // rapdb // 3 // Cross Hyb Matching Probes /// Os04t0688100-01 // rapdb // 3 // Cross Hyb Matching Probes
LOC_Os01g42090	Os01g0605700	Os.33697.1.S1_at	0.265322	2.43295	LOC_Os01g42110.1 // rgap // 1 // Cross Hyb Matching Probes /// BGIOSGA003943-TA // bgi_ris // 6 // Cross Hyb Matching Probes /// BGIOSGA003948-TA // bgi_ris // 5 // Cross Hyb Matching Probes /// BGIOSGA003951-TA // bgi_ris // 1 // Cross Hyb Matching Probes /// Os01t0605700-01 // rapdb // 8 // Cross Hyb Matching Probes /// Os01t0606000-00 // rapdb // 1 // Cross Hyb Matching Probes /// NM_001050058…
LOC_Os08g10080	Os08g0200600	Os.26957.1.A1_a_at	0.266092	3.43915	BGIOSGA027481-TA // bgi_ris // 6 // Cross Hyb Matching Probes /// Os08t0200600-02 // rapdb // 6 // Cross Hyb Matching Probes /// Os08t0200600-01 // rapdb // 6 // Cross Hyb Matching Probes
LOC_Os10g06000	Os10g0150800	Os.8385.2.S1_x_at	0.26634	2.53226	Os10t0150800-01 // rapdb // 4 // Cross Hyb Matching Probes
LOC_Os09g31430	Os09g0491100	Os.11510.1.S1_s_at	0.267073	0.407037	BGIOSGA029543-TA // bgi_ris // 5 // Cross Hyb Matching Probes /// Os09t0491100-02 // rapdb // 4 // Cross Hyb Matching Probes /// Os09t0491100-01 // rapdb // 7 // Cross Hyb Matching Probes /// Os09t0491100-03 // rapdb // 7 // Cross Hyb Matching Probes
LOC_Os01g57599	Os01g0785300	Os.11595.1.S1_at	0.26718	3.00611	Os01t0785300-02 // rapdb // 7 // Cross Hyb Matching Probes
LOC_Os08g42550	Os08g0537900	Os.49952.1.S1_at	0.267795	1.34771	---
LOC_Os11g06780	Os11g0168700	Os.51809.1.S1_at	0.267938	2.5467	BGIOSGA034882-TA // bgi_ris // 4 // Cross Hyb Matching Probes /// Os11t0168600-01 // rapdb // 4 // Cross Hyb Matching Probes
LOC_Os05g09704	Os05g0189300	Os.10534.1.S1_at	0.268492	4.04292	BGIOSGA018663-TA // bgi_ris // 6 // Cross Hyb Matching Probes /// Os05t0189300-01 // rapdb // 7 // Cross Hyb Matching Probes
LOC_Os04g13210	Os04g0209200	Os.53852.1.S1_at	0.269179	1.34771	BGIOSGA015573-TA // bgi_ris // 8 // Cross Hyb Matching Probes /// Os04t0209200-01 // rapdb // 8 // Cross Hyb Matching Probes
LOC_Os03g09020	Os03g0189600	Os.19283.1.S1_s_at	0.269658	3.00611	LOC_Os03g09020.1 // rgap // 6 // Cross Hyb Matching Probes /// BGIOSGA011308-TA // bgi_ris // 4 // Cross Hyb Matching Probes /// Os03t0189600-02 // rapdb // 6 // Cross Hyb Matching Probes /// Os03t0189600-01 // rapdb // 6 // Cross Hyb Matching Probes
LOC_Os01g06660	Os01g0160100	Os.1445.1.S1_at	0.270292	1.13066	BGIOSGA002345-TA // bgi_ris // 6 // Cross Hyb Matching Probes /// Os01t0160100-01 // rapdb // 6 // Cross Hyb Matching Probes
LOC_Os10g36050	Os01g0939300	Os.33291.1.S1_a_at	0.271813	4.50548	---
LOC_Os12g14939	---	OsAffx.32342.1.S1_at	0.273164	2.30559	---
LOC_Os03g27230	Os03g0389700	Os.7075.1.S1_at	0.273202	3.00611	BGIOSGA012784-TA // bgi_ris // 5 // Cross Hyb Matching Probes /// Os03t0389700-01 // rapdb // 5 // Cross Hyb Matching Probes /// Os03t0389700-02 // rapdb // 5 // Cross Hyb Matching Probes
LOC_Os10g38920	Os10g0533150	Os.14197.1.S1_at	0.273314	1.23137	BGIOSGA031500-TA // bgi_ris // 5 // Cross Hyb Matching Probes /// Os10t0533150-00 // rapdb // 6 // Cross Hyb Matching Probes /// NM_001189323 // refseq // 6 // Cross Hyb Matching Probes
LOC_Os10g41930	Os10g0568900	Os.4741.2.S1_x_at	0.273456	1.18172	BGIOSGA033472-TA // bgi_ris // 4 // Cross Hyb Matching Probes
LOC_Os01g14630	Os01g0248701	OsAffx.23247.1.S1_x_at	0.273613	3.77687	---
LOC_Os07g07530	Os07g0170900	Os.54674.1.S1_at	0.273628	1.18172	BGIOSGA025223-TA // bgi_ris // 2 // Cross Hyb Matching Probes
LOC_Os03g16334	Os03g0269900	Os.37699.2.S1_at	0.27377	0	---
LOC_Os01g57240	Os01g0780800	Os.30597.1.S1_at	0.2738	2.5467	---
LOC_Os08g33940	---	Os.27085.1.A1_at	0.274944	3.66807	---
LOC_Os04g16745	---	OsAffx.32212.1.S1_x_at	0.275171	1.97177	---
LOC_Os04g51440	Os04g0604000	Os.53481.1.S1_x_at	0.275209	3.66807	BGIOSGA014405-TA // bgi_ris // 5 // Cross Hyb Matching Probes /// Os04t0604000-01 // rapdb // 5 // Cross Hyb Matching Probes /// Os04t0604000-02 // rapdb // 5 // Cross Hyb Matching Probes
LOC_Os03g41390	---	Os.18615.1.S1_x_at	0.276396	2.83267	---
LOC_Os07g37690	Os07g0564100	Os.5606.1.S1_at	0.27684	0.697778	BGIOSGA025952-TA // bgi_ris // 2 // Cross Hyb Matching Probes /// Os07t0564100-01 // rapdb // 3 // Cross Hyb Matching Probes
LOC_Os01g50910	Os01g0705200	Os.10933.1.S1_at	0.277277	2.3526	BGIOSGA000945-TA // bgi_ris // 5 // Cross Hyb Matching Probes /// Os01t0705200-01 // rapdb // 5 // Cross Hyb Matching Probes
LOC_Os08g20420	Os08g0299400	Os.51876.1.S1_at	0.277585	1.18172	LOC_Os08g20420.2 // rgap // 2 // Cross Hyb Matching Probes /// BGIOSGA028416-TA // bgi_ris // 7 // Cross Hyb Matching Probes /// Os08t0299400-01 // rapdb // 7 // Cross Hyb Matching Probes
LOC_Os07g39520	Os07g0584100	Os.16320.1.S1_at	0.277608	1.18172	BGIOSGA026025-TA // bgi_ris // 1 // Cross Hyb Matching Probes /// Os07t0584100-01 // rapdb // 1 // Cross Hyb Matching Probes
LOC_Os10g37770	Os10g0522000	Os.46638.1.S1_at	0.279228	3.43915	BGIOSGA031531-TA // bgi_ris // 6 // Cross Hyb Matching Probes
LOC_Os06g11450	Os06g0218300	Os.55651.1.S1_at	0.279572	4.76253	BGIOSGA021657-TA // bgi_ris // 3 // Cross Hyb Matching Probes /// Os06t0218300-01 // rapdb // 3 // Cross Hyb Matching Probes
LOC_Os01g54700	Os01g0750600	Os.51954.1.S1_at	0.279791	2.5467	BGIOSGA000823-TA // bgi_ris // 2 // Cross Hyb Matching Probes /// Os01t0750600-01 // rapdb // 2 // Cross Hyb Matching Probes
LOC_Os08g02490	Os08g0118000	Os.8367.1.S1_at	0.280128	0	BGIOSGA027894-TA // bgi_ris // 1 // Cross Hyb Matching Probes /// Os08t0118000-01 // rapdb // 1 // Cross Hyb Matching Probes
LOC_Os01g58960	Os01g0803800	Os.36161.1.S1_at	0.281278	3.0237	---
LOC_Os11g04600	Os12g0138500	Os.49532.1.S1_s_at	0.281516	0	LOC_Os12g04410.1 // rgap // 4 // Cross Hyb Matching Probes /// BGIOSGA034767-TA // bgi_ris // 4 // Cross Hyb Matching Probes /// BGIOSGA034772-TA // bgi_ris // 4 // Cross Hyb Matching Probes /// Os11t0141900-00 // rapdb // 4 // Cross Hyb Matching Probes /// Os12t0138500-01 // rapdb // 4 // Cross Hyb Matching Probes /// NM_001072249 // refseq // 4 // Cross Hyb Matching Probes
LOC_Os04g22130	---	OsAffx.3854.1.S1_at	0.281627	2.49631	---
LOC_Os09g25330	Os09g0420900	Os.8752.1.S1_at	0.282008	2.71683	BGIOSGA029752-TA // bgi_ris // 4 // Cross Hyb Matching Probes /// Os09t0420900-01 // rapdb // 4 // Cross Hyb Matching Probes
LOC_Os03g06930	Os03g0165300	Os.21068.1.S1_at	0.282159	3.77687	NM_001055602 // refseq // 8 // Cross Hyb Matching Probes
LOC_Os04g58790	Os04g0684600	Os.14127.1.S1_at	0.282526	0.407037	---
LOC_Os06g03210	Os06g0122900	Os.7736.1.S1_at	0.283616	1.31355	---
LOC_Os10g37190	Os10g0516200	Os.12804.1.S1_at	0.284075	0.407037	BGIOSGA031556-TA // bgi_ris // 1 // Cross Hyb Matching Probes /// Os10t0516200-00 // rapdb // 1 // Cross Hyb Matching Probes /// NM_001189311 // refseq // 7 // Cross Hyb Matching Probes
LOC_Os01g10110	Os01g0197600	Os.43596.1.S1_at	0.284252	3.00611	BGIOSGA002195-TA // bgi_ris // 4 // Cross Hyb Matching Probes /// Os01t0197700-01 // rapdb // 4 // Cross Hyb Matching Probes
LOC_Os03g05620	Os03g0150600	Os.12092.2.S1_a_at	0.2849	3.77687	BGIOSGA011440-TA // bgi_ris // 2 // Cross Hyb Matching Probes /// Os03t0150600-02 // rapdb // 2 // Cross Hyb Matching Probes /// Os03t0150600-01 // rapdb // 2 // Cross Hyb Matching Probes
LOC_Os02g04230	Os02g0135200	Os.2356.1.S1_a_at	0.285502	2.83267	BGIOSGA007171-TA // bgi_ris // 1 // Cross Hyb Matching Probes
LOC_Os03g10320	Os03g0200200	Os.13596.1.S1_at	0.285633	1.18172	BGIOSGA012056-TA // bgi_ris // 4 // Cross Hyb Matching Probes /// Os03t0200200-01 // rapdb // 5 // Cross Hyb Matching Probes
LOC_Os03g10810	Os03g0205800	OsAffx.25045.1.S1_at	0.285649	3.00611	---
LOC_Os04g38390	Os04g0456700	Os.5446.1.S1_at	0.285943	0.407037	---
LOC_Os01g55160	Os01g0756300	Os.34913.1.S1_at	0.287035	2.30559	BGIOSGA000802-TA // bgi_ris // 2 // Cross Hyb Matching Probes /// Os01t0756300-01 // rapdb // 2 // Cross Hyb Matching Probes
LOC_Os06g07220	Os06g0168700	Os.4223.1.S1_s_at	0.287266	2.83267	BGIOSGA030292-TA // bgi_ris // 3 // Cross Hyb Matching Probes /// Os06t0168700-01 // rapdb // 3 // Cross Hyb Matching Probes
LOC_Os08g33210	---	Os.51247.1.S1_at	0.287422	1.01759	---
LOC_Os08g04560	Os08g0140500	OsAffx.5702.1.S1_s_at	0.287795	1.9625	---
LOC_Os05g44270	Os05g0519000	OsAffx.4611.1.S1_s_at	0.288043	2.71683	---
LOC_Os07g38440	Os07g0572100	Os.53714.1.S1_at	0.288243	2.5467	---
LOC_Os01g07530	Os01g0170000	Os.6418.1.S1_at	0.288243	3.57156	BGIOSGA002302-TA // bgi_ris // 6 // Cross Hyb Matching Probes /// Os01t0170000-01 // rapdb // 6 // Cross Hyb Matching Probes
LOC_Os10g31330	Os10g0450900	Os.51929.1.S1_at	0.288709	3.77687	---
LOC_Os04g31550	Os04g0384850	Os.14285.2.S1_at	0.288951	4.26922	Os04t0384800-01 // rapdb // 2 // Cross Hyb Matching Probes
LOC_Os02g51950	Os02g0756100	Os.47984.1.A1_s_at	0.289001	3.00611	---
LOC_Os01g58048	---	OsAffx.24407.1.S1_at	0.289059	3.00611	---
LOC_Os01g61060	Os01g0825900	Os.10716.1.S1_at	0.289318	3.41078	BGIOSGA004720-TA // bgi_ris // 4 // Cross Hyb Matching Probes /// Os01t0825900-01 // rapdb // 5 // Cross Hyb Matching Probes
LOC_Os03g11300	Os03g0211500	OsAffx.25053.1.S1_at	0.289897	1.13066	---
LOC_Os11g40570	Os11g0621000	Os.24003.2.S1_x_at	0.290326	3.00611	BGIOSGA033614-TA // bgi_ris // 1 // Cross Hyb Matching Probes /// Os11t0621000-02 // rapdb // 1 // Cross Hyb Matching Probes /// Os11t0621000-01 // rapdb // 1 // Cross Hyb Matching Probes /// NM_001074829 // refseq // 6 // Cross Hyb Matching Probes
LOC_Os04g28250	---	Os.9817.1.S1_at	0.290394	3.00611	BGIOSGA015291-TA // bgi_ris // 1 // Cross Hyb Matching Probes /// Os04t0350100-01 // rapdb // 3 // Cross Hyb Matching Probes /// NM_001059065 // refseq // 6 // Cross Hyb Matching Probes
LOC_Os01g72020	Os01g0948900	Os.49276.1.S1_at	0.290909	2.30559	NM_001051931 // refseq // 5 // Cross Hyb Matching Probes
LOC_Os03g14730	Os03g0252100	Os.27673.1.S1_at	0.291401	1.01759	BGIOSGA011099-TA // bgi_ris // 4 // Cross Hyb Matching Probes /// Os03t0252100-01 // rapdb // 4 // Cross Hyb Matching Probes
LOC_Os10g28200	Os10g0417600	Os.8361.1.S1_at	0.291724	2.71683	BGIOSGA032923-TA // bgi_ris // 5 // Cross Hyb Matching Probes /// Os10t0417600-01 // rapdb // 5 // Cross Hyb Matching Probes
LOC_Os06g23560	Os06g0343600	Os.54198.1.S1_at	0.291732	2.53226	BGIOSGA021294-TA // bgi_ris // 3 // Cross Hyb Matching Probes /// Os06t0343600-01 // rapdb // 3 // Cross Hyb Matching Probes /// NM_001064111 // refseq // 9 // Negative Strand Matching Probes
LOC_Os01g12870	Os01g0229100	Os.12062.2.S1_at	0.29209	3.0237	---
LOC_Os11g41600	Os11g0634200	Os.11907.1.S1_at	0.292406	2.71528	BGIOSGA022995-TA // bgi_ris // 6 // Cross Hyb Matching Probes /// BGIOSGA022996-TA // bgi_ris // 7 // Cross Hyb Matching Probes /// Os11t0634200-01 // rapdb // 7 // Cross Hyb Matching Probes
LOC_Os01g57470	Os01g0783700	Os.9073.1.S1_at	0.292903	2.5467	BGIOSGA000689-TA // bgi_ris // 1 // Cross Hyb Matching Probes /// Os01t0783700-01 // rapdb // 1 // Cross Hyb Matching Probes /// NM_001050991 // refseq // 8 // Cross Hyb Matching Probes /// LOC_Os01g57460.1 // rgap // 11 // Negative Strand Matching Probes
LOC_Os02g54730	Os02g0788800	Os.47600.2.S1_x_at	0.294204	2.71528	BGIOSGA005463-TA // bgi_ris // 7 // Cross Hyb Matching Probes /// Os02t0788800-02 // rapdb // 7 // Cross Hyb Matching Probes
LOC_Os08g34580	---	Os.6139.2.S1_s_at	0.294213	0.697778	---
LOC_Os01g24980	Os01g0351800	Os.27188.1.S1_at	0.294429	2.53226	BGIOSGA003480-TA // bgi_ris // 3 // Cross Hyb Matching Probes /// Os01t0351800-01 // rapdb // 3 // Cross Hyb Matching Probes
LOC_Os07g03120	Os07g0123100	OsAffx.16059.1.S1_at	0.294455	3.00611	BGIOSGA025072-TA // bgi_ris // 8 // Cross Hyb Matching Probes
LOC_Os09g37540	Os09g0547500	Os.15026.1.S1_at	0.295098	3.66807	BGIOSGA031207-TA // bgi_ris // 1 // Cross Hyb Matching Probes /// Os09t0547500-01 // rapdb // 1 // Cross Hyb Matching Probes
LOC_Os05g47770	Os05g0550800	OsAffx.27357.1.S1_at	0.295159	2.5467	BGIOSGA020319-TA // bgi_ris // 3 // Cross Hyb Matching Probes /// Os05t0550800-01 // rapdb // 3 // Cross Hyb Matching Probes
LOC_Os01g65700	Os01g0879200	Os.12038.1.S1_at	0.295264	2.71683	BGIOSGA004916-TA // bgi_ris // 4 // Cross Hyb Matching Probes /// Os01t0879200-01 // rapdb // 4 // Cross Hyb Matching Probes /// NM_001051521 // refseq // 8 // Cross Hyb Matching Probes
LOC_Os06g09990	Os06g0200600	OsAffx.27542.1.S1_s_at	0.295648	3.00611	---
LOC_Os12g08810	Os12g0190000	Os.38045.1.S1_at	0.295657	3.18786	BGIOSGA036501-TA // bgi_ris // 6 // Cross Hyb Matching Probes /// Os12t0190000-02 // rapdb // 6 // Cross Hyb Matching Probes /// Os12t0190000-01 // rapdb // 6 // Cross Hyb Matching Probes
LOC_Os08g12410	Os08g0220400	Os.7593.1.S1_at	0.296463	3.00611	BGIOSGA027445-TA // bgi_ris // 5 // Cross Hyb Matching Probes /// Os08t0220400-01 // rapdb // 5 // Cross Hyb Matching Probes
LOC_Os05g03640	Os05g0127500	Os.52646.1.S1_at	0.296586	1.34771	BGIOSGA018890-TA // bgi_ris // 5 // Cross Hyb Matching Probes /// Os05t0127500-01 // rapdb // 5 // Cross Hyb Matching Probes
LOC_Os07g37454	Os07g0561800	Os.55618.1.S1_at	0.298276	1.01759	---
LOC_Os02g43700	Os02g0653900	Os.1344.1.S1_at	0.298998	3.00611	BGIOSGA008733-TA // bgi_ris // 6 // Cross Hyb Matching Probes /// Os02t0653900-03 // rapdb // 7 // Cross Hyb Matching Probes
LOC_Os03g51690	---	Os.151.2.S1_at	0.299016	2.53226	---
LOC_Os08g31090	Os08g0402500	Os.6304.1.S1_at	0.299195	4.76253	NM_001068294 // refseq // 6 // Cross Hyb Matching Probes
LOC_Os03g16150	Os03g0268400	Os.56198.1.S1_at	0.299608	1.18172	LOC_Os03g16150.3 // rgap // 3 // Cross Hyb Matching Probes /// Os03t0268400-02 // rapdb // 2 // Cross Hyb Matching Probes
LOC_Os05g37250	Os05g0445100	Os.54421.1.S1_at	0.299823	2.73507	---
LOC_Os03g03980	---	OsAffx.24957.1.S1_at	0.301196	2.30559	---
LOC_Os07g24000	Os07g0422100	Os.12221.1.S1_at	0.30185	2.71683	---
LOC_Os01g13930	Os01g0241000	Os.43344.1.S1_at	0.302361	0.407037	BGIOSGA003117-TA // bgi_ris // 2 // Cross Hyb Matching Probes /// Os01t0241000-01 // rapdb // 2 // Cross Hyb Matching Probes
LOC_Os07g05290	Os07g0146700	Os.33267.1.S1_at	0.302398	2.5467	Os07t0146700-01 // rapdb // 3 // Cross Hyb Matching Probes
LOC_Os01g63500	Os01g0854400	Os.30779.1.S1_at	0.302554	1.23137	---
LOC_Os01g07300	Os01g0167400	Os.1665.1.S1_a_at	0.303951	4.26922	BGIOSGA002853-TA // bgi_ris // 5 // Cross Hyb Matching Probes /// Os01t0167400-01 // rapdb // 5 // Cross Hyb Matching Probes
LOC_Os08g19650	Os08g0292900	Os.5992.1.S1_at	0.304544	3.66807	BGIOSGA028399-TA // bgi_ris // 2 // Cross Hyb Matching Probes /// Os08t0292900-01 // rapdb // 2 // Cross Hyb Matching Probes
LOC_Os04g35534	---	Os.54489.1.S1_at	0.304581	3.66807	Os04t0435000-01 // rapdb // 1 // Cross Hyb Matching Probes
LOC_Os10g39260	Os10g0537800 /// Os10g0538200	Os.6792.1.S1_at	0.304664	2.71528	---
LOC_Os02g44730	Os02g0667500	Os.50950.1.S1_x_at	0.305222	3.18786	BGIOSGA008777-TA // bgi_ris // 5 // Cross Hyb Matching Probes /// Os02t0667500-01 // rapdb // 5 // Cross Hyb Matching Probes
LOC_Os08g15650	Os08g0256000	Os.49502.1.S1_at	0.305773	3.18786	BGIOSGA027346-TA // bgi_ris // 4 // Cross Hyb Matching Probes /// Os08t0256000-01 // rapdb // 4 // Cross Hyb Matching Probes
LOC_Os03g52720	Os03g0737300	Os.53148.1.S1_at	0.306786	1.18172	BGIOSGA009845-TA // bgi_ris // 6 // Cross Hyb Matching Probes /// Os03t0737300-01 // rapdb // 8 // Cross Hyb Matching Probes
LOC_Os04g58360	---	OsAffx.26654.1.S1_x_at	0.307541	2.71683	---
LOC_Os09g27650	Os09g0449400	Os.5733.1.A1_s_at	0.308071	2.43295	BGIOSGA030871-TA // bgi_ris // 1 // Cross Hyb Matching Probes
LOC_Os11g36200	Os11g0570000	Os.49819.1.S1_at	0.308337	2.71683	BGIOSGA032162-TA // bgi_ris // 8 // Cross Hyb Matching Probes /// BGIOSGA035467-TA // bgi_ris // 8 // Cross Hyb Matching Probes
LOC_Os10g38110	Os10g0525000	Os.10360.1.S1_at	0.30868	3.00611	BGIOSGA016717-TA // bgi_ris // 3 // Cross Hyb Matching Probes /// Os10t0525000-01 // rapdb // 3 // Cross Hyb Matching Probes /// Os10t0525000-02 // rapdb // 3 // Cross Hyb Matching Probes
LOC_Os12g05210	Os12g0147200	Os.51775.1.S1_at	0.308833	3.18786	BGIOSGA036988-TA // bgi_ris // 3 // Cross Hyb Matching Probes /// Os12t0147200-01 // rapdb // 3 // Cross Hyb Matching Probes
LOC_Os08g02520	Os08g0118500	OsAffx.28989.1.S1_s_at	0.309463	1.18172	BGIOSGA027895-TA // bgi_ris // 1 // Cross Hyb Matching Probes /// Os08t0118500-00 // rapdb // 1 // Cross Hyb Matching Probes /// NM_001067403 // refseq // 1 // Cross Hyb Matching Probes
LOC_Os02g32504	Os02g0526000	Os.34481.1.A1_at	0.310029	3.57156	BGIOSGA006353-TA // bgi_ris // 5 // Cross Hyb Matching Probes /// Os02t0526000-03 // rapdb // 5 // Cross Hyb Matching Probes /// Os02t0526000-02 // rapdb // 5 // Cross Hyb Matching Probes /// Os02t0526000-01 // rapdb // 5 // Cross Hyb Matching Probes
LOC_Os12g14220	---	Os.55224.1.S1_at	0.310926	3.00611	Os12t0245700-01 // rapdb // 1 // Cross Hyb Matching Probes
LOC_Os07g38140	Os07g0568800	Os.28645.1.S1_at	0.311168	3.00611	Os07t0568800-01 // rapdb // 6 // Cross Hyb Matching Probes
LOC_Os05g40010	Os05g0477900	OsAffx.27248.1.S1_s_at	0.311779	2.49631	BGIOSGA020050-TA // bgi_ris // 3 // Cross Hyb Matching Probes /// Os05t0477900-01 // rapdb // 4 // Cross Hyb Matching Probes /// NM_001062379 // refseq // 4 // Cross Hyb Matching Probes
LOC_Os07g35520	Os07g0539400	Os.7086.1.S1_at	0.311789	3.00611	---
LOC_Os08g31930	Os08g0414200	Os.54248.1.S1_at	0.31209	2.53226	BGIOSGA028663-TA // bgi_ris // 1 // Cross Hyb Matching Probes /// Os08t0414200-01 // rapdb // 7 // Cross Hyb Matching Probes
LOC_Os01g54890	---	OsAffx.21616.1.S1_s_at	0.313038	1.18172	---
LOC_Os04g47900	Os04g0566700	Os.55683.1.S1_at	0.314011	3.43915	BGIOSGA014533-TA // bgi_ris // 1 // Cross Hyb Matching Probes /// Os04t0566700-01 // rapdb // 1 // Cross Hyb Matching Probes
LOC_Os03g19290	Os03g0305600	Os.11491.1.S1_at	0.314871	3.00611	BGIOSGA012456-TA // bgi_ris // 3 // Cross Hyb Matching Probes /// BGIOSGA012459-TA // bgi_ris // 3 // Cross Hyb Matching Probes /// Os03t0305600-01 // rapdb // 4 // Cross Hyb Matching Probes
LOC_Os02g38840	Os02g0600400	Os.26858.1.S1_at	0.315438	2.5467	---
LOC_Os01g04800	Os01g0141000	Os.27299.1.A1_at	0.315597	3.06685	LOC_Os02g52620.1 // rgap // 1 // Cross Hyb Matching Probes /// BGIOSGA002748-TA // bgi_ris // 1 // Cross Hyb Matching Probes /// BGIOSGA002753-TA // bgi_ris // 2 // Cross Hyb Matching Probes /// Os01t0141000-01 // rapdb // 2 // Cross Hyb Matching Probes /// Os02t0764100-01 // rapdb // 1 // Cross Hyb Matching Probes /// NM_001186229 // refseq // 1 // Cross Hyb Matching Probes
LOC_Os01g46080	Os01g0649200	Os.54427.1.A1_at	0.316076	3.00611	BGIOSGA004109-TA // bgi_ris // 4 // Cross Hyb Matching Probes /// Os01t0649200-01 // rapdb // 4 // Cross Hyb Matching Probes /// NM_001050253 // refseq // 4 // Cross Hyb Matching Probes
LOC_Os12g14930	---	OsAffx.31745.2.S1_s_at	0.316807	0	---
LOC_Os03g08840	Os03g0187400	Os.53795.1.S1_at	0.318654	1.97177	BGIOSGA012010-TA // bgi_ris // 3 // Cross Hyb Matching Probes /// Os03t0187400-01 // rapdb // 3 // Cross Hyb Matching Probes
LOC_Os12g18640	Os12g0283900	Os.8399.1.S1_at	0.31901	3.57156	---
LOC_Os08g30520	Os08g0395800	Os.7577.1.S1_at	0.319305	2.71683	BGIOSGA028615-TA // bgi_ris // 6 // Cross Hyb Matching Probes /// Os08t0395800-01 // rapdb // 6 // Cross Hyb Matching Probes
LOC_Os12g33958	---	OsAffx.24369.2.S1_at	0.319591	1.01759	---
LOC_Os01g55100	Os01g0755500	Os.19843.1.S1_at	0.319939	0.999091	BGIOSGA004479-TA // bgi_ris // 1 // Cross Hyb Matching Probes /// Os01t0755500-01 // rapdb // 1 // Cross Hyb Matching Probes
LOC_Os03g48540	Os03g0691800	Os.17998.1.S1_at	0.31999	1.34771	---
LOC_Os03g51760	Os03g0727800	Os.48811.1.S1_at	0.32144	4.76253	---
LOC_Os08g45210	Os08g0566900	Os.15717.1.S1_at	0.321875	3.00611	BGIOSGA029221-TA // bgi_ris // 6 // Cross Hyb Matching Probes /// BGIOSGA029224-TA // bgi_ris // 3 // Cross Hyb Matching Probes /// Os08t0566900-01 // rapdb // 6 // Cross Hyb Matching Probes
LOC_Os01g54600	Os01g0750100	Os.2160.2.S1_x_at	0.322497	2.71683	LOC_Os03g51984.1 // rgap // 1 // Cross Hyb Matching Probes /// BGIOSGA000826-TA // bgi_ris // 5 // Cross Hyb Matching Probes /// Os01t0750100-03 // rapdb // 7 // Cross Hyb Matching Probes /// Os01t0750100-02 // rapdb // 7 // Cross Hyb Matching Probes /// NM_001057692 // refseq // 1 // Cross Hyb Matching Probes
LOC_Os04g12960	Os04g0206500	Os.16198.1.S1_at	0.323614	4.26922	LOC_Os04g12690.1 // rgap // 6 // Cross Hyb Matching Probes /// Os04t0204000-00 // rapdb // 2 // Cross Hyb Matching Probes
LOC_Os01g42380	Os01g0609300	Os.467.1.S1_a_at	0.324401	4.76253	---
LOC_Os03g60810	Os03g0823000	Os.44937.1.S1_at	0.325055	4.76253	BGIOSGA009545-TA // bgi_ris // 5 // Cross Hyb Matching Probes /// Os03t0823000-01 // rapdb // 5 // Cross Hyb Matching Probes /// LOC_Os03g60800.1 // rgap // 11 // Negative Strand Matching Probes
LOC_Os01g06140	Os01g0154500	Os.49713.1.S1_at	0.325203	4.04292	---
LOC_Os10g33140	Os10g0469700	Os.5622.1.S1_at	0.325224	3.00611	BGIOSGA031712-TA // bgi_ris // 8 // Cross Hyb Matching Probes /// BGIOSGA031722-TA // bgi_ris // 5 // Cross Hyb Matching Probes /// Os10t0469700-01 // rapdb // 8 // Cross Hyb Matching Probes
LOC_Os03g02710	Os03g0118800	Os.20342.1.S1_at	0.325256	1.18172	BGIOSGA011729-TA // bgi_ris // 5 // Cross Hyb Matching Probes /// Os03t0118800-01 // rapdb // 5 // Cross Hyb Matching Probes
LOC_Os05g10210	Os05g0190500	Os.8456.1.S1_at	0.325277	1.31355	BGIOSGA037321-TA // bgi_ris // 6 // Cross Hyb Matching Probes /// Os05t0190500-02 // rapdb // 6 // Cross Hyb Matching Probes
LOC_Os01g01870	Os01g0108600	Os.30044.1.S1_a_at	0.326052	1.73344	BGIOSGA002618-TA // bgi_ris // 1 // Cross Hyb Matching Probes /// Os01t0108600-01 // rapdb // 3 // Cross Hyb Matching Probes /// Os01t0108600-02 // rapdb // 1 // Cross Hyb Matching Probes
LOC_Os04g46220	Os04g0546800	Os.11094.1.A1_at	0.326328	3.00611	---
LOC_Os09g08890	---	OsAffx.29772.1.S1_at	0.326488	2.83267	---
LOC_Os12g34014	---	OsAffx.32245.1.S1_at	0.327129	1.73344	---
LOC_Os03g60580	Os03g0820500	Os.39973.1.S1_s_at	0.327966	2.53226	LOC_Os03g60580.1 // rgap // 2 // Cross Hyb Matching Probes /// BGIOSGA013833-TA // bgi_ris // 2 // Cross Hyb Matching Probes /// Os03t0820500-01 // rapdb // 2 // Cross Hyb Matching Probes
LOC_Os12g04980	Os12g0143800	Os.13051.1.S1_at	0.328095	1.18172	BGIOSGA036644-TA // bgi_ris // 1 // Cross Hyb Matching Probes /// Os12t0143800-01 // rapdb // 1 // Cross Hyb Matching Probes
LOC_Os06g08470	Os06g0183700	Os.15792.1.S1_at	0.328375	2.49631	BGIOSGA021780-TA // bgi_ris // 6 // Cross Hyb Matching Probes /// Os06t0183700-01 // rapdb // 6 // Cross Hyb Matching Probes /// Os06t0183700-02 // rapdb // 4 // Cross Hyb Matching Probes
LOC_Os03g51620	Os03g0726300	Os.53363.1.S1_at	0.328407	3.00611	BGIOSGA009887-TA // bgi_ris // 1 // Cross Hyb Matching Probes /// Os03t0726300-01 // rapdb // 1 // Cross Hyb Matching Probes
LOC_Os05g50730	Os05g0584400	Os.54733.1.S1_at	0.328515	1.31355	Os05t0584400-01 // rapdb // 4 // Cross Hyb Matching Probes
LOC_Os07g09020	Os07g0188000	Os.53826.1.S1_at	0.329121	2.43295	BGIOSGA024696-TA // bgi_ris // 6 // Cross Hyb Matching Probes /// Os07t0188000-01 // rapdb // 6 // Cross Hyb Matching Probes
LOC_Os02g30170	---	OsAffx.2802.1.S1_at	0.330611	1.18172	---
LOC_Os09g24190	---	OsAffx.17868.1.S1_at	0.330764	1.34771	BGIOSGA029786-TA // bgi_ris // 10 // Negative Strand Matching Probes
LOC_Os01g18100	Os01g0283500	Os.1715.1.S1_at	0.331071	0.999091	NM_001049301 // refseq // 3 // Cross Hyb Matching Probes
LOC_Os10g28360	Os10g0419500	Os.34459.1.S1_at	0.331609	3.18786	BGIOSGA031908-TA // bgi_ris // 4 // Cross Hyb Matching Probes /// Os10t0419500-01 // rapdb // 5 // Cross Hyb Matching Probes
LOC_Os06g47800	Os06g0693100	Os.17058.1.S1_at	0.332967	3.41078	BGIOSGA020624-TA // bgi_ris // 5 // Cross Hyb Matching Probes
LOC_Os03g46560	Os03g0668400	Os.49966.1.S1_at	0.333378	2.73507	---
LOC_Os08g06380	Os08g0160500	Os.9709.2.S1_at	0.334694	4.76253	---
LOC_Os01g32770	Os01g0511000	Os.22577.1.S1_x_at	0.334851	3.5816	BGIOSGA001933-TA // bgi_ris // 6 // Cross Hyb Matching Probes
LOC_Os11g44380	Os11g0665600	OsAffx.27508.7.S1_s_at	0.334896	1.97177	---
LOC_Os07g07320	Os07g0168300	Os.13016.1.S1_a_at	0.335188	1.23137	BGIOSGA025216-TA // bgi_ris // 1 // Cross Hyb Matching Probes /// Os07t0168300-01 // rapdb // 1 // Cross Hyb Matching Probes
LOC_Os04g49150	Os04g0580700	Os.2352.1.S1_a_at	0.335435	2.49631	BGIOSGA016980-TA // bgi_ris // 8 // Cross Hyb Matching Probes /// Os04t0580700-01 // rapdb // 8 // Cross Hyb Matching Probes
LOC_Os01g63050	Os01g0850000	Os.25308.1.A1_at	0.336067	3.57156	NM_001051346 // refseq // 6 // Cross Hyb Matching Probes
LOC_Os08g35860	Os08g0460600	OsAffx.29543.1.S1_x_at	0.336576	1.23137	BGIOSGA026866-TA // bgi_ris // 8 // Cross Hyb Matching Probes
LOC_Os01g71790	Os01g0946200	Os.34520.1.S1_at	0.336666	2.73507	BGIOSGA005146-TA // bgi_ris // 5 // Cross Hyb Matching Probes /// Os01t0946200-01 // rapdb // 5 // Cross Hyb Matching Probes
LOC_Os01g46290	Os01g0651800	Os.32827.1.S1_at	0.336678	2.4178	BGIOSGA004123-TA // bgi_ris // 5 // Cross Hyb Matching Probes /// Os01t0651800-01 // rapdb // 5 // Cross Hyb Matching Probes
LOC_Os04g50200	Os04g0591900	OsAffx.26550.1.S1_at	0.33678	3.06685	---
LOC_Os01g12420	Os01g0223900	Os.33112.1.S1_at	0.337735	1.13066	BGIOSGA002097-TA // bgi_ris // 1 // Cross Hyb Matching Probes /// BGIOSGA003031-TA // bgi_ris // 8 // Cross Hyb Matching Probes /// Os01t0223900-01 // rapdb // 8 // Cross Hyb Matching Probes
LOC_Os04g42980	Os04g0508800	Os.52137.1.S1_at	0.33849	3.18786	BGIOSGA014748-TA // bgi_ris // 2 // Cross Hyb Matching Probes /// Os04t0508800-01 // rapdb // 2 // Cross Hyb Matching Probes /// NM_001059808 // refseq // 8 // Cross Hyb Matching Probes
LOC_Os01g60020	Os01g0816100	Os.4384.1.S1_at	0.339018	2.83267	BGIOSGA000598-TA // bgi_ris // 5 // Cross Hyb Matching Probes /// Os01t0816100-01 // rapdb // 5 // Cross Hyb Matching Probes
LOC_Os03g55820	Os03g0767500	Os.7451.1.S1_at	0.339386	2.83267	BGIOSGA011889-TA // bgi_ris // 1 // Cross Hyb Matching Probes /// Os03t0767500-01 // rapdb // 2 // Cross Hyb Matching Probes
LOC_Os06g46330	Os06g0676600	Os.20278.1.S1_at	0.339466	3.00611	BGIOSGA020685-TA // bgi_ris // 4 // Cross Hyb Matching Probes /// Os06t0676600-01 // rapdb // 4 // Cross Hyb Matching Probes /// NM_001064886 // refseq // 11 // Negative Strand Matching Probes
LOC_Os03g12414	Os03g0225200	Os.33798.2.S1_x_at	0.339547	3.00611	BGIOSGA011192-TA // bgi_ris // 2 // Cross Hyb Matching Probes /// Os03t0225200-02 // rapdb // 2 // Cross Hyb Matching Probes /// Os03t0225200-01 // rapdb // 2 // Cross Hyb Matching Probes
LOC_Os04g09350	Os04g0173300	Os.36350.1.A1_at	0.341799	3.00611	---
LOC_Os06g38110	Os06g0579000	OsAffx.5041.1.S1_at	0.341915	3.18786	---
LOC_Os06g36180	Os06g0556000	Os.8450.2.S1_at	0.342255	0.407037	BGIOSGA023082-TA // bgi_ris // 1 // Cross Hyb Matching Probes /// Os06t0556000-01 // rapdb // 1 // Cross Hyb Matching Probes
LOC_Os08g11599	---	OsAffx.29159.1.S1_at	0.3429	3.00611	---
LOC_Os09g27960	Os09g0453000	Os.9325.1.S1_at	0.343041	2.4178	---
LOC_Os01g45090	Os01g0637800	Os.45888.1.S1_at	0.343218	3.00611	---
LOC_Os08g36010	Os08g0462300	Os.51858.1.S1_at	0.34356	3.41078	BGIOSGA026857-TA // bgi_ris // 4 // Cross Hyb Matching Probes /// Os08t0462300-01 // rapdb // 6 // Cross Hyb Matching Probes
LOC_Os03g05470	Os03g0148700	Os.18786.1.S1_at	0.343631	3.00611	BGIOSGA011865-TA // bgi_ris // 4 // Cross Hyb Matching Probes /// Os03t0148700-01 // rapdb // 4 // Cross Hyb Matching Probes /// Os03t0148700-02 // rapdb // 4 // Cross Hyb Matching Probes
LOC_Os03g03334	---	Os.50402.1.S1_at	0.343926	4.69658	---
LOC_Os05g34950	Os05g0423500	Os.20551.1.A1_at	0.344234	2.49631	BGIOSGA018028-TA // bgi_ris // 3 // Cross Hyb Matching Probes /// Os05t0423500-01 // rapdb // 3 // Cross Hyb Matching Probes /// LOC_Os05g34940.2 // rgap // 11 // Negative Strand Matching Probes /// LOC_Os05g34940.1 // rgap // 11 // Negative Strand Matching Probes
LOC_Os02g04160	Os02g0134300	Os.12228.1.S1_at	0.344899	0	BGIOSGA007174-TA // bgi_ris // 4 // Cross Hyb Matching Probes /// Os02t0134300-01 // rapdb // 4 // Cross Hyb Matching Probes
LOC_Os01g49710	Os01g0692000	Os.38022.1.S1_at	0.345113	0.407037	LOC_Os01g49710.1 // rgap // 8 // Cross Hyb Matching Probes
LOC_Os03g20949	Os03g0326000	OsAffx.3286.1.S1_x_at	0.345268	4.26922	---
LOC_Os02g58670	Os02g0833600	Os.18354.1.S1_at	0.345268	2.83267	BGIOSGA005293-TA // bgi_ris // 3 // Cross Hyb Matching Probes /// Os02t0833600-01 // rapdb // 3 // Cross Hyb Matching Probes
LOC_Os10g22890	Os10g0375000	OsAffx.8200.1.S1_at	0.345602	3.00611	BGIOSGA032805-TA // bgi_ris // 7 // Cross Hyb Matching Probes
LOC_Os03g31690	Os03g0431200	Os.18649.1.A1_s_at	0.345698	3.00611	---
LOC_Os12g28550	Os12g0470700	OsAffx.19871.1.S1_at	0.345758	2.53226	BGIOSGA038333-TA // bgi_ris // 1 // Cross Hyb Matching Probes /// Os12t0470700-01 // rapdb // 8 // Cross Hyb Matching Probes
LOC_Os01g71810	Os01g0946500 /// Os01g0946600	Os.18664.1.S1_a_at	0.345865	4.04292	---
LOC_Os04g43070	Os04g0509600	Os.1193.1.S1_at	0.346596	4.04292	---
LOC_Os05g43610	Os05g0512000	Os.54191.1.S1_at	0.346741	3.00611	BGIOSGA017737-TA // bgi_ris // 8 // Cross Hyb Matching Probes /// Os05t0512000-01 // rapdb // 8 // Cross Hyb Matching Probes
LOC_Os12g32360	Os12g0508200	Os.11899.1.S1_at	0.346933	1.79246	BGIOSGA036124-TA // bgi_ris // 7 // Cross Hyb Matching Probes
LOC_Os02g50940	Os02g0743200	Os.4657.1.S1_at	0.347439	2.30559	BGIOSGA005636-TA // bgi_ris // 2 // Cross Hyb Matching Probes /// Os02t0743200-01 // rapdb // 2 // Cross Hyb Matching Probes
LOC_Os01g13740	Os01g0239000	Os.1229.1.S1_at	0.347766	1.01759	---
LOC_Os07g25740	Os07g0439100	Os.57022.1.S1_at	0.347766	2.4178	---
LOC_Os01g07360	Os01g0167900	Os.34142.1.S1_at	0.348165	0.999091	BGIOSGA002312-TA // bgi_ris // 4 // Cross Hyb Matching Probes /// Os01t0167900-01 // rapdb // 4 // Cross Hyb Matching Probes
LOC_Os03g06250	Os03g0158600	OsAffx.3147.1.S1_s_at	0.348857	2.83267	BGIOSGA011900-TA // bgi_ris // 5 // Cross Hyb Matching Probes /// Os03t0158600-00 // rapdb // 5 // Cross Hyb Matching Probes /// NM_001055558 // refseq // 5 // Cross Hyb Matching Probes
LOC_Os12g03810	Os11g0134300 /// Os12g0132200	Os.10274.4.S1_at	0.349247	2.53226	Os12t0132200-02 // rapdb // 4 // Cross Hyb Matching Probes
LOC_Os03g11600	Os03g0215200	Os.49773.1.S1_at	0.34965	2.4178	---
LOC_Os03g14170	Os03g0245700	Os.27934.2.S1_x_at	0.349809	3.00611	BGIOSGA011122-TA // bgi_ris // 1 // Cross Hyb Matching Probes /// Os03t0245700-03 // rapdb // 1 // Cross Hyb Matching Probes /// Os03t0245700-02 // rapdb // 1 // Cross Hyb Matching Probes
LOC_Os11g44940	Os11g0673100	Os.11205.1.S1_at	0.349956	1.34771	NM_001074972 // refseq // 8 // Cross Hyb Matching Probes
LOC_Os01g47570	---	OsAffx.11507.1.S1_at	0.351148	4.26922	---
LOC_Os08g06620	Os08g0163300	OsAffx.16857.1.S1_s_at	0.351333	3.77687	BGIOSGA027598-TA // bgi_ris // 1 // Cross Hyb Matching Probes /// Os08t0163300-00 // rapdb // 1 // Cross Hyb Matching Probes /// NM_001067599 // refseq // 1 // Cross Hyb Matching Probes
LOC_Os04g33870	Os04g0415100	Os.55125.1.S1_at	0.351407	2.3526	BGIOSGA016375-TA // bgi_ris // 5 // Cross Hyb Matching Probes /// Os04t0415100-01 // rapdb // 5 // Cross Hyb Matching Probes
LOC_Os01g15320	Os01g0257100	Os.10662.1.S1_at	0.351914	4.50548	---
LOC_Os03g62080	Os03g0837000	Os.52608.1.S1_at	0.352684	4.69658	BGIOSGA009490-TA // bgi_ris // 4 // Cross Hyb Matching Probes
LOC_Os01g60860	Os01g0823900	Os.26377.1.S1_at	0.352821	2.49631	BGIOSGA000571-TA // bgi_ris // 2 // Cross Hyb Matching Probes /// Os01t0823900-01 // rapdb // 2 // Cross Hyb Matching Probes
LOC_Os04g52260	Os04g0612500	Os.38235.2.S1_x_at	0.353832	4.50548	LOC_Os04g52250.1 // rgap // 1 // Cross Hyb Matching Probes
LOC_Os01g61760	Os01g0834100	Os.14198.1.S1_at	0.353907	2.73507	---
LOC_Os02g12760	Os02g0219900	Os.10253.1.S1_at	0.354032	2.18281	BGIOSGA006860-TA // bgi_ris // 1 // Cross Hyb Matching Probes /// Os02t0219900-02 // rapdb // 1 // Cross Hyb Matching Probes /// Os02t0219900-01 // rapdb // 1 // Cross Hyb Matching Probes
LOC_Os02g01540	---	Os.6938.1.A1_at	0.354271	4.69658	---
LOC_Os02g41954	---	Os.30608.1.S1_x_at	0.354459	2.5467	LOC_Os10g10180.1 // rgap // 5 // Cross Hyb Matching Probes /// LOC_Os10g10180.3 // rgap // 5 // Cross Hyb Matching Probes /// BGIOSGA032618-TA // bgi_ris // 1 // Cross Hyb Matching Probes /// BGIOSGA032619-TA // bgi_ris // 1 // Cross Hyb Matching Probes /// Os10t0181600-02 // rapdb // 1 // Cross Hyb Matching Probes /// Os10t0181600-01 // rapdb // 1 // Cross Hyb Matching Probes /// NM_001186155 //…
LOC_Os07g06840	Os07g0162500	Os.17690.1.S1_at	0.354547	2.4178	BGIOSGA024776-TA // bgi_ris // 3 // Cross Hyb Matching Probes /// Os07t0162500-02 // rapdb // 3 // Cross Hyb Matching Probes
LOC_Os11g32500	Os11g0528500	Os.14791.1.S1_at	0.35461	2.71683	BGIOSGA033884-TA // bgi_ris // 6 // Cross Hyb Matching Probes /// Os11t0528500-01 // rapdb // 6 // Cross Hyb Matching Probes
LOC_Os04g51410	Os04g0603400	Os.37811.1.S1_at	0.355177	3.41078	BGIOSGA014407-TA // bgi_ris // 2 // Cross Hyb Matching Probes /// Os04t0603400-01 // rapdb // 2 // Cross Hyb Matching Probes
LOC_Os02g02780	Os02g0120100	Os.26226.1.S1_at	0.355341	2.73507	BGIOSGA007233-TA // bgi_ris // 1 // Cross Hyb Matching Probes /// BGIOSGA007234-TA // bgi_ris // 8 // Cross Hyb Matching Probes /// Os02t0120100-02 // rapdb // 8 // Cross Hyb Matching Probes /// Os02t0120100-01 // rapdb // 8 // Cross Hyb Matching Probes
LOC_Os04g13170	Os04g0208600	Os.53934.1.S1_at	0.356252	2.5467	BGIOSGA015574-TA // bgi_ris // 8 // Cross Hyb Matching Probes /// Os04t0208600-01 // rapdb // 8 // Cross Hyb Matching Probes
LOC_Os01g18080	Os01g0283300	Os.6672.1.S1_at	0.357219	3.57156	BGIOSGA003277-TA // bgi_ris // 6 // Cross Hyb Matching Probes /// Os01t0283300-01 // rapdb // 6 // Cross Hyb Matching Probes /// Os01t0283300-02 // rapdb // 6 // Cross Hyb Matching Probes
LOC_Os10g14020	Os10g0207500	Os.4882.1.S2_at	0.357347	0.407037	---
LOC_Os04g03810	Os04g0127300	Os.51225.1.S1_at	0.358128	2.4178	BGIOSGA015815-TA // bgi_ris // 4 // Cross Hyb Matching Probes /// Os04t0127300-01 // rapdb // 8 // Cross Hyb Matching Probes
LOC_Os04g41310	Os04g0490500	Os.52201.1.S1_at	0.358218	2.30559	BGIOSGA016656-TA // bgi_ris // 4 // Cross Hyb Matching Probes /// LOC_Os04g41320.1 // rgap // 10 // Negative Strand Matching Probes
LOC_Os01g32259	Os01g0507000	Os.51384.1.S2_at	0.358256	3.00611	LOC_Os01g32259.1 // rgap // 2 // Cross Hyb Matching Probes /// Os01t0507000-02 // rapdb // 4 // Cross Hyb Matching Probes
LOC_Os06g36880	Os06g0564700	Os.53027.1.S1_at	0.358359	3.00611	BGIOSGA021020-TA // bgi_ris // 1 // Cross Hyb Matching Probes /// Os06t0564700-01 // rapdb // 1 // Cross Hyb Matching Probes
LOC_Os11g29140	Os11g0481500	Os.10180.1.S1_at	0.358372	0.407037	Os11t0481500-01 // rapdb // 1 // Cross Hyb Matching Probes
LOC_Os12g44060	Os12g0637700	Os.9556.1.S1_at	0.358641	1.31355	---
LOC_Os01g51740	Os01g0715200	Os.54377.1.S1_at	0.359906	2.5467	BGIOSGA004331-TA // bgi_ris // 2 // Cross Hyb Matching Probes
LOC_Os01g49910	Os01g0694000	Os.36033.1.S1_at	0.360386	4.76253	BGIOSGA004251-TA // bgi_ris // 5 // Cross Hyb Matching Probes /// Os01t0694000-01 // rapdb // 5 // Cross Hyb Matching Probes
LOC_Os05g43170	Os05g0507300	Os.28096.1.S1_at	0.360555	1.18172	Os05t0507300-01 // rapdb // 3 // Cross Hyb Matching Probes
LOC_Os01g63970	Os01g0858900	Os.31344.1.S1_at	0.360685	1.13066	BGIOSGA004835-TA // bgi_ris // 3 // Cross Hyb Matching Probes /// Os01t0858900-01 // rapdb // 3 // Cross Hyb Matching Probes
LOC_Os08g42960	Os08g0542700	Os.49213.1.S1_at	0.360828	4.69658	BGIOSGA029100-TA // bgi_ris // 4 // Cross Hyb Matching Probes /// Os08t0542700-01 // rapdb // 4 // Cross Hyb Matching Probes /// NM_001068930 // refseq // 10 // Negative Strand Matching Probes
LOC_Os01g12270	Os01g0222600	Os.3749.1.S1_at	0.361598	2.4178	---
LOC_Os02g54980	Os02g0792800	Os.26549.1.S1_at	0.361664	3.00611	BGIOSGA009190-TA // bgi_ris // 7 // Cross Hyb Matching Probes /// Os02t0792800-01 // rapdb // 7 // Cross Hyb Matching Probes /// Os02t0792800-02 // rapdb // 7 // Cross Hyb Matching Probes
LOC_Os01g19750	Os01g0303100	Os.36822.1.S1_at	0.361925	3.00611	Os01t0303100-01 // rapdb // 3 // Cross Hyb Matching Probes
LOC_Os03g04610	Os03g0139300	Os.20338.1.S1_at	0.362503	1.73344	---
LOC_Os05g30500	Os05g0368000	OsAffx.14888.1.S1_at	0.362503	4.76253	BGIOSGA019729-TA // bgi_ris // 1 // Cross Hyb Matching Probes /// NM_001061876 // refseq // 2 // Cross Hyb Matching Probes
LOC_Os09g33550	Os09g0509700	Os.49294.1.S1_at	0.362582	1.79246	BGIOSGA029461-TA // bgi_ris // 2 // Cross Hyb Matching Probes /// Os09t0509700-01 // rapdb // 3 // Cross Hyb Matching Probes
LOC_Os10g38040	---	Os.11882.1.S1_at	0.363121	4.50548	---
LOC_Os07g47620	Os07g0673400	Os.53572.1.S1_at	0.363425	2.5467	---
LOC_Os07g43604	Os07g0629500	Os.46050.1.A1_x_at	0.363491	3.18786	---
LOC_Os02g38130	Os02g0594800	Os.50585.1.S1_at	0.364578	1.18172	BGIOSGA006133-TA // bgi_ris // 6 // Cross Hyb Matching Probes /// Os02t0594800-01 // rapdb // 6 // Cross Hyb Matching Probes
LOC_Os03g51210	Os03g0722000	Os.52912.1.S1_at	0.36483	2.71683	BGIOSGA009898-TA // bgi_ris // 2 // Cross Hyb Matching Probes /// BGIOSGA013401-TA // bgi_ris // 2 // Cross Hyb Matching Probes /// Os03t0722000-02 // rapdb // 2 // Cross Hyb Matching Probes /// Os03t0722000-01 // rapdb // 2 // Cross Hyb Matching Probes
LOC_Os04g45020	Os04g0532800	Os.54935.2.S1_at	0.36519	2.71528	BGIOSGA016820-TA // bgi_ris // 3 // Cross Hyb Matching Probes /// Os04t0532800-01 // rapdb // 3 // Cross Hyb Matching Probes
LOC_Os03g57320	Os03g0787100	OsAffx.13522.1.S1_at	0.365577	3.06685	BGIOSGA009689-TA // bgi_ris // 6 // Cross Hyb Matching Probes
LOC_Os06g45540	Os06g0666100	Os.8903.1.S1_at	0.365604	2.5467	BGIOSGA023427-TA // bgi_ris // 2 // Cross Hyb Matching Probes /// Os06t0666100-01 // rapdb // 2 // Cross Hyb Matching Probes
LOC_Os04g48070	Os04g0569100	Os.8833.1.S1_at	0.365617	3.18786	BGIOSGA014527-TA // bgi_ris // 1 // Cross Hyb Matching Probes /// Os04t0569100-01 // rapdb // 1 // Cross Hyb Matching Probes
LOC_Os05g39590	Os05g0473300	Os.54212.1.S1_at	0.366784	1.79246	---
LOC_Os10g41060	Os10g0560000	Os.46540.1.S1_at	0.367215	2.73507	Os10t0560000-02 // rapdb // 2 // Cross Hyb Matching Probes /// Os10t0560000-01 // rapdb // 7 // Cross Hyb Matching Probes
LOC_Os02g04490	---	Os.27735.1.A1_at	0.368677	1.79246	---
LOC_Os05g07950	Os05g0172000	Os.10620.2.S1_at	0.368908	1.18172	LOC_Os05g07940.2 // rgap // 9 // Negative Strand Matching Probes /// LOC_Os05g07940.1 // rgap // 9 // Negative Strand Matching Probes /// LOC_Os05g07940.5 // rgap // 9 // Negative Strand Matching Probes /// NM_001061311 // refseq // 9 // Negative Strand Matching Probes
LOC_Os06g46030	Os06g0672400	Os.52694.1.S1_at	0.368963	1.73344	BGIOSGA020701-TA // bgi_ris // 2 // Cross Hyb Matching Probes /// Os06t0672400-01 // rapdb // 2 // Cross Hyb Matching Probes
LOC_Os02g47470	Os02g0703600	Os.12145.1.S1_at	0.369822	2.30559	---
LOC_Os04g49000	Os04g0579200	Os.53886.1.S1_at	0.370124	3.18786	BGIOSGA014505-TA // bgi_ris // 3 // Cross Hyb Matching Probes /// Os04t0579200-01 // rapdb // 3 // Cross Hyb Matching Probes
LOC_Os12g05260	Os12g0147800	Os.2218.1.S1_at	0.370439	2.83267	BGIOSGA036990-TA // bgi_ris // 2 // Cross Hyb Matching Probes /// Os12t0147800-01 // rapdb // 2 // Cross Hyb Matching Probes
LOC_Os06g07030	Os06g0166400	Os.38447.1.S1_s_at	0.371347	2.4178	---
LOC_Os02g05610	Os02g0149600	Os.49956.1.S1_at	0.371485	1.34771	BGIOSGA007545-TA // bgi_ris // 2 // Cross Hyb Matching Probes /// Os02t0149600-01 // rapdb // 2 // Cross Hyb Matching Probes
LOC_Os09g35030	Os09g0522200	Os.14125.1.S1_at	0.371844	2.71683	BGIOSGA029415-TA // bgi_ris // 6 // Cross Hyb Matching Probes /// Os09t0522200-01 // rapdb // 6 // Cross Hyb Matching Probes
LOC_Os07g23640	Os07g0418600 /// Os07g0418700	Os.10497.1.S1_s_at	0.372356	3.00611	BGIOSGA024414-TA // bgi_ris // 8 // Cross Hyb Matching Probes
LOC_Os08g43180	Os08g0545000	Os.6501.1.A1_at	0.37294	2.4178	BGIOSGA026546-TA // bgi_ris // 4 // Cross Hyb Matching Probes /// BGIOSGA026547-TA // bgi_ris // 4 // Cross Hyb Matching Probes /// Os08t0545000-01 // rapdb // 4 // Cross Hyb Matching Probes /// LOC_Os08g43170.1 // rgap // 11 // Negative Strand Matching Probes
LOC_Os03g02240	Os03g0113500	Os.39576.1.A1_s_at	0.373748	2.73507	---
LOC_Os03g57260	Os03g0786500	Os.49626.1.S1_at	0.374139	2.18281	BGIOSGA009692-TA // bgi_ris // 4 // Cross Hyb Matching Probes /// Os03t0786500-01 // rapdb // 4 // Cross Hyb Matching Probes
LOC_Os11g33270	Os11g0539200	Os.11465.1.S1_at	0.37428	4.04292	BGIOSGA035393-TA // bgi_ris // 1 // Cross Hyb Matching Probes /// Os11t0539200-01 // rapdb // 2 // Cross Hyb Matching Probes /// NM_001074565 // refseq // 6 // Cross Hyb Matching Probes
LOC_Os12g06130	Os12g0157700	OsAffx.31609.1.S1_s_at	0.37428	2.71683	---
LOC_Os01g20830	Os01g0309800	Os.38381.1.S1_at	0.374448	2.5467	BGIOSGA003351-TA // bgi_ris // 3 // Cross Hyb Matching Probes /// Os01t0309800-01 // rapdb // 3 // Cross Hyb Matching Probes
LOC_Os02g36840	Os02g0578300	Os.54475.1.S1_at	0.374518	3.00611	---
LOC_Os08g26840	Os08g0356700	Os.52344.1.S1_at	0.375178	3.06685	BGIOSGA027116-TA // bgi_ris // 2 // Cross Hyb Matching Probes /// Os08t0356700-01 // rapdb // 3 // Cross Hyb Matching Probes
LOC_Os06g06450	Os06g0159400	Os.33229.1.S1_at	0.375277	3.00611	---
LOC_Os06g04070	Os06g0131300	Os.19800.1.S1_at	0.376847	1.34771	---
LOC_Os04g13220	Os04g0209300	Os.23745.1.S1_at	0.377515	2.71528	BGIOSGA015572-TA // bgi_ris // 7 // Cross Hyb Matching Probes /// Os04t0209300-01 // rapdb // 7 // Cross Hyb Matching Probes
LOC_Os08g03300	Os08g0126500	Os.57114.1.S1_at	0.377629	1.01759	BGIOSGA027722-TA // bgi_ris // 5 // Cross Hyb Matching Probes /// Os08t0126500-01 // rapdb // 6 // Cross Hyb Matching Probes
LOC_Os07g07620	Os07g0172600	OsAffx.16139.1.S1_at	0.378401	2.5467	---
LOC_Os07g48730	Os07g0686800	Os.49354.1.S1_at	0.378802	3.00611	BGIOSGA026423-TA // bgi_ris // 3 // Cross Hyb Matching Probes /// Os07t0686800-01 // rapdb // 2 // Cross Hyb Matching Probes
LOC_Os10g28000	Os10g0415300	Os.55787.1.S1_at	0.37919	2.71683	BGIOSGA031926-TA // bgi_ris // 3 // Cross Hyb Matching Probes /// Os10t0415300-01 // rapdb // 3 // Cross Hyb Matching Probes /// NM_001189222 // refseq // 3 // Cross Hyb Matching Probes
LOC_Os01g68960	---	OsAffx.23978.1.S1_at	0.379853	2.53226	Os01t0918400-00 // rapdb // 1 // Cross Hyb Matching Probes
LOC_Os10g27340	Os10g0415128	Os.18412.1.S1_a_at	0.380894	4.50548	BGIOSGA031934-TA // bgi_ris // 3 // Cross Hyb Matching Probes /// Os10t0413500-03 // rapdb // 3 // Cross Hyb Matching Probes /// Os10t0413500-01 // rapdb // 3 // Cross Hyb Matching Probes /// NM_001071127 // refseq // 3 // Cross Hyb Matching Probes
LOC_Os02g08490	Os02g0181900	Os.5574.1.S1_s_at	0.381796	3.41078	BGIOSGA007016-TA // bgi_ris // 8 // Cross Hyb Matching Probes /// Os02t0181900-01 // rapdb // 8 // Cross Hyb Matching Probes
LOC_Os12g28750	Os12g0472500	Os.55667.1.S1_at	0.382395	3.00611	BGIOSGA037371-TA // bgi_ris // 2 // Cross Hyb Matching Probes /// Os12t0472500-01 // rapdb // 2 // Cross Hyb Matching Probes
LOC_Os01g10180	Os01g0198500	Os.30696.1.S1_at	0.382819	3.00611	---
LOC_Os03g32580	Os03g0440900	Os.7982.1.S1_at	0.382834	3.00611	BGIOSGA012953-TA // bgi_ris // 6 // Cross Hyb Matching Probes /// Os03t0440900-02 // rapdb // 6 // Cross Hyb Matching Probes /// Os03t0440900-01 // rapdb // 6 // Cross Hyb Matching Probes
LOC_Os02g36990	Os02g0580400	Os.54283.1.S1_at	0.382878	0.407037	BGIOSGA006180-TA // bgi_ris // 4 // Cross Hyb Matching Probes /// Os02t0580400-01 // rapdb // 4 // Cross Hyb Matching Probes
LOC_Os06g39470	Os06g0595800	Os.49692.1.S1_at	0.383112	0.697778	BGIOSGA023194-TA // bgi_ris // 1 // Cross Hyb Matching Probes /// Os06t0595800-01 // rapdb // 6 // Cross Hyb Matching Probes
LOC_Os12g34045	---	OsAffx.32343.1.S1_at	0.3837	1.31355	---
LOC_Os05g22614	Os05g0291700	Os.10522.1.S1_at	0.38432	1.31355	Os05t0291700-01 // rapdb // 4 // Cross Hyb Matching Probes
LOC_Os10g28420	Os10g0420200	Os.57101.1.S1_at	0.384349	3.00611	---
LOC_Os05g37660	Os05g0449200	Os.18463.1.S1_at	0.384897	1.34771	BGIOSGA017946-TA // bgi_ris // 1 // Cross Hyb Matching Probes /// Os05t0449200-01 // rapdb // 1 // Cross Hyb Matching Probes
LOC_Os02g09130	Os02g0184000	Os.10794.2.S1_at	0.385297	2.18281	---
LOC_Os05g39190	Os05g0468200	Os.54521.1.S1_at	0.385624	2.71528	BGIOSGA020014-TA // bgi_ris // 2 // Cross Hyb Matching Probes /// Os05t0468200-01 // rapdb // 3 // Cross Hyb Matching Probes
LOC_Os03g61060	Os03g0825800	Os.5010.1.S1_at	0.385802	2.83267	BGIOSGA009530-TA // bgi_ris // 4 // Cross Hyb Matching Probes /// Os03t0825800-01 // rapdb // 4 // Cross Hyb Matching Probes
LOC_Os11g40610	Os11g0621500	Os.26978.1.S1_a_at	0.385802	1.13066	---
LOC_Os01g45470	Os01g0642200	Os.10486.1.S1_at	0.385862	1.18172	BGIOSGA001137-TA // bgi_ris // 3 // Cross Hyb Matching Probes /// Os01t0642200-01 // rapdb // 3 // Cross Hyb Matching Probes
LOC_Os10g31040	Os10g0447900	Os.7688.2.S1_x_at	0.385922	3.43915	---
LOC_Os06g06050	Os06g0154200	Os.18946.2.S1_at	0.386309	1.18172	---
LOC_Os05g05210	Os05g0144100	OsAffx.26740.1.S1_at	0.386369	2.4178	---
LOC_Os08g40590	Os08g0517700	Os.6381.1.S1_at	0.387357	3.5816	---
LOC_Os02g36940	Os02g0579800	Os.17177.1.S1_at	0.388199	3.00611	BGIOSGA006183-TA // bgi_ris // 3 // Cross Hyb Matching Probes /// Os02t0579800-01 // rapdb // 3 // Cross Hyb Matching Probes
LOC_Os06g14870	Os06g0261300	Os.53606.1.S1_at	0.388319	3.66807	Os06t0261300-01 // rapdb // 7 // Cross Hyb Matching Probes
LOC_Os08g37290	Os08g0477900	OsAffx.10793.1.S1_at	0.389287	2.5467	---
LOC_Os12g16720	Os12g0268000	Os.25621.2.S1_at	0.389545	2.53226	BGIOSGA018523-TA // bgi_ris // 5 // Cross Hyb Matching Probes /// Os12t0268000-01 // rapdb // 5 // Cross Hyb Matching Probes
LOC_Os02g49600	Os02g0728500	Os.53695.1.S1_at	0.390213	2.53226	BGIOSGA005692-TA // bgi_ris // 7 // Cross Hyb Matching Probes
LOC_Os04g46350	Os04g0548700	OsAffx.4107.1.S1_s_at	0.390274	3.41078	---
LOC_Os01g55370	Os01g0758500	Os.31586.1.S1_at	0.390778	3.43915	---
LOC_Os01g62850	Os01g0847300	Os.19137.1.S1_at	0.391007	3.18786	---
LOC_Os02g14710	Os02g0243900	OsAffx.12040.1.S1_at	0.392311	2.53226	Os02t0244000-00 // rapdb // 1 // Cross Hyb Matching Probes
LOC_Os03g53900	Os03g0750000	Os.15989.1.S1_at	0.392495	2.5467	BGIOSGA009806-TA // bgi_ris // 1 // Cross Hyb Matching Probes /// LOC_Os03g53890.1 // rgap // 10 // Negative Strand Matching Probes
LOC_Os02g22020	Os02g0325600	Os.51945.1.S1_at	0.392727	1.18172	Os02t0325600-02 // rapdb // 5 // Cross Hyb Matching Probes /// Os02t0325600-01 // rapdb // 5 // Cross Hyb Matching Probes
LOC_Os01g50900	---	Os.47750.1.A1_at	0.392819	1.01759	BGIOSGA004289-TA // bgi_ris // 1 // Cross Hyb Matching Probes /// Os01t0705100-00 // rapdb // 1 // Cross Hyb Matching Probes
LOC_Os09g31360	Os09g0488700	Os.51234.1.S1_at	0.392943	3.00611	BGIOSGA031010-TA // bgi_ris // 3 // Cross Hyb Matching Probes /// Os09t0488700-01 // rapdb // 3 // Cross Hyb Matching Probes /// LOC_Os09g31370.1 // rgap // 11 // Negative Strand Matching Probes
LOC_Os05g06320	Os05g0155200	Os.7454.1.S1_a_at	0.393128	1.31355	---
LOC_Os12g21850	---	OsAffx.7652.1.S1_at	0.39367	2.44675	BGIOSGA018453-TA // bgi_ris // 3 // Cross Hyb Matching Probes
LOC_Os05g03884	Os05g0129700	OsAffx.2978.2.S1_s_at	0.393685	2.5467	---
LOC_Os06g44180	Os06g0651100	Os.51814.1.S1_at	0.393933	2.83267	BGIOSGA020769-TA // bgi_ris // 2 // Cross Hyb Matching Probes /// Os06t0651100-01 // rapdb // 5 // Cross Hyb Matching Probes /// Os06t0651100-02 // rapdb // 5 // Cross Hyb Matching Probes
LOC_Os01g48390	Os01g0674800	Os.26447.1.A1_at	0.394711	4.04292	BGIOSGA004187-TA // bgi_ris // 6 // Cross Hyb Matching Probes /// Os01t0674800-01 // rapdb // 6 // Cross Hyb Matching Probes
LOC_Os07g12340	Os07g0225300	Os.5549.1.S1_at	0.395226	3.41078	BGIOSGA025410-TA // bgi_ris // 2 // Cross Hyb Matching Probes /// Os07t0225300-01 // rapdb // 2 // Cross Hyb Matching Probes
LOC_Os11g06580	Os11g0166100	OsAffx.7021.1.S1_at	0.39593	1.34771	---
LOC_Os04g58330	Os04g0679900	Os.27014.1.S1_at	0.396244	2.71683	BGIOSGA014081-TA // bgi_ris // 5 // Cross Hyb Matching Probes /// Os04t0679900-01 // rapdb // 5 // Cross Hyb Matching Probes
LOC_Os10g06939	---	Os.57157.1.S1_at	0.396479	2.71683	Os10t0157300-01 // rapdb // 2 // Cross Hyb Matching Probes
LOC_Os02g48330	Os02g0713900	Os.164.1.S1_at	0.396495	1.34771	BGIOSGA005742-TA // bgi_ris // 1 // Cross Hyb Matching Probes /// NM_001186207 // refseq // 4 // Cross Hyb Matching Probes
LOC_Os08g43480	Os08g0548300	Os.7377.1.S1_at	0.396951	3.00611	BGIOSGA029118-TA // bgi_ris // 4 // Cross Hyb Matching Probes /// Os08t0548300-01 // rapdb // 4 // Cross Hyb Matching Probes
LOC_Os09g27670	---	OsAffx.17937.1.S1_at	0.39744	2.5467	BGIOSGA030874-TA // bgi_ris // 3 // Cross Hyb Matching Probes
LOC_Os02g45000	Os02g0671200	Os.6760.2.S1_at	0.397899	1.18172	BGIOSGA008916-TA // bgi_ris // 1 // Cross Hyb Matching Probes /// LOC_Os02g45000.1 // rgap // 11 // Negative Strand Matching Probes /// NM_001054234 // refseq // 11 // Negative Strand Matching Probes
LOC_Os03g24070	Os03g0356498	Os.55604.1.S1_at	0.398359	3.5816	BGIOSGA012642-TA // bgi_ris // 7 // Cross Hyb Matching Probes /// Os03t0356498-01 // rapdb // 3 // Cross Hyb Matching Probes
LOC_Os03g53860	Os03g0749500	Os.11437.1.S1_at	0.399026	2.83267	BGIOSGA013563-TA // bgi_ris // 3 // Cross Hyb Matching Probes /// Os03t0749500-01 // rapdb // 3 // Cross Hyb Matching Probes
LOC_Os03g45980	Os03g0661900	Os.53437.1.S1_at	0.399026	2.54168	BGIOSGA013256-TA // bgi_ris // 1 // Cross Hyb Matching Probes /// Os03t0661900-01 // rapdb // 1 // Cross Hyb Matching Probes
LOC_Os07g23660	Os07g0418700	Os.54579.1.S1_s_at	0.399568	2.49631	LOC_Os07g23640.1 // rgap // 7 // Cross Hyb Matching Probes /// NM_001066007 // refseq // 7 // Cross Hyb Matching Probes
LOC_Os06g35160	Os06g0543400	Os.6270.1.S1_at	0.400144	2.49631	LOC_Os08g19410.1 // rgap // 3 // Cross Hyb Matching Probes /// BGIOSGA021085-TA // bgi_ris // 2 // Cross Hyb Matching Probes /// BGIOSGA028389-TA // bgi_ris // 2 // Cross Hyb Matching Probes /// BGIOSGA028392-TA // bgi_ris // 3 // Cross Hyb Matching Probes /// Os06t0543400-01 // rapdb // 2 // Cross Hyb Matching Probes /// NM_001064346 // refseq // 8 // Cross Hyb Matching Probes
LOC_Os06g41380	Os06g0618000	Os.57073.1.S1_at	0.400497	3.77687	BGIOSGA023272-TA // bgi_ris // 6 // Cross Hyb Matching Probes /// Os06t0618000-01 // rapdb // 6 // Cross Hyb Matching Probes
LOC_Os10g40740	Os10g0556200	Os.27587.1.S1_at	0.400593	2.4178	BGIOSGA031426-TA // bgi_ris // 2 // Cross Hyb Matching Probes /// Os10t0556200-01 // rapdb // 2 // Cross Hyb Matching Probes /// NM_001071885 // refseq // 2 // Cross Hyb Matching Probes
LOC_Os01g50450	Os01g0700000	Os.11717.1.S1_at	0.400898	1.34771	---
LOC_Os06g37680	Os06g0574900	Os.56076.1.S1_at	0.400962	4.04292	BGIOSGA020990-TA // bgi_ris // 6 // Cross Hyb Matching Probes /// Os06t0574900-01 // rapdb // 7 // Cross Hyb Matching Probes
LOC_Os01g11340	Os01g0211600	Os.37093.1.S1_at	0.400978	2.5467	BGIOSGA002138-TA // bgi_ris // 2 // Cross Hyb Matching Probes /// Os01t0211600-01 // rapdb // 2 // Cross Hyb Matching Probes
LOC_Os07g22730	Os07g0410300	Os.30670.1.S1_at	0.401768	1.01759	---
LOC_Os03g36080	Os03g0559700	OsAffx.13195.1.S1_at	0.402301	2.83267	BGIOSGA010435-TA // bgi_ris // 6 // Cross Hyb Matching Probes /// Os03t0559700-00 // rapdb // 7 // Cross Hyb Matching Probes /// NM_001057020 // refseq // 7 // Cross Hyb Matching Probes
LOC_Os01g62980	Os01g0849000	Os.51480.1.S1_at	0.402917	2.4178	LOC_Os01g62980.2 // rgap // 8 // Cross Hyb Matching Probes /// Os01t0849000-02 // rapdb // 4 // Cross Hyb Matching Probes
LOC_Os07g12630	Os07g0229700	Os.49557.1.S1_at	0.403193	3.06685	BGIOSGA024577-TA // bgi_ris // 6 // Cross Hyb Matching Probes /// Os07t0229700-01 // rapdb // 6 // Cross Hyb Matching Probes
LOC_Os01g53730	Os01g0739500	Os.1993.1.S1_at	0.403275	1.34771	BGIOSGA000856-TA // bgi_ris // 2 // Cross Hyb Matching Probes /// Os01t0739500-01 // rapdb // 2 // Cross Hyb Matching Probes /// LOC_Os01g53720.2 // rgap // 11 // Negative Strand Matching Probes /// LOC_Os01g53720.1 // rgap // 11 // Negative Strand Matching Probes
LOC_Os01g62900	Os01g0848200	Os.33244.1.S1_at	0.403877	2.71683	BGIOSGA004801-TA // bgi_ris // 6 // Cross Hyb Matching Probes /// Os01t0848200-02 // rapdb // 6 // Cross Hyb Matching Probes /// Os01t0848200-01 // rapdb // 6 // Cross Hyb Matching Probes
LOC_Os09g36800	Os09g0539100	Os.12414.1.S1_at	0.404204	2.53226	BGIOSGA029359-TA // bgi_ris // 5 // Cross Hyb Matching Probes /// Os09t0539100-01 // rapdb // 5 // Cross Hyb Matching Probes
LOC_Os01g56810	Os01g0775400	Os.33309.1.S1_at	0.404302	3.66807	BGIOSGA000724-TA // bgi_ris // 4 // Cross Hyb Matching Probes /// Os01t0775400-01 // rapdb // 4 // Cross Hyb Matching Probes
LOC_Os05g08750	Os05g0179900	OsAffx.4277.1.S1_s_at	0.405022	1.73344	BGIOSGA018695-TA // bgi_ris // 2 // Cross Hyb Matching Probes /// BGIOSGA018697-TA // bgi_ris // 1 // Cross Hyb Matching Probes /// Os05t0179950-00 // rapdb // 2 // Cross Hyb Matching Probes /// NM_001187315 // refseq // 1 // Cross Hyb Matching Probes
LOC_Os01g54420	---	Os.32564.1.S2_at	0.4054	4.26922	BGIOSGA000833-TA // bgi_ris // 7 // Cross Hyb Matching Probes /// Os01t0748000-00 // rapdb // 7 // Cross Hyb Matching Probes /// NM_001050772 // refseq // 5 // Cross Hyb Matching Probes
LOC_Os08g41280	Os08g0524200	Os.5193.1.S1_at	0.405811	2.43295	BGIOSGA026629-TA // bgi_ris // 8 // Cross Hyb Matching Probes /// Os08t0524200-01 // rapdb // 8 // Cross Hyb Matching Probes
LOC_Os03g08960	Os03g0188900	Os.38013.1.S1_a_at	0.405828	3.00611	---
LOC_Os08g35740	Os08g0459600	Os.12373.1.S1_at	0.406174	2.83267	BGIOSGA028797-TA // bgi_ris // 6 // Cross Hyb Matching Probes /// Os08t0459600-01 // rapdb // 6 // Cross Hyb Matching Probes
LOC_Os11g02010	Os11g0111200	Os.56115.1.S1_at	0.406372	2.4178	BGIOSGA034634-TA // bgi_ris // 4 // Cross Hyb Matching Probes /// Os11t0111200-01 // rapdb // 4 // Cross Hyb Matching Probes
LOC_Os12g33928	---	OsAffx.32303.1.A1_at	0.406835	3.0237	LOC_Os12g33944.1 // rgap // 11 // Negative Strand Matching Probes
LOC_Os01g60740	Os01g0822900	Os.8827.1.S1_at	0.407	2.5467	NM_001051189 // refseq // 6 // Cross Hyb Matching Probes
LOC_Os05g51520	Os05g0593000	Os.27568.1.S1_at	0.407531	1.18172	BGIOSGA017452-TA // bgi_ris // 4 // Cross Hyb Matching Probes /// Os05t0593000-01 // rapdb // 4 // Cross Hyb Matching Probes
LOC_Os01g13800	Os01g0239700	Os.17143.1.S1_at	0.407631	1.18172	---
LOC_Os01g65370	Os01g0874300	Os.37103.1.S1_at	0.408513	0.407037	LOC_Os01g65370.1 // rgap // 7 // Cross Hyb Matching Probes /// BGIOSGA004902-TA // bgi_ris // 7 // Cross Hyb Matching Probes /// Os01t0874300-01 // rapdb // 7 // Cross Hyb Matching Probes
LOC_Os05g35530	---	Os.6302.2.S1_at	0.408597	3.00611	LOC_Os05g35540.1 // rgap // 11 // Negative Strand Matching Probes
LOC_Os07g42994	Os07g0622700	Os.54930.1.S1_at	0.409132	3.18786	LOC_Os07g42994.1 // rgap // 5 // Cross Hyb Matching Probes /// BGIOSGA023888-TA // bgi_ris // 3 // Cross Hyb Matching Probes /// Os07t0622700-01 // rapdb // 3 // Cross Hyb Matching Probes
LOC_Os07g48150	Os07g0679200	Os.54703.1.S1_at	0.409249	1.97177	BGIOSGA026395-TA // bgi_ris // 3 // Cross Hyb Matching Probes /// Os07t0679200-01 // rapdb // 3 // Cross Hyb Matching Probes
LOC_Os03g36560	Os03g0563600	Os.13392.1.S1_at	0.4095	3.57156	BGIOSGA012978-TA // bgi_ris // 5 // Cross Hyb Matching Probes /// Os03t0563600-01 // rapdb // 5 // Cross Hyb Matching Probes
LOC_Os10g01100	Os10g0101000	Os.20092.1.S1_at	0.409836	4.76253	BGIOSGA040474-TA // bgi_ris // 1 // Cross Hyb Matching Probes /// Os10t0101000-01 // rapdb // 1 // Cross Hyb Matching Probes
LOC_Os04g35790	Os04g0438600	Os.52185.1.A1_at	0.409886	3.00611	BGIOSGA015048-TA // bgi_ris // 4 // Cross Hyb Matching Probes
LOC_Os02g52190	Os02g0759000	Os.55338.1.S1_at	0.410374	2.83267	---
LOC_Os10g37110	Os10g0515200	Os.22726.1.A1_at	0.411557	3.00611	BGIOSGA033275-TA // bgi_ris // 3 // Cross Hyb Matching Probes /// Os10t0515200-01 // rapdb // 3 // Cross Hyb Matching Probes
LOC_Os09g35790	Os09g0526600	Os.11941.1.S1_at	0.411743	2.5467	Os09t0526600-02 // rapdb // 2 // Cross Hyb Matching Probes
LOC_Os06g22140	Os06g0327300	Os.9453.1.S1_at	0.411811	2.43295	BGIOSGA021328-TA // bgi_ris // 4 // Cross Hyb Matching Probes /// Os06t0327300-01 // rapdb // 4 // Cross Hyb Matching Probes
LOC_Os12g06180	Os12g0158600	OsAffx.7498.1.S1_at	0.412133	3.00611	BGIOSGA037029-TA // bgi_ris // 6 // Cross Hyb Matching Probes /// Os12t0158600-00 // rapdb // 6 // Cross Hyb Matching Probes
LOC_Os08g40500	Os08g0516600	Os.55699.1.S1_at	0.412133	4.69658	BGIOSGA026677-TA // bgi_ris // 1 // Cross Hyb Matching Probes /// Os08t0516600-01 // rapdb // 1 // Cross Hyb Matching Probes
LOC_Os05g39600	Os05g0473400	Os.53362.1.S1_at	0.412814	4.69658	BGIOSGA020034-TA // bgi_ris // 3 // Cross Hyb Matching Probes /// Os05t0473401-02 // rapdb // 3 // Cross Hyb Matching Probes /// Os05t0473401-01 // rapdb // 3 // Cross Hyb Matching Probes
LOC_Os01g49770	Os01g0692700	Os.7556.1.S1_x_at	0.413121	2.5467	BGIOSGA000985-TA // bgi_ris // 5 // Cross Hyb Matching Probes /// LOC_Os01g49760.1 // rgap // 9 // Negative Strand Matching Probes /// LOC_Os01g49760.3 // rgap // 9 // Negative Strand Matching Probes
LOC_Os03g19240	Os03g0305000	Os.14974.1.S1_at	0.413377	2.71683	BGIOSGA010894-TA // bgi_ris // 2 // Cross Hyb Matching Probes /// Os03t0305000-01 // rapdb // 2 // Cross Hyb Matching Probes
LOC_Os01g21410	Os01g0316500	OsAffx.11144.1.S1_at	0.413753	2.83267	---
LOC_Os09g08910	---	OsAffx.32306.1.S1_x_at	0.41377	0.407037	LOC_Os04g24410.2 // rgap // 1 // Cross Hyb Matching Probes /// NM_001186931 // refseq // 1 // Cross Hyb Matching Probes
LOC_Os01g06320	Os01g0156000	Os.31652.1.S1_at	0.413959	4.76253	BGIOSGA002364-TA // bgi_ris // 3 // Cross Hyb Matching Probes /// Os01t0156000-01 // rapdb // 4 // Cross Hyb Matching Probes
LOC_Os06g37610	Os06g0574100	Os.6027.1.A1_at	0.414302	2.5467	BGIOSGA023127-TA // bgi_ris // 2 // Cross Hyb Matching Probes /// Os06t0574100-00 // rapdb // 2 // Cross Hyb Matching Probes /// NM_001064458 // refseq // 8 // Cross Hyb Matching Probes
LOC_Os01g65260	Os01g0873100	Os.30033.1.S1_at	0.416406	0.697778	BGIOSGA000410-TA // bgi_ris // 3 // Cross Hyb Matching Probes /// Os01t0873100-01 // rapdb // 3 // Cross Hyb Matching Probes
LOC_Os06g46310	Os06g0676000	Os.25557.1.S1_at	0.416719	1.79246	BGIOSGA020686-TA // bgi_ris // 3 // Cross Hyb Matching Probes /// Os06t0676000-01 // rapdb // 3 // Cross Hyb Matching Probes /// NM_001188025 // refseq // 7 // Cross Hyb Matching Probes
LOC_Os04g19140	Os04g0261400	Os.56316.1.S1_at	0.416771	3.00611	BGIOSGA016015-TA // bgi_ris // 4 // Cross Hyb Matching Probes /// Os04t0261400-01 // rapdb // 4 // Cross Hyb Matching Probes
LOC_Os12g43890	Os12g0635700	Os.24486.1.A1_at	0.41731	2.5467	BGIOSGA035767-TA // bgi_ris // 3 // Cross Hyb Matching Probes /// Os12t0635700-01 // rapdb // 4 // Cross Hyb Matching Probes
LOC_Os03g16060	Os03g0267500	Os.49668.1.S1_at	0.417624	2.83267	BGIOSGA012299-TA // bgi_ris // 1 // Cross Hyb Matching Probes /// Os03t0267500-01 // rapdb // 1 // Cross Hyb Matching Probes /// Os03t0267500-02 // rapdb // 1 // Cross Hyb Matching Probes
LOC_Os02g37830	Os02g0590800	Os.8910.1.S1_at	0.417693	3.06685	BGIOSGA006146-TA // bgi_ris // 6 // Cross Hyb Matching Probes /// Os02t0590800-00 // rapdb // 6 // Cross Hyb Matching Probes
LOC_Os04g42620	Os04g0505200	Os.15713.1.S1_a_at	0.418113	1.23137	BGIOSGA016729-TA // bgi_ris // 1 // Cross Hyb Matching Probes /// Os04t0505200-02 // rapdb // 1 // Cross Hyb Matching Probes /// Os04t0505200-01 // rapdb // 1 // Cross Hyb Matching Probes /// Os04t0505200-03 // rapdb // 1 // Cross Hyb Matching Probes
LOC_Os10g43060	Os10g0580900	Os.51442.1.S1_at	0.418655	2.5467	---
LOC_Os05g34290	Os05g0415200	Os.18004.1.A1_s_at	0.418901	2.71683	---
LOC_Os12g31340	---	OsAffx.31960.1.S1_at	0.418971	3.43915	BGIOSGA036158-TA // bgi_ris // 8 // Cross Hyb Matching Probes
LOC_Os11g25560	Os11g0442650	OsAffx.31130.1.S1_at	0.419076	2.30559	BGIOSGA001325-TA // bgi_ris // 8 // Cross Hyb Matching Probes /// Os11t0442500-00 // rapdb // 3 // Cross Hyb Matching Probes /// NM_001189592 // refseq // 6 // Cross Hyb Matching Probes
LOC_Os05g38720	Os05g0462500	Os.51943.1.S1_at	0.419287	2.43295	BGIOSGA019997-TA // bgi_ris // 7 // Cross Hyb Matching Probes /// Os05t0462500-01 // rapdb // 7 // Cross Hyb Matching Probes
LOC_Os03g52670	Os03g0736700	Os.37935.1.S1_at	0.41971	2.71683	BGIOSGA009848-TA // bgi_ris // 4 // Cross Hyb Matching Probes /// Os03t0736700-05 // rapdb // 1 // Cross Hyb Matching Probes /// Os03t0736700-03 // rapdb // 5 // Cross Hyb Matching Probes /// Os03t0736700-01 // rapdb // 5 // Cross Hyb Matching Probes /// LOC_Os03g52660.1 // rgap // 10 // Negative Strand Matching Probes
LOC_Os02g49040	---	OsAffx.24793.1.S1_at	0.419798	0.407037	---
LOC_Os10g40650	Os10g0555200	OsAffx.30738.1.S1_at	0.420327	3.00611	LOC_Os10g40640.1 // rgap // 11 // Negative Strand Matching Probes /// NM_001071877 // refseq // 11 // Negative Strand Matching Probes
LOC_Os01g72009	---	Os.12279.1.S1_a_at	0.420327	3.00611	---
LOC_Os02g48470	Os02g0715300	Os.12751.1.S1_at	0.420628	4.26922	LOC_Os02g48470.1 // rgap // 1 // Cross Hyb Matching Probes /// BGIOSGA008920-TA // bgi_ris // 1 // Cross Hyb Matching Probes /// Os02t0715300-01 // rapdb // 1 // Cross Hyb Matching Probes /// Os02t0715300-02 // rapdb // 1 // Cross Hyb Matching Probes
LOC_Os01g09000	Os01g0185200	Os.57315.1.S1_at	0.420822	3.66807	---
LOC_Os02g01700	Os02g0106600	OsAffx.24050.1.S1_at	0.42171	2.71528	---
LOC_Os09g34920	Os09g0520800	Os.5109.1.S1_at	0.422422	4.50548	---
LOC_Os03g20760	Os03g0323900	Os.55458.1.S1_at	0.424322	4.04292	BGIOSGA012533-TA // bgi_ris // 3 // Cross Hyb Matching Probes /// BGIOSGA012538-TA // bgi_ris // 1 // Cross Hyb Matching Probes /// Os03t0323900-01 // rapdb // 4 // Cross Hyb Matching Probes
LOC_Os02g40110	Os02g0614700	OsAffx.24657.1.S1_at	0.424322	2.71528	Os02t0614700-00 // rapdb // 4 // Cross Hyb Matching Probes
LOC_Os01g62950	Os01g0848700	Os.34462.1.S1_at	0.424773	2.71683	BGIOSGA000490-TA // bgi_ris // 7 // Cross Hyb Matching Probes /// Os01t0848700-01 // rapdb // 7 // Cross Hyb Matching Probes
LOC_Os09g27680	Os09g0449800	Os.50860.1.S1_at	0.425152	4.76253	LOC_Os09g27680.1 // rgap // 2 // Cross Hyb Matching Probes /// BGIOSGA030874-TA // bgi_ris // 2 // Cross Hyb Matching Probes /// Os09t0449800-01 // rapdb // 3 // Cross Hyb Matching Probes
LOC_Os04g32590	Os04g0397500	Os.5371.1.S1_s_at	0.425586	0	---
LOC_Os09g36520	Os09g0535900	Os.5337.1.S1_at	0.425659	3.43915	---
LOC_Os02g04640	Os02g0139000	Os.52219.1.A1_at	0.425894	3.77687	BGIOSGA007162-TA // bgi_ris // 5 // Cross Hyb Matching Probes /// Os02t0139000-01 // rapdb // 5 // Cross Hyb Matching Probes
LOC_Os04g53360	Os04g0625100	Os.50566.1.S1_at	0.426276	3.00611	BGIOSGA017172-TA // bgi_ris // 7 // Cross Hyb Matching Probes /// Os04t0625100-02 // rapdb // 8 // Cross Hyb Matching Probes
LOC_Os03g62780	Os03g0844900	Os.48075.1.S1_at	0.42633	3.41078	BGIOSGA009456-TA // bgi_ris // 5 // Cross Hyb Matching Probes
LOC_Os02g32110	Os02g0520750	Os.8923.1.A1_at	0.426785	2.54168	---
LOC_Os02g39910	Os02g0612700	Os.27139.1.A1_at	0.426985	2.53226	---
LOC_Os02g38386	---	Os.52123.1.S1_at	0.427277	2.3526	BGIOSGA008545-TA // bgi_ris // 4 // Cross Hyb Matching Probes /// Os02t0597200-01 // rapdb // 7 // Cross Hyb Matching Probes
LOC_Os07g15280	---	OsAffx.10168.1.S1_at	0.427826	2.83267	---
LOC_Os06g39912	Os06g0601100	OsAffx.5065.1.S1_x_at	0.427899	4.76253	BGIOSGA023212-TA // bgi_ris // 8 // Cross Hyb Matching Probes
LOC_Os08g41500	Os08g0526700	OsAffx.29620.1.S1_at	0.428504	3.5816	---
LOC_Os05g49730	Os05g0572700	Os.50134.1.S1_at	0.428651	2.53226	BGIOSGA017524-TA // bgi_ris // 6 // Cross Hyb Matching Probes /// Os05t0572700-02 // rapdb // 6 // Cross Hyb Matching Probes
LOC_Os05g02070	Os05g0111300	Os.12791.2.S1_a_at	0.428725	4.76253	BGIOSGA019039-TA // bgi_ris // 1 // Cross Hyb Matching Probes /// Os05t0111300-01 // rapdb // 1 // Cross Hyb Matching Probes
LOC_Os10g36980	Os10g0513900	Os.17865.1.S1_at	0.428798	3.06685	BGIOSGA033271-TA // bgi_ris // 5 // Cross Hyb Matching Probes /// Os10t0513900-01 // rapdb // 5 // Cross Hyb Matching Probes
LOC_Os02g57430	Os02g0819700	Os.33749.1.S1_at	0.429019	2.5467	BGIOSGA005348-TA // bgi_ris // 5 // Cross Hyb Matching Probes /// Os02t0819700-01 // rapdb // 6 // Cross Hyb Matching Probes /// Os02t0819700-02 // rapdb // 6 // Cross Hyb Matching Probes
LOC_Os04g56850	Os04g0664400	Os.48513.1.S1_a_at	0.429277	3.00611	BGIOSGA014158-TA // bgi_ris // 5 // Cross Hyb Matching Probes /// Os04t0664400-01 // rapdb // 3 // Cross Hyb Matching Probes
LOC_Os02g28334	---	Os.39157.1.A1_at	0.430126	4.04292	---
LOC_Os03g45420	Os03g0657100	Os.6648.1.S1_at	0.43109	3.0237	---
LOC_Os09g38110	Os09g0554200	Os.55583.1.S1_at	0.431388	2.43295	BGIOSGA029298-TA // bgi_ris // 3 // Cross Hyb Matching Probes /// Os09t0554200-01 // rapdb // 3 // Cross Hyb Matching Probes
LOC_Os10g39010	Os10g0534500	Os.10505.1.S1_at	0.431518	2.30559	---
LOC_Os09g32840	Os09g0506000	Os.26943.1.S1_at	0.432077	4.26922	BGIOSGA029476-TA // bgi_ris // 4 // Cross Hyb Matching Probes /// Os09t0506000-03 // rapdb // 4 // Cross Hyb Matching Probes /// Os09t0506000-04 // rapdb // 4 // Cross Hyb Matching Probes /// Os09t0506000-01 // rapdb // 4 // Cross Hyb Matching Probes
LOC_Os02g44770	Os02g0668000	Os.49105.1.S1_at	0.432227	2.5467	BGIOSGA008778-TA // bgi_ris // 6 // Cross Hyb Matching Probes /// Os02t0668000-01 // rapdb // 7 // Cross Hyb Matching Probes /// LOC_Os02g44780.2 // rgap // 9 // Negative Strand Matching Probes
LOC_Os12g33946	---	OsAffx.32304.1.S1_at	0.432264	2.18281	---
LOC_Os11g03590	Os11g0130300	Os.50942.1.S1_at	0.432676	3.5816	LOC_Os12g03360.1 // rgap // 6 // Cross Hyb Matching Probes /// BGIOSGA034722-TA // bgi_ris // 6 // Cross Hyb Matching Probes /// BGIOSGA036928-TA // bgi_ris // 6 // Cross Hyb Matching Probes /// Os11t0130300-01 // rapdb // 6 // Cross Hyb Matching Probes /// Os11t0130300-02 // rapdb // 6 // Cross Hyb Matching Probes /// Os12t0127100-00 // rapdb // 6 // Cross Hyb Matching Probes /// NM_001072584 //…
LOC_Os06g36380	Os06g0559000	Os.29923.1.S1_at	0.432732	2.18281	Os06t0558900-01 // rapdb // 1 // Cross Hyb Matching Probes
LOC_Os03g03410	Os03g0125600	Os.17794.1.S1_at	0.432825	1.13066	BGIOSGA011757-TA // bgi_ris // 5 // Cross Hyb Matching Probes /// Os03t0125600-01 // rapdb // 5 // Cross Hyb Matching Probes /// NM_001055353 // refseq // 7 // Cross Hyb Matching Probes
LOC_Os11g31060	Os11g0506800	OsAffx.19095.1.S1_at	0.432882	3.00611	BGIOSGA033940-TA // bgi_ris // 5 // Cross Hyb Matching Probes /// BGIOSGA033941-TA // bgi_ris // 5 // Cross Hyb Matching Probes /// Os11t0506800-00 // rapdb // 5 // Cross Hyb Matching Probes
LOC_Os01g16250	Os01g0268000	Os.49712.1.S1_at	0.433877	2.30559	Os01t0268000-01 // rapdb // 3 // Cross Hyb Matching Probes /// Os06t0496601-00 // rapdb // 3 // Cross Hyb Matching Probes
LOC_Os07g36600	Os07g0551400	Os.27293.1.S1_a_at	0.434273	2.4178	---
LOC_Os03g61360	Os03g0829200	Os.30886.3.S1_x_at	0.434405	2.83267	LOC_Os05g42250.1 // rgap // 4 // Cross Hyb Matching Probes
LOC_Os01g19940	Os01g0305200	Os.8545.1.S1_s_at	0.435597	4.50548	BGIOSGA003344-TA // bgi_ris // 1 // Cross Hyb Matching Probes /// Os01t0305200-01 // rapdb // 1 // Cross Hyb Matching Probes
LOC_Os08g40560	Os08g0517300	Os.15831.2.S1_at	0.435825	2.4178	LOC_Os08g40555.1 // rgap // 6 // Cross Hyb Matching Probes /// BGIOSGA026674-TA // bgi_ris // 5 // Cross Hyb Matching Probes /// NM_001188729 // refseq // 4 // Cross Hyb Matching Probes
LOC_Os07g46450	Os07g0658300	Os.32521.2.S1_at	0.435882	3.77687	---
LOC_Os11g06720	Os11g0167800	Os.12388.1.S1_x_at	0.435958	4.76253	BGIOSGA034434-TA // bgi_ris // 5 // Cross Hyb Matching Probes /// Os11t0167800-01 // rapdb // 5 // Cross Hyb Matching Probes
LOC_Os03g18530	Os03g0296600	Os.56051.1.S1_at	0.436472	2.5467	BGIOSGA012417-TA // bgi_ris // 3 // Cross Hyb Matching Probes /// BGIOSGA012424-TA // bgi_ris // 3 // Cross Hyb Matching Probes /// Os03t0296600-01 // rapdb // 3 // Cross Hyb Matching Probes
LOC_Os05g39090	Os05g0467000	Os.12685.1.S1_at	0.437733	3.43915	BGIOSGA017889-TA // bgi_ris // 1 // Cross Hyb Matching Probes /// Os05t0467000-02 // rapdb // 1 // Cross Hyb Matching Probes /// Os05t0467000-01 // rapdb // 1 // Cross Hyb Matching Probes
LOC_Os10g02770	Os10g0117000	Os.10574.1.S1_at	0.438174	3.18786	---
LOC_Os02g25230	Os02g0450000	Os.50613.1.S1_at	0.438251	1.34771	BGIOSGA008132-TA // bgi_ris // 4 // Cross Hyb Matching Probes /// Os02t0450000-02 // rapdb // 4 // Cross Hyb Matching Probes /// Os02t0450000-01 // rapdb // 4 // Cross Hyb Matching Probes
LOC_Os02g55980	Os02g0803400	Os.17247.2.S1_at	0.438924	4.04292	LOC_Os02g55970.2 // rgap // 11 // Negative Strand Matching Probes /// LOC_Os02g55970.1 // rgap // 11 // Negative Strand Matching Probes
LOC_Os10g03750	Os10g0126700	Os.46058.1.S1_at	0.438962	4.50548	---
LOC_Os07g44070	Os07g0634600	Os.18217.1.S1_s_at	0.439773	1.34771	BGIOSGA026207-TA // bgi_ris // 5 // Cross Hyb Matching Probes /// Os07t0634600-01 // rapdb // 6 // Cross Hyb Matching Probes
LOC_Os08g24400	Os08g0332800	Os.50132.1.S1_at	0.439889	3.00611	BGIOSGA028470-TA // bgi_ris // 6 // Cross Hyb Matching Probes
LOC_Os03g60560	Os03g0820300	Os.28441.1.S1_at	0.440083	2.49631	BGIOSGA013831-TA // bgi_ris // 6 // Cross Hyb Matching Probes /// Os03t0820300-01 // rapdb // 6 // Cross Hyb Matching Probes
LOC_Os02g11000	Os02g0204500	Os.34818.1.S1_x_at	0.440121	3.0237	LOC_Os02g11000.3 // rgap // 8 // Cross Hyb Matching Probes /// BGIOSGA007757-TA // bgi_ris // 6 // Cross Hyb Matching Probes /// Os02t0204500-02 // rapdb // 6 // Cross Hyb Matching Probes /// Os02t0204500-01 // rapdb // 6 // Cross Hyb Matching Probes /// NM_001185917 // refseq // 8 // Cross Hyb Matching Probes
LOC_Os01g71620	Os01g0944000	OsAffx.32010.1.S1_at	0.440218	2.18281	Os01t0943400-00 // rapdb // 3 // Cross Hyb Matching Probes
LOC_Os04g40290	Os04g0479000	Os.54640.1.S1_at	0.440665	3.43915	BGIOSGA016609-TA // bgi_ris // 6 // Cross Hyb Matching Probes /// Os04t0479000-01 // rapdb // 3 // Cross Hyb Matching Probes
LOC_Os05g25400	Os05g0318300	Os.52154.1.S1_at	0.440684	1.13066	BGIOSGA031884-TA // bgi_ris // 1 // Cross Hyb Matching Probes /// Os05t0318300-01 // rapdb // 1 // Cross Hyb Matching Probes
LOC_Os01g58440	Os01g0797800	Os.50619.1.S1_at	0.440742	3.00611	---
LOC_Os05g23530	Os05g0300700	Os.6997.1.S1_at	0.442204	1.18172	Os05t0300700-02 // rapdb // 3 // Cross Hyb Matching Probes
LOC_Os03g14030	Os03g0243900	OsAffx.12851.1.S1_at	0.442713	2.30559	---
LOC_Os01g57730	Os01g0787000	Os.49540.1.A1_x_at	0.44338	2.5467	BGIOSGA000677-TA // bgi_ris // 4 // Cross Hyb Matching Probes /// Os01t0787000-01 // rapdb // 5 // Cross Hyb Matching Probes
LOC_Os03g56540	Os03g0776900	Os.5581.1.S1_at	0.443636	1.9625	BGIOSGA013655-TA // bgi_ris // 3 // Cross Hyb Matching Probes /// Os03t0776900-01 // rapdb // 7 // Cross Hyb Matching Probes
LOC_Os11g07600	Os11g0177400	Os.49677.1.S1_at	0.443833	1.18172	BGIOSGA034401-TA // bgi_ris // 2 // Cross Hyb Matching Probes /// Os11t0177400-01 // rapdb // 2 // Cross Hyb Matching Probes
LOC_Os06g45350	Os06g0663900	Os.34343.1.S2_s_at	0.444642	2.5467	BGIOSGA023420-TA // bgi_ris // 7 // Cross Hyb Matching Probes /// Os06t0663900-04 // rapdb // 4 // Cross Hyb Matching Probes /// Os06t0663900-02 // rapdb // 7 // Cross Hyb Matching Probes /// Os06t0663900-03 // rapdb // 7 // Cross Hyb Matching Probes
LOC_Os05g37980	Os05g0453800	OsAffx.15003.1.S1_at	0.445018	4.76253	---
LOC_Os07g39220	Os07g0580500	Os.54781.1.S1_at	0.445177	2.4178	NM_001066635 // refseq // 6 // Cross Hyb Matching Probes
LOC_Os02g38890	Os02g0601000	Os.57152.1.S1_at	0.445256	3.00611	---
LOC_Os03g25790	Os03g0374600	Os.49475.1.S1_at	0.445276	4.76253	---
LOC_Os01g61230	Os01g0828100	Os.42521.1.S1_at	0.445295	2.30559	---
LOC_Os02g02970	Os02g0122100	OsAffx.24074.1.S1_at	0.445454	2.71528	---
LOC_Os04g55970	Os04g0653600	Os.9597.1.S1_at	0.445911	1.13066	---
LOC_Os09g25190	Os09g0419500	Os.51952.1.S1_x_at	0.44615	3.18786	BGIOSGA030770-TA // bgi_ris // 3 // Cross Hyb Matching Probes /// Os09t0419500-02 // rapdb // 6 // Cross Hyb Matching Probes /// Os09t0419500-01 // rapdb // 6 // Cross Hyb Matching Probes
LOC_Os05g27780	Os05g0344200	Os.25952.1.S1_at	0.446289	1.34771	---
LOC_Os01g57840	Os01g0788200	Os.33787.1.S1_at	0.446508	3.18786	BGIOSGA004590-TA // bgi_ris // 4 // Cross Hyb Matching Probes /// Os01t0788200-01 // rapdb // 4 // Cross Hyb Matching Probes
LOC_Os11g33250	Os11g0539000	Os.53147.1.S1_at	0.446628	3.77687	LOC_Os11g33220.1 // rgap // 1 // Cross Hyb Matching Probes /// BGIOSGA035390-TA // bgi_ris // 1 // Cross Hyb Matching Probes /// BGIOSGA035392-TA // bgi_ris // 2 // Cross Hyb Matching Probes
LOC_Os02g07180	Os02g0168300	Os.54315.1.S1_at	0.446887	3.00611	BGIOSGA007619-TA // bgi_ris // 3 // Cross Hyb Matching Probes /// Os02t0168300-01 // rapdb // 3 // Cross Hyb Matching Probes
LOC_Os01g66300	Os01g0886300	Os.28114.2.S1_at	0.447487	4.04292	---
LOC_Os03g29850	Os03g0411800	Os.15732.1.S1_s_at	0.447507	2.5467	---
LOC_Os12g34018	---	OsAffx.32346.1.S1_at	0.447728	1.13066	---
LOC_Os03g55430	Os03g0762500	Os.10390.1.S1_at	0.447828	3.66807	Os03t0762500-01 // rapdb // 6 // Cross Hyb Matching Probes /// NM_001057896 // refseq // 8 // Cross Hyb Matching Probes
LOC_Os01g48290	---	OsAffx.23711.1.S1_x_at	0.447848	3.43915	BGIOSGA004184-TA // bgi_ris // 6 // Cross Hyb Matching Probes
LOC_Os07g13830	Os07g0242000	Os.31430.1.S1_at	0.448471	4.26922	BGIOSGA025443-TA // bgi_ris // 5 // Cross Hyb Matching Probes /// Os07t0242000-01 // rapdb // 5 // Cross Hyb Matching Probes
LOC_Os02g53380	Os02g0773732	OsAffx.24850.1.S1_s_at	0.449458	3.5816	BGIOSGA005515-TA // bgi_ris // 8 // Cross Hyb Matching Probes /// Os02t0773732-01 // rapdb // 8 // Cross Hyb Matching Probes
LOC_Os03g62160	Os03g0837800	Os.7347.1.S1_at	0.44962	4.50548	BGIOSGA009488-TA // bgi_ris // 2 // Cross Hyb Matching Probes /// Os03t0837800-01 // rapdb // 2 // Cross Hyb Matching Probes
LOC_Os12g29400	Os12g0478100	Os.53117.1.S1_x_at	0.450268	3.66807	---
LOC_Os11g18830	Os11g0293300	Os.31252.1.S1_at	0.450329	4.04292	BGIOSGA035140-TA // bgi_ris // 4 // Cross Hyb Matching Probes /// Os11t0293300-01 // rapdb // 4 // Cross Hyb Matching Probes
LOC_Os08g32380	---	OsAffx.29469.1.S1_at	0.450613	4.69658	---
LOC_Os01g53160	Os01g0732300	Os.55598.1.S1_at	0.450735	1.13066	BGIOSGA004400-TA // bgi_ris // 4 // Cross Hyb Matching Probes /// Os01t0732300-01 // rapdb // 4 // Cross Hyb Matching Probes
LOC_Os06g45070	Os06g0661600	OsAffx.28110.1.S1_at	0.450918	2.73507	---
LOC_Os01g01940	Os01g0109500	Os.37423.1.S1_at	0.45108	3.00611	BGIOSGA002623-TA // bgi_ris // 2 // Cross Hyb Matching Probes /// Os01t0109500-01 // rapdb // 2 // Cross Hyb Matching Probes
LOC_Os01g04100	Os01g0132500	Os.27368.1.A1_at	0.451508	2.71683	BGIOSGA002711-TA // bgi_ris // 2 // Cross Hyb Matching Probes /// Os01t0132500-01 // rapdb // 1 // Cross Hyb Matching Probes /// NM_001048468 // refseq // 2 // Cross Hyb Matching Probes
LOC_Os11g11050	Os11g0216900	Os.12719.2.S1_at	0.451671	1.34771	---
LOC_Os10g36500	Os10g0508700	Os.7756.2.S1_at	0.451692	3.06685	---
LOC_Os06g39718	---	OsAffx.32311.1.S1_x_at	0.451712	3.41078	LOC_Os08g15312.1 // rgap // 8 // Cross Hyb Matching Probes
LOC_Os06g46799	Os06g0681600	Os.5843.1.S1_at	0.451753	4.69658	BGIOSGA023477-TA // bgi_ris // 3 // Cross Hyb Matching Probes /// Os06t0681600-01 // rapdb // 3 // Cross Hyb Matching Probes
LOC_Os01g59690	Os01g0812200	Os.11125.1.S1_a_at	0.451937	3.00611	---
LOC_Os03g07170	Os03g0168000	Os.53485.1.S1_at	0.452141	4.76253	LOC_Os06g42280.1 // rgap // 1 // Cross Hyb Matching Probes /// BGIOSGA011940-TA // bgi_ris // 2 // Cross Hyb Matching Probes /// Os03t0168000-01 // rapdb // 2 // Cross Hyb Matching Probes /// LOC_Os03g07180.1 // rgap // 10 // Negative Strand Matching Probes /// LOC_Os03g07180.3 // rgap // 10 // Negative Strand Matching Probes /// LOC_Os03g07180.2 // rgap // 9 // Negative Strand Matching Probes
LOC_Os11g25780	Os11g0444700	Os.25589.1.S1_at	0.452202	2.71528	BGIOSGA015855-TA // bgi_ris // 3 // Cross Hyb Matching Probes /// Os11t0444700-01 // rapdb // 3 // Cross Hyb Matching Probes
LOC_Os05g37910	Os05g0452900	Os.51685.1.S1_s_at	0.453001	2.30559	---
LOC_Os01g12100	Os01g0220400	Os.54460.1.A1_at	0.453371	2.49631	Os01t0220400-01 // rapdb // 1 // Cross Hyb Matching Probes
LOC_Os03g61090	Os03g0826200	Os.9885.2.S1_x_at	0.453515	3.43915	BGIOSGA013853-TA // bgi_ris // 4 // Cross Hyb Matching Probes /// BGIOSGA023475-TA // bgi_ris // 4 // Cross Hyb Matching Probes /// BGIOSGA023476-TA // bgi_ris // 1 // Cross Hyb Matching Probes /// Os03t0826200-01 // rapdb // 4 // Cross Hyb Matching Probes /// NM_001058297 // refseq // 7 // Cross Hyb Matching Probes
LOC_Os01g66970	Os01g0894600	Os.25849.1.S1_x_at	0.453906	3.0237	LOC_Os01g66970.2 // rgap // 4 // Cross Hyb Matching Probes /// BGIOSGA000338-TA // bgi_ris // 4 // Cross Hyb Matching Probes /// Os01t0894600-03 // rapdb // 1 // Cross Hyb Matching Probes /// Os01t0894600-01 // rapdb // 4 // Cross Hyb Matching Probes /// Os01t0894600-02 // rapdb // 4 // Cross Hyb Matching Probes
LOC_Os02g15700	Os02g0256200	Os.54037.1.S1_s_at	0.454071	2.43295	Os02t0256200-02 // rapdb // 2 // Cross Hyb Matching Probes
LOC_Os05g07000	Os05g0162600	Os.50563.1.S1_at	0.454545	3.57156	BGIOSGA018758-TA // bgi_ris // 2 // Cross Hyb Matching Probes /// Os05t0162600-01 // rapdb // 2 // Cross Hyb Matching Probes
LOC_Os02g30380	Os02g0507100	Os.55235.1.S1_at	0.45469	3.0237	LOC_Os06g14810.1 // rgap // 1 // Cross Hyb Matching Probes /// Os02t0507100-01 // rapdb // 1 // Cross Hyb Matching Probes
LOC_Os07g43770	Os07g0631300	Os.12208.1.S1_at	0.454938	3.0237	BGIOSGA006798-TA // bgi_ris // 1 // Cross Hyb Matching Probes /// Os07t0631300-01 // rapdb // 2 // Cross Hyb Matching Probes
LOC_Os08g44820	Os08g0562200	Os.9354.2.S1_at	0.455353	1.23137	LOC_Os08g44810.1 // rgap // 11 // Negative Strand Matching Probes
LOC_Os06g05440	Os06g0147100	Os.10736.1.S1_at	0.455394	4.76253	Os06t0147100-01 // rapdb // 3 // Cross Hyb Matching Probes /// Os06t0147100-02 // rapdb // 3 // Cross Hyb Matching Probes
LOC_Os10g41480	Os10g0564400	Os.46823.1.S1_at	0.455643	2.83267	---
LOC_Os04g22860	Os04g0295000	Os.54426.1.S1_at	0.457603	2.4178	BGIOSGA015405-TA // bgi_ris // 4 // Cross Hyb Matching Probes
LOC_Os05g11160	Os05g0200700	Os.56929.1.S1_at	0.458274	2.18281	---
LOC_Os05g25830	---	OsAffx.4431.1.S1_at	0.458379	1.18172	---
LOC_Os04g33030	Os04g0403200	Os.12183.1.S1_at	0.459158	1.97177	---
LOC_Os07g49120	Os07g0691600	Os.34729.1.S1_at	0.459221	2.83267	---
LOC_Os03g02460	Os03g0115700	Os.6192.1.S1_at	0.459559	2.53226	BGIOSGA011575-TA // bgi_ris // 5 // Cross Hyb Matching Probes /// Os03t0115700-01 // rapdb // 7 // Cross Hyb Matching Probes
LOC_Os10g40570	Os10g0553800	Os.3053.1.A1_at	0.459855	3.43915	---
LOC_Os01g22336	Os01g0327000	Os.41248.1.S1_at	0.460723	2.3526	---
LOC_Os09g04160	Os09g0128400	Os.8850.1.S1_x_at	0.461297	2.71683	BGIOSGA030199-TA // bgi_ris // 5 // Cross Hyb Matching Probes
LOC_Os06g45640	Os06g0667100	Os.24566.1.S1_at	0.461744	3.00611	BGIOSGA023434-TA // bgi_ris // 3 // Cross Hyb Matching Probes /// Os06t0667100-01 // rapdb // 3 // Cross Hyb Matching Probes
LOC_Os08g41730	Os08g0529100	Os.53150.1.S1_at	0.462065	2.5467	BGIOSGA029040-TA // bgi_ris // 8 // Cross Hyb Matching Probes /// Os08t0529100-01 // rapdb // 8 // Cross Hyb Matching Probes
LOC_Os07g10620	Os07g0206900	Os.55266.1.S1_at	0.462193	2.53226	---
LOC_Os03g18360	Os03g0294700	Os.49834.1.S1_at	0.462642	2.5467	---
LOC_Os07g01820	Os07g0108900	Os.12750.1.S1_a_at	0.462899	3.66807	---
LOC_Os06g26270	Os06g0367500	Os.51757.1.S1_at	0.46516	2.49631	BGIOSGA040645-TA // bgi_ris // 4 // Cross Hyb Matching Probes /// Os06t0367500-01 // rapdb // 4 // Cross Hyb Matching Probes
LOC_Os02g33060	Os02g0533700	Os.9930.1.S1_at	0.465398	0.697778	---
LOC_Os03g59770	Os03g0812400	Os.50152.1.S1_at	0.465658	3.00611	BGIOSGA013804-TA // bgi_ris // 2 // Cross Hyb Matching Probes /// Os03t0812400-01 // rapdb // 2 // Cross Hyb Matching Probes
LOC_Os09g20500	Os09g0371200	OsAffx.17800.2.S1_at	0.467443	2.30559	---
LOC_Os06g43430	Os06g0641800	Os.22415.1.S1_s_at	0.467486	3.41078	Os06t0641800-00 // rapdb // 6 // Cross Hyb Matching Probes
LOC_Os05g31740	Os05g0382500	Os.54911.1.S1_at	0.467508	2.83267	BGIOSGA019772-TA // bgi_ris // 1 // Cross Hyb Matching Probes /// Os05t0382500-01 // rapdb // 1 // Cross Hyb Matching Probes
LOC_Os06g09230	Os06g0191900	OsAffx.15330.1.S1_at	0.467771	3.00611	LOC_Os06g09230.2 // rgap // 8 // Cross Hyb Matching Probes /// BGIOSGA021747-TA // bgi_ris // 8 // Cross Hyb Matching Probes /// NM_001063567 // refseq // 8 // Cross Hyb Matching Probes
LOC_Os08g30850	---	Os.24676.1.A1_s_at	0.467792	4.26922	---
LOC_Os02g42690	Os02g0639800	Os.49563.4.S1_x_at	0.467968	3.18786	LOC_Os02g42690.1 // rgap // 1 // Cross Hyb Matching Probes /// Os02t0639800-01 // rapdb // 1 // Cross Hyb Matching Probes /// Os02t0639800-03 // rapdb // 1 // Cross Hyb Matching Probes /// NM_001054077 // refseq // 1 // Cross Hyb Matching Probes
LOC_Os11g42800	Os11g0648100	Os.53158.1.S1_at	0.468735	1.18172	BGIOSGA027379-TA // bgi_ris // 5 // Cross Hyb Matching Probes /// BGIOSGA027381-TA // bgi_ris // 6 // Cross Hyb Matching Probes
LOC_Os05g39520	Os05g0472200	Os.34987.1.A1_a_at	0.468757	3.00611	BGIOSGA017881-TA // bgi_ris // 3 // Cross Hyb Matching Probes /// Os05t0472200-01 // rapdb // 4 // Cross Hyb Matching Probes
LOC_Os01g21034	Os01g0312500	Os.32108.1.S1_s_at	0.468801	4.26922	---
LOC_Os07g06680	Os07g0160600	Os.27550.1.S1_at	0.469043	3.0237	Os07t0160600-01 // rapdb // 4 // Cross Hyb Matching Probes
LOC_Os03g57450	Os03g0788500	Os.53349.1.S1_at	0.469241	2.30559	BGIOSGA013697-TA // bgi_ris // 7 // Cross Hyb Matching Probes /// Os03t0788500-01 // rapdb // 7 // Cross Hyb Matching Probes
LOC_Os10g42430	Os10g0575000	Os.46443.1.S1_at	0.469484	3.00611	BGIOSGA033493-TA // bgi_ris // 4 // Cross Hyb Matching Probes /// Os10t0575000-01 // rapdb // 4 // Cross Hyb Matching Probes /// NM_001072010 // refseq // 4 // Cross Hyb Matching Probes
LOC_Os04g35630	---	OsAffx.14162.1.S1_at	0.469726	3.43915	BGIOSGA016452-TA // bgi_ris // 7 // Cross Hyb Matching Probes
LOC_Os04g55560	Os04g0649100	Os.9874.1.S1_at	0.46977	3.0237	---
LOC_Os03g12180	Os03g0222100	Os.34632.1.S1_at	0.470124	4.76253	BGIOSGA011198-TA // bgi_ris // 1 // Cross Hyb Matching Probes /// Os03t0222100-01 // rapdb // 1 // Cross Hyb Matching Probes
LOC_Os01g47420	Os01g0663500	Os.17029.1.S1_at	0.470345	2.83267	BGIOSGA004153-TA // bgi_ris // 1 // Cross Hyb Matching Probes /// BGIOSGA004155-TA // bgi_ris // 1 // Cross Hyb Matching Probes /// Os01t0663500-01 // rapdb // 1 // Cross Hyb Matching Probes
LOC_Os12g07280	Os12g0170400	Os.50556.1.S1_at	0.470765	4.50548	BGIOSGA037065-TA // bgi_ris // 3 // Cross Hyb Matching Probes /// Os12t0170400-01 // rapdb // 6 // Cross Hyb Matching Probes
LOC_Os12g08180	Os12g0182300	Os.52520.1.S1_at	0.471054	1.34771	BGIOSGA036511-TA // bgi_ris // 3 // Cross Hyb Matching Probes /// Os12t0182300-01 // rapdb // 3 // Cross Hyb Matching Probes
LOC_Os02g50060	Os02g0733500	Os.55658.1.S1_at	0.471676	3.00611	BGIOSGA005670-TA // bgi_ris // 1 // Cross Hyb Matching Probes /// Os02t0733500-01 // rapdb // 1 // Cross Hyb Matching Probes
LOC_Os08g33350	Os08g0430300	Os.8489.1.A1_at	0.471876	2.53226	LOC_Os08g33350.1 // rgap // 7 // Cross Hyb Matching Probes /// BGIOSGA026945-TA // bgi_ris // 7 // Cross Hyb Matching Probes /// Os08t0430300-01 // rapdb // 8 // Cross Hyb Matching Probes
LOC_Os03g47693	Os03g0680500	Os.28851.1.S1_at	0.472144	3.0237	BGIOSGA013334-TA // bgi_ris // 2 // Cross Hyb Matching Probes
LOC_Os01g40190	Os01g0584100	Os.56014.1.S1_at	0.472389	2.4178	---
LOC_Os09g19890	Os09g0363500	Os.7809.1.S1_at	0.473418	3.57156	BGIOSGA030601-TA // bgi_ris // 1 // Cross Hyb Matching Probes /// Os09t0363500-01 // rapdb // 1 // Cross Hyb Matching Probes
LOC_Os11g07480	Os11g0176000	Os.54544.1.S1_at	0.473776	3.41078	---
LOC_Os01g67350	Os01g0899100	Os.39110.1.S1_s_at	0.474428	3.77687	BGIOSGA004988-TA // bgi_ris // 4 // Cross Hyb Matching Probes /// Os01t0899100-00 // rapdb // 4 // Cross Hyb Matching Probes /// NM_001051634 // refseq // 4 // Cross Hyb Matching Probes
LOC_Os08g40850	Os08g0520000	Os.14971.1.S1_at	0.474473	3.00611	BGIOSGA026659-TA // bgi_ris // 7 // Cross Hyb Matching Probes /// Os08t0520000-01 // rapdb // 7 // Cross Hyb Matching Probes
LOC_Os06g49640	Os06g0710300	Os.27756.1.S1_at	0.474518	2.83267	BGIOSGA020554-TA // bgi_ris // 3 // Cross Hyb Matching Probes /// Os06t0710300-01 // rapdb // 3 // Cross Hyb Matching Probes
LOC_Os06g40960	Os06g0612300	Os.49270.1.S1_at	0.474834	2.4178	---
LOC_Os01g08460	Os01g0179800	Os.27659.1.S1_x_at	0.474924	3.5816	---
LOC_Os01g68500	Os01g0913100	Os.11035.1.S1_at	0.475082	2.73507	---
LOC_Os01g59100	Os01g0805400	Os.27145.1.S1_at	0.475398	2.5467	BGIOSGA004642-TA // bgi_ris // 5 // Cross Hyb Matching Probes /// Os01t0805400-01 // rapdb // 5 // Cross Hyb Matching Probes
LOC_Os01g51120	Os01g0707300	Os.7165.1.S1_at	0.476349	2.83267	---
LOC_Os07g48490	Os07g0683900	Os.28465.1.S1_at	0.47694	2.18281	---
LOC_Os02g58330	Os02g0830000	Os.54091.1.S1_at	0.47719	2.71683	BGIOSGA009343-TA // bgi_ris // 2 // Cross Hyb Matching Probes /// Os02t0830000-01 // rapdb // 2 // Cross Hyb Matching Probes /// osa-MIR5147 // mirbase // 1 // Cross Hyb Matching Probes /// LOC_Os02g58340.1 // rgap // 11 // Negative Strand Matching Probes
LOC_Os08g31980	Os08g0414700	Os.21893.3.A1_at	0.477646	3.5816	BGIOSGA026976-TA // bgi_ris // 1 // Cross Hyb Matching Probes /// Os08t0414700-01 // rapdb // 1 // Cross Hyb Matching Probes
LOC_Os01g65650	Os01g0878300	Os.12640.1.S1_at	0.47879	4.26922	BGIOSGA004915-TA // bgi_ris // 8 // Cross Hyb Matching Probes /// Os01t0878300-01 // rapdb // 8 // Cross Hyb Matching Probes /// LOC_Os01g65660.1 // rgap // 11 // Negative Strand Matching Probes /// LOC_Os01g65660.2 // rgap // 11 // Negative Strand Matching Probes
LOC_Os02g57760	Os02g0823400	Os.54406.1.S1_at	0.478858	3.00611	BGIOSGA009324-TA // bgi_ris // 3 // Cross Hyb Matching Probes /// BGIOSGA029815-TA // bgi_ris // 1 // Cross Hyb Matching Probes /// Os02t0823400-01 // rapdb // 8 // Cross Hyb Matching Probes
LOC_Os10g10880	---	OsAffx.30385.1.S1_at	0.479157	3.00611	---
LOC_Os12g01930	Os12g0110100	Os.16743.1.S1_at	0.479985	3.77687	LOC_Os11g01875.4 // rgap // 2 // Cross Hyb Matching Probes /// LOC_Os11g01875.5 // rgap // 2 // Cross Hyb Matching Probes /// LOC_Os11g01875.3 // rgap // 2 // Cross Hyb Matching Probes /// LOC_Os11g01875.1 // rgap // 2 // Cross Hyb Matching Probes /// LOC_Os11g01875.2 // rgap // 2 // Cross Hyb Matching Probes /// Os12t0110100-01 // rapdb // 1 // Cross Hyb Matching Probes /// NM_001189380 // refse…
LOC_Os03g52660	Os03g0736600	Os.5148.1.S1_at	0.480031	1.01759	LOC_Os03g52670.1 // rgap // 11 // Negative Strand Matching Probes
LOC_Os07g29640	Os07g0479600	Os.38994.1.A1_at	0.480446	2.53226	---
LOC_Os09g06570	Os09g0241200	Os.50216.1.S1_at	0.480862	3.00611	Os09t0241200-01 // rapdb // 1 // Cross Hyb Matching Probes
LOC_Os03g57780	Os03g0791700	Os.8586.1.S1_at	0.481139	1.18172	BGIOSGA013708-TA // bgi_ris // 3 // Cross Hyb Matching Probes /// Os03t0791700-01 // rapdb // 3 // Cross Hyb Matching Probes /// Os03t0791700-02 // rapdb // 3 // Cross Hyb Matching Probes /// LOC_Os03g57790.2 // rgap // 9 // Negative Strand Matching Probes /// LOC_Os03g57790.1 // rgap // 9 // Negative Strand Matching Probes
LOC_Os04g57320	Os04g0668900	Os.25587.1.S1_at	0.481186	1.18172	LOC_Os04g57310.2 // rgap // 11 // Negative Strand Matching Probes /// LOC_Os04g57310.1 // rgap // 11 // Negative Strand Matching Probes
LOC_Os01g49529	Os01g0689900	Os.9943.1.S1_s_at	0.481533	4.69658	BGIOSGA000995-TA // bgi_ris // 5 // Cross Hyb Matching Probes /// Os01t0689900-04 // rapdb // 5 // Cross Hyb Matching Probes /// Os01t0689900-03 // rapdb // 5 // Cross Hyb Matching Probes /// Os01t0689900-02 // rapdb // 5 // Cross Hyb Matching Probes /// LOC_Os01g49510.1 // rgap // 11 // Negative Strand Matching Probes
LOC_Os01g61350	Os01g0829400	Os.24385.1.S1_at	0.481788	2.73507	BGIOSGA004732-TA // bgi_ris // 1 // Cross Hyb Matching Probes /// Os01t0829400-01 // rapdb // 1 // Cross Hyb Matching Probes
LOC_Os04g01780	---	Os.17160.1.S1_at	0.48223	2.18281	---
LOC_Os08g42390	Os08g0535700	OsAffx.29632.1.S1_at	0.482393	3.06685	---
LOC_Os04g48160	Os04g0569900	Os.9854.1.S1_a_at	0.482765	3.5816	---
LOC_Os03g42420	Os03g0622100	Os.51715.1.S1_at	0.482765	4.76253	BGIOSGA013144-TA // bgi_ris // 1 // Cross Hyb Matching Probes /// Os03t0622100-01 // rapdb // 1 // Cross Hyb Matching Probes
LOC_Os10g30880	Os10g0445900	Os.30124.1.S1_x_at	0.482859	2.49631	BGIOSGA033046-TA // bgi_ris // 5 // Cross Hyb Matching Probes /// Os10t0445900-01 // rapdb // 2 // Cross Hyb Matching Probes /// NM_001071248 // refseq // 8 // Cross Hyb Matching Probes
LOC_Os02g07480	Os02g0170900	Os.24548.1.A1_at	0.483629	3.00611	BGIOSGA007053-TA // bgi_ris // 4 // Cross Hyb Matching Probes
LOC_Os08g01590	Os08g0107100	Os.23131.1.S1_at	0.484238	2.5467	BGIOSGA027787-TA // bgi_ris // 2 // Cross Hyb Matching Probes /// Os08t0107100-02 // rapdb // 2 // Cross Hyb Matching Probes /// Os08t0107100-01 // rapdb // 2 // Cross Hyb Matching Probes
LOC_Os03g52450	Os03g0734900	Os.5151.1.S1_at	0.484801	1.23137	BGIOSGA009856-TA // bgi_ris // 5 // Cross Hyb Matching Probes /// Os03t0734900-00 // rapdb // 5 // Cross Hyb Matching Probes /// NM_001057718 // refseq // 5 // Cross Hyb Matching Probes
LOC_Os02g06910	Os02g0164900	Os.25597.1.S1_at	0.484825	2.83267	BGIOSGA007604-TA // bgi_ris // 4 // Cross Hyb Matching Probes /// Os02t0164900-02 // rapdb // 4 // Cross Hyb Matching Probes /// Os02t0164900-01 // rapdb // 4 // Cross Hyb Matching Probes
LOC_Os01g50440	Os01g0699900	Os.20335.1.S1_at	0.485296	2.18281	---
LOC_Os10g34720	Os10g0488900	Os.46520.1.S1_at	0.485578	3.00611	BGIOSGA033173-TA // bgi_ris // 7 // Cross Hyb Matching Probes /// Os10t0488900-01 // rapdb // 8 // Cross Hyb Matching Probes
LOC_Os06g14060	Os06g0251200	Os.49110.1.S1_at	0.486003	2.43295	---
LOC_Os05g39150	Os05g0467700	Os.51909.1.S1_at	0.486145	4.04292	BGIOSGA020010-TA // bgi_ris // 4 // Cross Hyb Matching Probes /// Os05t0467700-02 // rapdb // 4 // Cross Hyb Matching Probes /// Os05t0467700-01 // rapdb // 4 // Cross Hyb Matching Probes
LOC_Os08g26820	Os08g0356500	Os.49381.1.S1_at	0.486145	4.69658	BGIOSGA027115-TA // bgi_ris // 2 // Cross Hyb Matching Probes /// BGIOSGA027117-TA // bgi_ris // 2 // Cross Hyb Matching Probes
LOC_Os03g10150	Os03g0197900	Os.57173.1.S1_at	0.486381	2.5467	BGIOSGA011277-TA // bgi_ris // 5 // Cross Hyb Matching Probes /// Os03t0197900-01 // rapdb // 6 // Cross Hyb Matching Probes
LOC_Os02g09930	Os02g0192500	Os.24972.1.S1_at	0.486926	3.66807	BGIOSGA006970-TA // bgi_ris // 5 // Cross Hyb Matching Probes /// Os02t0192500-02 // rapdb // 5 // Cross Hyb Matching Probes /// Os02t0192500-01 // rapdb // 5 // Cross Hyb Matching Probes
LOC_Os08g37520	Os08g0481000	Os.49968.2.S1_at	0.486997	2.4178	---
LOC_Os12g34010	---	OsAffx.32248.1.S1_x_at	0.487234	2.18281	---
LOC_Os02g32469	Os02g0525600	OsAffx.27508.82.S1_x_at	0.487472	4.69658	---
LOC_Os02g42220	Os02g0633300	OsAffx.12451.1.S1_x_at	0.487948	3.00611	---
LOC_Os01g58010	---	OsAffx.32284.1.S1_x_at	0.488114	1.01759	LOC_Os12g23610.1 // rgap // 4 // Cross Hyb Matching Probes /// Os12t0424180-00 // rapdb // 4 // Cross Hyb Matching Probes
LOC_Os07g47530	Os07g0672500	Os.13897.1.S1_at	0.488186	2.4178	---
LOC_Os01g64410	Os01g0863800	OsAffx.23914.1.S1_at	0.4884	1.97177	---
LOC_Os04g46860	Os04g0555000	Os.20826.1.S1_at	0.48852	4.04292	Os04t0555000-01 // rapdb // 6 // Cross Hyb Matching Probes
LOC_Os05g05620	Os05g0148900	Os.50371.1.S1_x_at	0.488998	4.26922	---
LOC_Os03g60509	Os03g0819600	Os.9929.1.S1_at	0.490364	3.00611	ChrSy.fgenesh.mRNA.75 // rgap // 1 // Cross Hyb Matching Probes /// BGIOSGA002500-TA // bgi_ris // 1 // Cross Hyb Matching Probes /// BGIOSGA009556-TA // bgi_ris // 5 // Cross Hyb Matching Probes /// Os03t0819600-01 // rapdb // 5 // Cross Hyb Matching Probes /// Os03t0819600-02 // rapdb // 5 // Cross Hyb Matching Probes
LOC_Os01g54580	Os01g0749900	Os.48004.1.S1_at	0.491957	3.00611	LOC_Os01g54580.1 // rgap // 11 // Negative Strand Matching Probes /// NM_001050784 // refseq // 11 // Negative Strand Matching Probes
LOC_Os02g04960	Os02g0142400	Os.23849.1.A1_at	0.492005	3.06685	BGIOSGA007510-TA // bgi_ris // 5 // Cross Hyb Matching Probes
LOC_Os03g61200	Os03g0827500	Os.16964.2.S1_at	0.492102	1.31355	---
LOC_Os03g51650	Os03g0726500	Os.11802.1.S1_at	0.492514	3.00611	BGIOSGA009884-TA // bgi_ris // 1 // Cross Hyb Matching Probes /// Os03t0726500-01 // rapdb // 1 // Cross Hyb Matching Probes
LOC_Os12g05050	Os12g0145100	Os.7801.1.S1_at	0.492781	4.76253	BGIOSGA036641-TA // bgi_ris // 3 // Cross Hyb Matching Probes /// Os12t0145100-01 // rapdb // 3 // Cross Hyb Matching Probes
LOC_Os07g43950	Os07g0633200	Os.38021.1.S1_at	0.493024	3.06685	BGIOSGA026201-TA // bgi_ris // 6 // Cross Hyb Matching Probes /// Os07t0633200-02 // rapdb // 6 // Cross Hyb Matching Probes /// Os07t0633200-01 // rapdb // 6 // Cross Hyb Matching Probes
LOC_Os07g29780	Os07g0481100	Os.36953.1.S1_at	0.493097	2.4178	---
LOC_Os02g19470	Os02g0297200	Os.49682.1.S1_at	0.49334	2.53226	Os02t0297200-01 // rapdb // 3 // Cross Hyb Matching Probes /// NM_001053145 // refseq // 6 // Cross Hyb Matching Probes
LOC_Os01g01450	Os01g0104400	Os.12311.1.S1_x_at	0.493583	1.9625	BGIOSGA002594-TA // bgi_ris // 1 // Cross Hyb Matching Probes /// BGIOSGA002596-TA // bgi_ris // 2 // Cross Hyb Matching Probes /// Os01t0104400-02 // rapdb // 2 // Cross Hyb Matching Probes /// Os01t0104400-01 // rapdb // 2 // Cross Hyb Matching Probes /// Os01t0104400-03 // rapdb // 2 // Cross Hyb Matching Probes
LOC_Os02g06580	Os02g0161100	Os.53389.1.S1_at	0.494486	4.50548	---
LOC_Os04g54730	---	OsAffx.26605.1.S1_at	0.494707	3.00611	BGIOSGA014253-TA // bgi_ris // 5 // Cross Hyb Matching Probes /// BGIOSGA014254-TA // bgi_ris // 5 // Cross Hyb Matching Probes
LOC_Os09g30160	Os09g0478600	Os.7629.1.S1_at	0.494756	3.00611	BGIOSGA029581-TA // bgi_ris // 1 // Cross Hyb Matching Probes /// Os09t0478600-01 // rapdb // 3 // Cross Hyb Matching Probes
LOC_Os03g22120	Os03g0340500	Os.17890.1.S1_at	0.495884	3.00611	BGIOSGA010770-TA // bgi_ris // 8 // Cross Hyb Matching Probes /// Os03t0340500-03 // rapdb // 8 // Cross Hyb Matching Probes /// Os03t0340500-01 // rapdb // 8 // Cross Hyb Matching Probes
LOC_Os12g17880	Os12g0277000	Os.11711.1.S1_at	0.496574	2.53226	---
LOC_Os01g22450	Os01g0328200	OsAffx.11158.1.S1_at	0.496722	2.5467	NM_001049448 // refseq // 5 // Cross Hyb Matching Probes
LOC_Os08g37874	Os08g0485400	Os.23397.1.S1_at	0.497389	4.69658	BGIOSGA028873-TA // bgi_ris // 3 // Cross Hyb Matching Probes /// Os08t0485400-02 // rapdb // 1 // Cross Hyb Matching Probes
LOC_Os06g48300	Os06g0698300	Os.39552.1.A1_s_at	0.497537	2.5467	BGIOSGA020602-TA // bgi_ris // 1 // Cross Hyb Matching Probes /// Os06t0698300-01 // rapdb // 1 // Cross Hyb Matching Probes
LOC_Os02g43040	Os02g0644500	Os.5427.1.S1_at	0.497686	2.53226	BGIOSGA005947-TA // bgi_ris // 2 // Cross Hyb Matching Probes /// Os02t0644500-01 // rapdb // 2 // Cross Hyb Matching Probes /// NM_001186165 // refseq // 2 // Cross Hyb Matching Probes
LOC_Os05g47950	Os05g0552700	Os.55729.1.S1_at	0.49776	2.18281	BGIOSGA017605-TA // bgi_ris // 3 // Cross Hyb Matching Probes /// Os05t0552700-01 // rapdb // 6 // Cross Hyb Matching Probes
LOC_Os12g38140	Os12g0569100	Os.11513.1.S1_at	0.497909	3.00611	BGIOSGA037622-TA // bgi_ris // 1 // Cross Hyb Matching Probes /// Os12t0569200-01 // rapdb // 1 // Cross Hyb Matching Probes
LOC_Os07g38290	Os07g0570600	Os.55751.1.S1_at	0.498082	3.00611	Os07t0570600-01 // rapdb // 5 // Cross Hyb Matching Probes
LOC_Os02g45750	Os02g0681700	Os.21870.1.S1_at	0.498157	3.00611	---
LOC_Os02g42020	Os02g0631200	Os.11610.1.S1_at	0.49848	2.53226	Os02t0631200-02 // rapdb // 2 // Cross Hyb Matching Probes
LOC_Os06g47200	Os06g0686400	Os.11393.1.S2_at	0.498728	2.73507	LOC_Os06g47200.1 // rgap // 8 // Cross Hyb Matching Probes /// LOC_Os06g47200.2 // rgap // 7 // Cross Hyb Matching Probes /// BGIOSGA023491-TA // bgi_ris // 5 // Cross Hyb Matching Probes
LOC_Os04g59140	Os04g0688000	Os.4731.1.A1_s_at	0.498878	1.34771	BGIOSGA017393-TA // bgi_ris // 3 // Cross Hyb Matching Probes /// Os04t0688000-00 // rapdb // 7 // Cross Hyb Matching Probes /// NM_001187227 // refseq // 7 // Cross Hyb Matching Probes
LOC_Os05g33010	Os05g0397800	Os.11972.1.S1_at	0.499077	2.73507	---
LOC_Os12g42420	Os12g0618800	Os.21335.1.A1_at	0.499077	4.04292	BGIOSGA035816-TA // bgi_ris // 1 // Cross Hyb Matching Probes /// Os12t0618800-01 // rapdb // 1 // Cross Hyb Matching Probes
LOC_Os01g11460	Os01g0212700	Os.37798.1.S1_at	0.49955	3.06685	---
LOC_Os07g13460	Os07g0238700	Os.10093.2.S1_at	2.00401	4.50548	---
LOC_Os03g07994	Os03g0177100	Os.20860.1.S1_at	2.00682	3.18786	NM_001188754 // refseq // 1 // Cross Hyb Matching Probes /// NM_001188869 // refseq // 2 // Cross Hyb Matching Probes
LOC_Os06g12580	Os06g0232000	Os.49196.1.S1_at	2.00723	4.26922	---
LOC_Os03g55730	Os03g0766000	OsAffx.25725.2.S1_s_at	2.01005	2.60839	LOC_Os03g55730.1 // rgap // 1 // Cross Hyb Matching Probes /// BGIOSGA009759-TA // bgi_ris // 1 // Cross Hyb Matching Probes /// Os03t0766000-01 // rapdb // 1 // Cross Hyb Matching Probes /// NM_001057914 // refseq // 1 // Cross Hyb Matching Probes
LOC_Os08g19310	Os08g0290000	Os.7412.2.A1_at	2.01086	2.80057	NM_001067995 // refseq // 2 // Cross Hyb Matching Probes
LOC_Os11g31770	Os11g0518900	OsAffx.31254.1.S1_at	2.01532	2.47219	---
LOC_Os07g47030	Os07g0665700	Os.45962.1.S1_a_at	2.02429	3.11069	LOC_Os07g47000.1 // rgap // 2 // Cross Hyb Matching Probes /// BGIOSGA023756-TA // bgi_ris // 2 // Cross Hyb Matching Probes /// Os07t0665300-00 // rapdb // 2 // Cross Hyb Matching Probes /// NM_001067100 // refseq // 2 // Cross Hyb Matching Probes
LOC_Os04g31971	---	Os.53072.1.S1_at	2.03004	2.87008	---
LOC_Os03g62640	Os03g0843500	Os.11748.2.S2_at	2.03046	2.80057	---
LOC_Os02g55689	Os02g0800600	Os.26004.1.S1_x_at	2.03791	4.26922	LOC_Os02g55729.1 // rgap // 3 // Cross Hyb Matching Probes /// Os01t0254800-01 // rapdb // 4 // Cross Hyb Matching Probes /// Os02t0800600-01 // rapdb // 1 // Cross Hyb Matching Probes /// Os02t0800800-01 // rapdb // 1 // Cross Hyb Matching Probes /// NM_001049154 // refseq // 5 // Cross Hyb Matching Probes /// NM_001186033 // refseq // 3 // Cross Hyb Matching Probes
LOC_Os01g49020 LOC_Os01g49024	Os01g0683500	OsAffx.21499.1.S1_at	2.04207	4.26922	LOC_Os01g49020.1 // rgap // 3 // Cross Hyb Matching Probes /// BGIOSGA001011-TA // bgi_ris // 6 // Cross Hyb Matching Probes /// Os01t0683550-00 // rapdb // 1 // Cross Hyb Matching Probes
LOC_Os06g29630	Os06g0491800	Os.51987.1.S1_s_at	2.04834	3.11069	LOC_Os10g14230.1 // rgap // 1 // Cross Hyb Matching Probes /// BGIOSGA024041-TA // bgi_ris // 1 // Cross Hyb Matching Probes /// Os06t0491800-01 // rapdb // 7 // Cross Hyb Matching Probes
LOC_Os04g17479	Os04g0247500	Os.7668.1.S1_at	2.06825	3.12108	---
LOC_Os06g27890	Os06g0473200	Os.49380.1.S1_s_at	2.07383	4.26922	LOC_Os06g27890.2 // rgap // 6 // Cross Hyb Matching Probes /// LOC_Os06g27890.1 // rgap // 6 // Cross Hyb Matching Probes /// LOC_Os06g27890.3 // rgap // 6 // Cross Hyb Matching Probes /// BGIOSGA021253-TA // bgi_ris // 4 // Cross Hyb Matching Probes
LOC_Os01g69910	Os01g0923600	Os.18959.2.S1_at	2.07814	4.04292	---
LOC_Os01g38244	Os01g0563500	Os.22618.1.S1_at	2.07987	3.5816	---
LOC_Os07g14650	Os07g0250300	Os.25866.2.S1_at	2.08073	3.77687	---
LOC_Os10g31820	Os10g0456500	Os.15104.1.S1_s_at	2.09424	4.26922	LOC_Os10g31820.2 // rgap // 6 // Cross Hyb Matching Probes /// BGIOSGA033073-TA // bgi_ris // 6 // Cross Hyb Matching Probes /// Os10t0456500-02 // rapdb // 6 // Cross Hyb Matching Probes
LOC_Os02g07960	Os02g0176100	Os.38295.1.S1_at	2.09908	3.12108	BGIOSGA007040-TA // bgi_ris // 6 // Cross Hyb Matching Probes /// Os02t0176100-03 // rapdb // 2 // Cross Hyb Matching Probes
LOC_Os06g10690	Os06g0209300	Os.9899.1.S1_at	2.09996	3.18786	Os06t0209300-02 // rapdb // 5 // Cross Hyb Matching Probes
LOC_Os02g21520	Os02g0320300	OsAffx.24370.1.S1_at	2.1004	3.57156	---
LOC_Os02g01760	Os02g0107200	OsAffx.2480.1.S1_at	2.10571	2.80057	LOC_Os02g01920.1 // rgap // 6 // Cross Hyb Matching Probes /// BGIOSGA007277-TA // bgi_ris // 8 // Cross Hyb Matching Probes /// Os02t0109100-01 // rapdb // 6 // Cross Hyb Matching Probes /// NM_001052177 // refseq // 4 // Cross Hyb Matching Probes
LOC_Os09g04730	Os09g0133200	Os.8274.1.S1_at	2.10615	2.60839	BGIOSGA030190-TA // bgi_ris // 7 // Cross Hyb Matching Probes /// Os09t0133200-01 // rapdb // 7 // Cross Hyb Matching Probes /// Os09t0133200-02 // rapdb // 7 // Cross Hyb Matching Probes
LOC_Os03g18590	Os03g0297400	Os.7592.1.S1_at	2.11149	3.12108	BGIOSGA010918-TA // bgi_ris // 6 // Cross Hyb Matching Probes /// BGIOSGA010920-TA // bgi_ris // 6 // Cross Hyb Matching Probes /// Os03t0297400-01 // rapdb // 6 // Cross Hyb Matching Probes
LOC_Os02g49260	Os02g0724500	OsAffx.24797.1.S1_at	2.1164	3.57156	---
LOC_Os01g49940	Os01g0694400	Os.36273.2.S1_x_at	2.11864	3.18786	Os01t0694300-01 // rapdb // 6 // Cross Hyb Matching Probes /// NM_001050487 // refseq // 6 // Cross Hyb Matching Probes
LOC_Os06g51270	Os06g0728766	OsAffx.28210.1.S1_at	2.1254	2.47219	LOC_Os02g39340.1 // rgap // 1 // Cross Hyb Matching Probes /// NM_001053909 // refseq // 1 // Cross Hyb Matching Probes
LOC_Os09g27970	Os09g0453100 /// Os12g0235300	Os.17844.1.S1_x_at	2.13083	3.41078	LOC_Os09g27970.1 // rgap // 7 // Cross Hyb Matching Probes /// Os09t0453100-01 // rapdb // 5 // Cross Hyb Matching Probes /// Os12t0235200-01 // rapdb // 5 // Cross Hyb Matching Probes
LOC_Os04g52970	---	OsAffx.14387.1.S1_at	2.13356	3.08912	---
LOC_Os06g35670	Os06g0549700	Os.9858.1.S1_at	2.13402	3.12108	LOC_Os06g35670.2 // rgap // 8 // Cross Hyb Matching Probes /// NM_001185352 // refseq // 6 // Cross Hyb Matching Probes
LOC_Os07g19030	Os07g0290800	Os.8204.1.S1_at	2.13858	2.47219	BGIOSGA025536-TA // bgi_ris // 8 // Cross Hyb Matching Probes
LOC_Os10g33250	Os10g0471100	Os.2322.1.S1_at	2.13904	2.87008	BGIOSGA031709-TA // bgi_ris // 5 // Cross Hyb Matching Probes /// Os10t0471100-01 // rapdb // 5 // Cross Hyb Matching Probes
LOC_Os04g47912	Os04g0566900	OsAffx.26511.1.S1_x_at	2.1395	2.47219	LOC_Os04g47906.2 // rgap // 8 // Cross Hyb Matching Probes /// Os04t0566800-01 // rapdb // 8 // Cross Hyb Matching Probes /// NM_001060119 // refseq // 8 // Cross Hyb Matching Probes
LOC_Os05g01270	Os05g0103200	Os.40035.1.A1_x_at	2.145	4.04292	---
LOC_Os03g12670	---	Os.12264.2.S1_at	2.14961	3.08912	---
LOC_Os02g05244	Os02g0145500	Os.54263.2.S1_x_at	2.16826	2.80057	---
LOC_Os09g12660	Os09g0298200	Os.3122.1.S1_at	2.19346	4.50548	BGIOSGA030039-TA // bgi_ris // 8 // Cross Hyb Matching Probes /// Os09t0298200-02 // rapdb // 8 // Cross Hyb Matching Probes /// Os09t0298200-01 // rapdb // 8 // Cross Hyb Matching Probes
LOC_Os12g31860	Os12g0503000	Os.17405.1.S1_a_at	2.19877	3.11069	Os12t0503000-03 // rapdb // 4 // Cross Hyb Matching Probes
LOC_Os11g24500	Os11g0432800	Os.47897.1.S1_at	2.22025	3.12108	---
LOC_Os08g33440	Os08g0431300	Os.18500.1.S1_at	2.22272	2.41834	BGIOSGA026941-TA // bgi_ris // 7 // Cross Hyb Matching Probes /// Os08t0431300-01 // rapdb // 7 // Cross Hyb Matching Probes
LOC_Os06g49680	Os06g0710900	Os.53567.1.S1_at	2.22321	3.5816	BGIOSGA020551-TA // bgi_ris // 6 // Cross Hyb Matching Probes /// Os06t0710900-01 // rapdb // 6 // Cross Hyb Matching Probes
LOC_Os01g50030	Os01g0695100	Os.54115.1.S1_at	2.22916	2.80057	---
LOC_Os05g42350	Os05g0503300	Os.8150.1.S1_at	2.23115	3.08912	BGIOSGA017769-TA // bgi_ris // 5 // Cross Hyb Matching Probes /// Os05t0503300-02 // rapdb // 5 // Cross Hyb Matching Probes
LOC_Os10g08599	Os10g0167700	Os.27492.1.S1_at	2.23414	2.60839	NM_001053230 // refseq // 6 // Cross Hyb Matching Probes
LOC_Os09g38790	Os09g0560900	Os.8410.1.S1_at	2.23914	3.12108	---
LOC_Os07g13234	---	Os.17937.1.S1_a_at	2.24115	2.61301	LOC_Os04g21110.1 // rgap // 1 // Cross Hyb Matching Probes /// BGIOSGA016052-TA // bgi_ris // 1 // Cross Hyb Matching Probes /// Os03t0382350-01 // rapdb // 3 // Cross Hyb Matching Probes /// Os04t0280200-01 // rapdb // 1 // Cross Hyb Matching Probes /// Os07t0236200-01 // rapdb // 3 // Cross Hyb Matching Probes /// NM_001186905 // refseq // 1 // Cross Hyb Matching Probes
LOC_Os11g05470	Os11g0152500	Os.49726.1.S1_at	2.26193	4.04292	BGIOSGA034481-TA // bgi_ris // 5 // Cross Hyb Matching Probes /// Os11t0152500-00 // rapdb // 5 // Cross Hyb Matching Probes
LOC_Os09g36619	Os09g0537000	Os.7587.1.S1_at	2.26552	2.60839	LOC_Os09g36619.2 // rgap // 1 // Cross Hyb Matching Probes
LOC_Os06g25500	---	Os.27790.2.A1_x_at	2.26603	3.08912	LOC_Os05g12300.1 // rgap // 2 // Cross Hyb Matching Probes /// LOC_Os05g12300.3 // rgap // 2 // Cross Hyb Matching Probes /// LOC_Os05g12300.2 // rgap // 2 // Cross Hyb Matching Probes /// NM_001061460 // refseq // 2 // Cross Hyb Matching Probes /// NM_001064140 // refseq // 4 // Cross Hyb Matching Probes
LOC_Os06g48510	Os06g0698785	Os.27712.1.S1_at	2.26809	2.87008	---
LOC_Os09g25900	Os09g0428000	Os.18770.1.S1_at	2.27015	1.43917	---
LOC_Os01g49026	Os01g0683600	Os.12833.1.S1_at	2.27066	3.18786	---
LOC_Os11g10480 LOC_Os11g10480	Os11g0210300	Os.57476.1.A1_x_at	2.29148	3.77687	---
LOC_Os01g16146	Os01g0266500	Os.20404.1.S1_at	2.292	4.04292	BGIOSGA001931-TA // bgi_ris // 1 // Cross Hyb Matching Probes /// Os01t0266500-01 // rapdb // 1 // Cross Hyb Matching Probes
LOC_Os05g26990	Os05g0335401	Os.7867.3.S1_at	2.29674	3.08912	---
LOC_Os04g50850	Os04g0595000	Os.54852.1.S1_at	2.31107	4.26922	---
LOC_Os06g22829	Os06g0334600	Os.46955.1.A1_at	2.31107	1.97177	---
LOC_Os05g37350	Os05g0445900	OsAffx.14993.1.S1_x_at	2.32396	1.43917	Os05t0446550-00 // rapdb // 6 // Cross Hyb Matching Probes
LOC_Os01g35230	Os01g0536400	Os.41016.1.S1_at	2.3245	2.47219	---
LOC_Os07g38280	Os07g0570500	Os.27588.2.S1_at	2.32883	3.08912	NM_001188336 // refseq // 1 // Cross Hyb Matching Probes
LOC_Os08g29615	Os08g0385400	Os.27458.1.A1_at	2.33699	3.43915	LOC_Os08g16470.1 // rgap // 3 // Cross Hyb Matching Probes
LOC_Os06g01410	Os06g0103700	Os.7390.1.S1_at	2.33809	4.26922	BGIOSGA022111-TA // bgi_ris // 8 // Cross Hyb Matching Probes /// Os06t0103700-01 // rapdb // 8 // Cross Hyb Matching Probes /// Os06t0103700-02 // rapdb // 8 // Cross Hyb Matching Probes
LOC_Os01g72700	Os01g0957100	Os.43021.1.S1_at	2.33863	2.25889	BGIOSGA005203-TA // bgi_ris // 3 // Cross Hyb Matching Probes /// Os01t0957100-01 // rapdb // 3 // Cross Hyb Matching Probes
LOC_Os03g09070	Os03g0190300	Os.43892.1.S1_at	2.34742	2.47219	BGIOSGA011305-TA // bgi_ris // 8 // Cross Hyb Matching Probes /// Os03t0190300-00 // rapdb // 8 // Cross Hyb Matching Probes
LOC_Os05g27110	Os01g0745300	Os.5530.2.S1_s_at	2.34797	3.08912	---
LOC_Os01g65590	Os01g0877400	OsAffx.11744.1.S1_x_at	2.34797	2.60839	LOC_Os05g35266.1 // rgap // 1 // Cross Hyb Matching Probes /// LOC_Os05g35266.3 // rgap // 1 // Cross Hyb Matching Probes /// LOC_Os05g35266.2 // rgap // 1 // Cross Hyb Matching Probes /// BGIOSGA018019-TA // bgi_ris // 1 // Cross Hyb Matching Probes /// Os05t0427200-02 // rapdb // 1 // Cross Hyb Matching Probes /// Os05t0427200-01 // rapdb // 1 // Cross Hyb Matching Probes /// NM_001062141 // re…
LOC_Os08g12430	Os08g0220600	Os.51684.1.S1_at	2.34852	3.12108	---
LOC_Os04g31090 LOC_Os08g12430	Os04g0380000	Os.52823.1.S2_at	2.35128	2.56499	---
LOC_Os08g23110	Os08g0320000	Os.33205.1.S1_at	2.36798	2.61301	BGIOSGA028440-TA // bgi_ris // 3 // Cross Hyb Matching Probes
LOC_Os02g44520	Os02g0664300	Os.27950.1.S1_a_at	2.37304	2.60839	---
LOC_Os12g05920	Os12g0155300	OsAffx.19510.1.S1_at	2.3753	1.79246	---
LOC_Os01g35830	Os01g0539900	Os.9577.1.S1_at	2.38039	2.60839	---
LOC_Os05g43830	Os05g0513900	Os.5650.1.S1_at	2.38607	2.87008	BGIOSGA017731-TA // bgi_ris // 8 // Cross Hyb Matching Probes /// Os05t0513900-02 // rapdb // 8 // Cross Hyb Matching Probes /// Os05t0513900-01 // rapdb // 8 // Cross Hyb Matching Probes
LOC_Os01g39800	Os01g0580000	Os.9781.1.S1_at	2.38777	3.77687	---
LOC_Os01g37110	Os01g0551800	OsAffx.23536.2.S1_at	2.39063	4.76253	BGIOSGA003745-TA // bgi_ris // 5 // Cross Hyb Matching Probes
LOC_Os04g42134	Os04g0499200	Os.48667.1.A1_at	2.39234	2.80057	BGIOSGA014790-TA // bgi_ris // 3 // Cross Hyb Matching Probes /// BGIOSGA018165-TA // bgi_ris // 4 // Cross Hyb Matching Probes /// Os04t0499200-01 // rapdb // 8 // Cross Hyb Matching Probes
LOC_Os04g20180	Os04g0269700	Os.52852.1.S1_at	2.39349	3.43915	---
LOC_Os01g12160	---	Os.9842.1.S1_at	2.39866	2.60839	---
LOC_Os01g43870	Os01g0629400	Os.834.1.S1_a_at	2.40732	3.12108	Os01t0629400-02 // rapdb // 6 // Cross Hyb Matching Probes
LOC_Os12g16280	Os12g0263800	Os.14533.1.S1_a_at	2.42836	2.71528	LOC_Os12g16220.3 // rgap // 1 // Cross Hyb Matching Probes /// LOC_Os12g16220.2 // rgap // 1 // Cross Hyb Matching Probes /// LOC_Os12g16240.1 // rgap // 4 // Cross Hyb Matching Probes /// LOC_Os12g16410.1 // rgap // 1 // Cross Hyb Matching Probes /// LOC_Os12g16410.2 // rgap // 1 // Cross Hyb Matching Probes /// BGIOSGA018531-TA // bgi_ris // 2 // Cross Hyb Matching Probes /// BGIOSGA018535-TA /…
LOC_Os01g16152 LOC_Os01g16152 LOC_Os01g16152	Os01g0266600	OsAffx.11075.1.S1_x_at	2.4325	3.41078	LOC_Os01g16146.1 // rgap // 7 // Cross Hyb Matching Probes /// BGIOSGA001932-TA // bgi_ris // 3 // Cross Hyb Matching Probes /// Os01t0266500-01 // rapdb // 7 // Cross Hyb Matching Probes /// NM_001049214 // refseq // 7 // Cross Hyb Matching Probes
LOC_Os02g31920	Os02g0518800	Os.49414.1.S1_at	2.43309	3.12108	LOC_Os02g31926.1 // rgap // 7 // Cross Hyb Matching Probes
LOC_Os01g47610	Os01g0666400	OsAffx.11508.1.S1_at	2.43368	2.87008	---
LOC_Os05g32610	Os05g0392400	Os.35247.1.S1_at	2.47036	4.26922	BGIOSGA019810-TA // bgi_ris // 2 // Cross Hyb Matching Probes /// Os05t0392400-01 // rapdb // 2 // Cross Hyb Matching Probes
LOC_Os11g14380	Os11g0249000	Os.48915.1.S1_at	2.48201	2.61301	---
LOC_Os05g40900	---	Os.26497.1.S1_at	2.50125	2.71528	---
LOC_Os05g05530	Os05g0148000	Os.27236.2.A1_at	2.52461	2.47219	---
LOC_Os09g26004	---	Os.53536.1.S1_at	2.53614	3.41078	---
LOC_Os05g35360	Os05g0428100	OsAffx.4526.1.S1_at	2.54842	2.60839	---
LOC_Os01g29610	Os01g0391500 /// Os10g0446600	Os.17455.1.S1_at	2.55232	3.57156	---
LOC_Os07g09110	Os07g0189400	Os.54796.1.S1_at	2.55232	2.87008	BGIOSGA024693-TA // bgi_ris // 5 // Cross Hyb Matching Probes
LOC_Os03g05020	Os03g0143800	OsAffx.24968.1.S1_at	2.55363	3.08912	---
LOC_Os07g27300	Os07g0456400	Os.27553.2.S1_at	2.56805	2.80057	---
LOC_Os03g17470	Os03g0283100	Os.27671.1.S1_at	2.58465	3.18786	LOC_Os03g17470.1 // rgap // 7 // Cross Hyb Matching Probes /// BGIOSGA010969-TA // bgi_ris // 7 // Cross Hyb Matching Probes /// Os03t0283100-02 // rapdb // 7 // Cross Hyb Matching Probes /// Os03t0283100-01 // rapdb // 7 // Cross Hyb Matching Probes
LOC_Os02g56360	Os02g0807700 /// Os07g0472200	Os.18659.1.S1_s_at	2.58532	3.12108	LOC_Os05g51380.2 // rgap // 1 // Cross Hyb Matching Probes
LOC_Os05g22940	Os05g0295300	OsAffx.4399.1.S1_x_at	2.59875	2.25889	---
LOC_Os03g22400	Os03g0344300	Os.46290.1.A1_at	2.60417	3.57156	---
LOC_Os12g21789	Os12g0406100	OsAffx.31826.1.S1_x_at	2.60485	2.80057	---
LOC_Os11g06934	Os11g0170400	Os.49433.1.S1_x_at	2.60688	2.25889	LOC_Os02g39530.1 // rgap // 1 // Cross Hyb Matching Probes /// LOC_Os02g39530.3 // rgap // 1 // Cross Hyb Matching Probes /// LOC_Os02g39530.2 // rgap // 1 // Cross Hyb Matching Probes /// Os02t0608200-01 // rapdb // 1 // Cross Hyb Matching Probes /// Os11t0170400-01 // rapdb // 7 // Cross Hyb Matching Probes /// NM_001053920 // refseq // 1 // Cross Hyb Matching Probes
LOC_Os03g16900	Os03g0277000	Os.6346.1.S1_at	2.61917	2.71528	---
LOC_Os04g24110	Os04g0305700	Os.52577.1.S1_at	2.62743	2.87008	BGIOSGA016110-TA // bgi_ris // 5 // Cross Hyb Matching Probes /// Os04t0305700-02 // rapdb // 6 // Cross Hyb Matching Probes /// Os04t0305700-01 // rapdb // 6 // Cross Hyb Matching Probes
LOC_Os03g38440	Os03g0581100	Os.18399.1.S1_at	2.62881	2.71528	---
LOC_Os07g02470	---	OsAffx.16047.1.S1_x_at	2.63644	2.56499	---
LOC_Os10g27274	Os10g0412600	Os.16957.1.S1_at	2.6434	2.87008	LOC_Os03g39655.1 // rgap // 7 // Cross Hyb Matching Probes /// LOC_Os10g27274.3 // rgap // 8 // Cross Hyb Matching Probes /// LOC_Os10g27274.1 // rgap // 8 // Cross Hyb Matching Probes /// ChrUn.fgenesh.mRNA.8 // rgap // 1 // Cross Hyb Matching Probes /// Os03t0593700-00 // rapdb // 5 // Cross Hyb Matching Probes /// Os04t0331650-00 // rapdb // 5 // Cross Hyb Matching Probes /// Os10t0412600-01 /…
LOC_Os12g24540	Os12g0433200	Os.50817.1.S1_x_at	2.6441	3.12108	LOC_Os12g24540.1 // rgap // 7 // Cross Hyb Matching Probes /// BGIOSGA036283-TA // bgi_ris // 7 // Cross Hyb Matching Probes /// Os12t0433200-01 // rapdb // 7 // Cross Hyb Matching Probes
LOC_Os04g01600	Os04g0106400	Os.49487.2.S1_at	2.64901	2.60839	---
LOC_Os07g12560	Os07g0228400	Os.29745.1.S2_at	2.66383	3.12108	---
LOC_Os09g03310	Os09g0120800	Os.46330.1.S1_at	2.69179	1.97177	---
LOC_Os08g15444	Os08g0254200	Os.38279.1.S1_at	2.70636	3.12108	LOC_Os08g15444.2 // rgap // 3 // Cross Hyb Matching Probes
LOC_Os11g10750	Os11g0213600	Os.12187.1.S1_at	2.72926	2.87008	NM_001074028 // refseq // 6 // Cross Hyb Matching Probes
LOC_Os02g47744	Os02g0706400	OsAffx.24769.1.S1_s_at	2.73523	2.25889	---
LOC_Os11g04380	Os11g0139400	Os.55139.1.S1_at	2.75558	2.60839	LOC_Os12g04170.1 // rgap // 3 // Cross Hyb Matching Probes /// BGIOSGA034759-TA // bgi_ris // 2 // Cross Hyb Matching Probes /// BGIOSGA036956-TA // bgi_ris // 2 // Cross Hyb Matching Probes /// Os11t0139400-01 // rapdb // 2 // Cross Hyb Matching Probes /// Os12t0136100-00 // rapdb // 2 // Cross Hyb Matching Probes /// NM_001072633 // refseq // 2 // Cross Hyb Matching Probes
LOC_Os12g09584	---	Os.15307.1.S1_at	2.7571	1.79246	---
LOC_Os11g13500	Os12g0263800	Os.52396.1.S1_at	2.76702	3.12108	---
LOC_Os08g33660	Os08g0433400	Os.22375.1.S1_x_at	2.78009	2.61301	BGIOSGA026935-TA // bgi_ris // 6 // Cross Hyb Matching Probes
LOC_Os01g53450	Os01g0736400	Os.25227.1.S1_s_at	2.78164	3.11069	---
LOC_Os03g54160	Os03g0752800	Os.50429.1.S1_at	2.78242	3.57156	---
LOC_Os04g31400	Os04g0382850	OsAffx.3965.1.S1_at	2.81136	2.60839	---
LOC_Os03g50030	Os03g0708000	Os.3160.1.S1_at	2.82087	2.61301	BGIOSGA013421-TA // bgi_ris // 3 // Cross Hyb Matching Probes /// Os03t0708000-01 // rapdb // 3 // Cross Hyb Matching Probes
LOC_Os08g31580	Os08g0408500	Os.5599.1.S1_at	2.84172	2.71528	BGIOSGA028650-TA // bgi_ris // 3 // Cross Hyb Matching Probes /// Os08t0408500-01 // rapdb // 3 // Cross Hyb Matching Probes
LOC_Os06g08884	---	Os.27548.1.A1_a_at	2.84414	2.47219	---
LOC_Os03g19920	Os03g0313200	OsAffx.12948.1.S1_at	2.88268	3.18786	---
LOC_Os01g19820	Os01g0303800	Os.26698.1.S1_a_at	2.89017	3.08912	BGIOSGA003340-TA // bgi_ris // 4 // Cross Hyb Matching Probes /// Os01t0303800-01 // rapdb // 4 // Cross Hyb Matching Probes /// Os01t0303800-02 // rapdb // 4 // Cross Hyb Matching Probes
LOC_Os03g54063	Os03g0751800	Os.52426.1.S1_at	2.90529	1.43917	LOC_Os03g54063.2 // rgap // 4 // Cross Hyb Matching Probes /// LOC_Os03g54063.3 // rgap // 4 // Cross Hyb Matching Probes /// Os03t0751800-01 // rapdb // 1 // Cross Hyb Matching Probes
LOC_Os02g51390	Os02g0749000 /// Os08g0307000	Os.24562.1.S1_at	2.91206	4.26922	LOC_Os02g51390.2 // rgap // 4 // Cross Hyb Matching Probes
LOC_Os12g23754	---	Os.52176.1.S1_at	2.918	3.12108	---
LOC_Os06g06440	Os06g0158900	Os.27427.1.S1_at	2.92398	2.61301	BGIOSGA021866-TA // bgi_ris // 4 // Cross Hyb Matching Probes /// Os06t0158900-00 // rapdb // 4 // Cross Hyb Matching Probes
LOC_Os06g12500	Os06g0231050	OsAffx.15391.1.S1_at	2.93255	4.76253	---
LOC_Os04g49260	Os04g0581800	Os.55252.1.S1_at	2.93255	3.12108	---
LOC_Os04g54240	Os04g0635100	Os.9445.1.S1_at	2.93772	3.12108	---
LOC_Os12g16240	Os12g0263500	Os.48109.1.A1_x_at	2.94204	2.61301	LOC_Os12g16220.3 // rgap // 1 // Cross Hyb Matching Probes /// LOC_Os12g16220.2 // rgap // 1 // Cross Hyb Matching Probes /// LOC_Os12g16280.1 // rgap // 4 // Cross Hyb Matching Probes /// BGIOSGA018535-TA // bgi_ris // 1 // Cross Hyb Matching Probes /// Os12t0263200-01 // rapdb // 1 // Cross Hyb Matching Probes /// NM_001073057 // refseq // 1 // Cross Hyb Matching Probes
LOC_Os04g20210	Os04g0269900	Os.50289.1.S1_at	2.94464	3.08912	---
LOC_Os12g16240	Os12g0263500	Os.48109.1.A1_s_at	2.97177	2.71528	LOC_Os12g16220.3 // rgap // 1 // Cross Hyb Matching Probes /// LOC_Os12g16220.2 // rgap // 2 // Cross Hyb Matching Probes /// BGIOSGA018535-TA // bgi_ris // 1 // Cross Hyb Matching Probes /// Os12t0263200-01 // rapdb // 2 // Cross Hyb Matching Probes /// NM_001073057 // refseq // 1 // Cross Hyb Matching Probes
LOC_Os08g16914	Os08g0270500	Os.14348.1.S1_at	2.97885	1.34024	---
LOC_Os06g50679	Os06g0720500 /// Os06g0722200	Os.46441.1.S1_at	2.98507	2.56499	LOC_Os06g50715.1 // rgap // 3 // Cross Hyb Matching Probes /// NM_001065136 // refseq // 1 // Cross Hyb Matching Probes
LOC_Os04g33970	Os04g0416400	Os.26986.1.A1_at	3.02297	2.87008	LOC_Os04g33970.1 // rgap // 4 // Cross Hyb Matching Probes
LOC_Os01g16170	Os01g0266800	Os.15490.1.S1_at	3.02663	2.56499	BGIOSGA001929-TA // bgi_ris // 3 // Cross Hyb Matching Probes /// Os01t0266800-01 // rapdb // 4 // Cross Hyb Matching Probes
LOC_Os07g13770	Os07g0241500	Os.14631.1.S1_at	3.02939	1.34024	BGIOSGA025439-TA // bgi_ris // 8 // Cross Hyb Matching Probes /// Os07t0241500-01 // rapdb // 8 // Cross Hyb Matching Probes
LOC_Os01g29469	Os01g0390900	Os.54170.1.S1_at	3.0303	2.87008	---
LOC_Os02g08110	Os02g0177700	Os.50143.1.S1_at	3.05064	3.12108	BGIOSGA007031-TA // bgi_ris // 5 // Cross Hyb Matching Probes /// Os02t0177700-01 // rapdb // 6 // Cross Hyb Matching Probes
LOC_Os07g12470	Os07g0227200	Os.34312.1.S1_at	3.08356	3.08912	---
LOC_Os07g48690	Os07g0686500	Os.49951.1.S1_at	3.08356	3.12108	BGIOSGA026420-TA // bgi_ris // 8 // Cross Hyb Matching Probes /// Os07t0686500-01 // rapdb // 8 // Cross Hyb Matching Probes
LOC_Os06g12649	Os06g0232800	Os.49405.1.A1_at	3.09215	2.41834	---
LOC_Os08g06450	Os08g0161800	Os.23792.2.S1_x_at	3.14465	4.50548	Os08t0161800-01 // rapdb // 1 // Cross Hyb Matching Probes
LOC_Os03g27003	---	Os.24360.1.S2_at	3.1506	2.80057	---
LOC_Os07g48760	Os07g0687000	OsAffx.16766.1.S1_at	3.17662	2.60839	---
LOC_Os02g40440	Os02g0617400	Os.55447.1.S1_at	3.18674	1.79246	BGIOSGA008629-TA // bgi_ris // 4 // Cross Hyb Matching Probes /// Os02t0617400-01 // rapdb // 4 // Cross Hyb Matching Probes
LOC_Os12g07810	Os12g0177900	Os.23454.1.A1_at	3.18878	2.47219	BGIOSGA037093-TA // bgi_ris // 7 // Cross Hyb Matching Probes /// Os12t0178000-01 // rapdb // 7 // Cross Hyb Matching Probes
LOC_Os01g37280	Os01g0553600	Os.14362.1.S1_at	3.18878	3.12108	LOC_Os01g37280.6 // rgap // 6 // Cross Hyb Matching Probes /// LOC_Os01g37280.5 // rgap // 6 // Cross Hyb Matching Probes /// LOC_Os01g37280.4 // rgap // 6 // Cross Hyb Matching Probes /// LOC_Os01g37280.8 // rgap // 6 // Cross Hyb Matching Probes /// LOC_Os01g37280.7 // rgap // 6 // Cross Hyb Matching Probes
LOC_Os02g27674	Os02g0478050	Os.26004.2.S1_at	3.23206	2.47219	LOC_Os02g27674.2 // rgap // 5 // Cross Hyb Matching Probes /// NM_001186033 // refseq // 5 // Cross Hyb Matching Probes
LOC_Os11g24180	Os11g0430000	OsAffx.31105.1.S1_at	3.25627	2.25889	---
LOC_Os09g04504	Os09g0131400	Os.28412.1.S1_a_at	3.27118	2.41834	Os09t0131400-02 // rapdb // 7 // Cross Hyb Matching Probes /// Os09t0131400-03 // rapdb // 7 // Cross Hyb Matching Probes
LOC_Os10g28060	Os10g0416200	Os.46477.1.S1_at	3.28623	1.43917	BGIOSGA031922-TA // bgi_ris // 4 // Cross Hyb Matching Probes /// Os10t0416200-01 // rapdb // 4 // Cross Hyb Matching Probes
LOC_Os06g43880	Os06g0646900	Os.50648.1.S1_at	3.30469	3.08912	---
LOC_Os03g53150	Os03g0742900	Os.8585.1.S1_at	3.32226	3.77687	LOC_Os03g53150.2 // rgap // 7 // Cross Hyb Matching Probes /// BGIOSGA009837-TA // bgi_ris // 7 // Cross Hyb Matching Probes /// Os03t0742900-03 // rapdb // 6 // Cross Hyb Matching Probes /// Os03t0742900-01 // rapdb // 7 // Cross Hyb Matching Probes
LOC_Os06g51100	Os06g0726600	Os.49835.1.S1_at	3.32226	2.60839	---
LOC_Os02g44550	Os02g0665000	Os.8062.1.S1_at	3.32557	2.60839	---
LOC_Os05g39650	Os05g0473900	Os.15328.1.A1_at	3.32889	3.57156	---
LOC_Os01g66890	Os01g0893400	Os.26388.3.S1_x_at	3.34448	2.60839	BGIOSGA004968-TA // bgi_ris // 3 // Cross Hyb Matching Probes
LOC_Os03g14915	Os03g0254200	Os.11804.1.S1_at	3.36474	3.57156	---
LOC_Os12g36680	Os12g0552800	Os.27640.1.A1_s_at	3.37041	2.25889	BGIOSGA037566-TA // bgi_ris // 6 // Cross Hyb Matching Probes
LOC_Os07g22494	Os07g0407700	Os.33350.1.S1_at	3.39674	2.60839	LOC_Os05g27110.2 // rgap // 2 // Cross Hyb Matching Probes
LOC_Os01g35789	---	Os.10093.1.A1_at	3.39905	1.43917	---
LOC_Os08g25720	Os08g0345700	Os.6055.3.S1_x_at	3.42583	2.71528	---
LOC_Os01g26370	Os01g0366100	Os.27319.1.A1_at	3.42818	2.60839	LOC_Os01g26370.2 // rgap // 1 // Cross Hyb Matching Probes /// Os01t0366100-01 // rapdb // 2 // Cross Hyb Matching Probes
LOC_Os01g46570	Os01g0654100	Os.38060.2.S1_x_at	3.47464	2.25889	LOC_Os01g46570.2 // rgap // 7 // Cross Hyb Matching Probes
LOC_Os02g44230	Os02g0661100	Os.6092.1.S1_at	3.48189	2.60839	---
LOC_Os03g04530	Os03g0138200	Os.18623.1.S1_at	3.58938	2.25889	BGIOSGA011813-TA // bgi_ris // 5 // Cross Hyb Matching Probes /// Os03t0138200-01 // rapdb // 5 // Cross Hyb Matching Probes /// NM_001055443 // refseq // 8 // Cross Hyb Matching Probes
LOC_Os03g06850	Os03g0164300	Os.38278.2.S1_at	3.63504	3.08912	LOC_Os03g06850.3 // rgap // 3 // Cross Hyb Matching Probes
LOC_Os09g22540	Os09g0393200	OsAffx.29979.1.S1_x_at	3.64033	2.80057	LOC_Os09g22040.1 // rgap // 2 // Cross Hyb Matching Probes
LOC_Os07g09914	---	Os.23095.1.S1_at	3.64299	1.34024	---
LOC_Os04g33640	Os04g0412300	Os.47778.1.A1_s_at	3.79363	2.56499	Os04t0412300-02 // rapdb // 2 // Cross Hyb Matching Probes
LOC_Os01g70720	Os01g0933400 /// Os12g0267064	Os.38191.2.S1_at	3.80228	2.25889	---
LOC_Os02g15260	---	OsAffx.12051.1.S1_at	3.80952	1.34024	---
LOC_Os08g12780	Os08g0224300	Os.25324.2.S1_at	3.81679	1.34024	---
LOC_Os06g18010	Os06g0288200	Os.53164.1.S1_at	3.82555	3.66807	BGIOSGA022718-TA // bgi_ris // 6 // Cross Hyb Matching Probes /// Os06t0288300-01 // rapdb // 6 // Cross Hyb Matching Probes
LOC_Os12g09550	Os12g0197200	Os.50499.1.S2_at	3.8625	2.71528	---
LOC_Os10g30150	Os10g0437500	Os.5338.1.S1_at	4.02739	3.43915	BGIOSGA031858-TA // bgi_ris // 4 // Cross Hyb Matching Probes /// BGIOSGA033010-TA // bgi_ris // 4 // Cross Hyb Matching Probes /// Os10t0437500-01 // rapdb // 5 // Cross Hyb Matching Probes
LOC_Os02g03710	Os02g0129800	Os.56074.1.S1_at	4.33463	2.47219	BGIOSGA007196-TA // bgi_ris // 3 // Cross Hyb Matching Probes /// Os02t0129800-01 // rapdb // 3 // Cross Hyb Matching Probes
LOC_Os05g41270	Os05g0491900	OsAffx.15056.1.S1_s_at	5.15464	3.12108	BGIOSGA017808-TA // bgi_ris // 3 // Cross Hyb Matching Probes /// NM_001062447 // refseq // 3 // Cross Hyb Matching Probes
LOC_Os09g16520	Os09g0334600	OsAffx.29875.1.S1_at	5.24109	0.523333	Os09t0334600-00 // rapdb // 2 // Cross Hyb Matching Probes
LOC_Os09g30320	Os09g0480900	Os.56088.1.S1_at	5.46448	2.47219	Os09t0480900-01 // rapdb // 3 // Cross Hyb Matching Probes
LOC_Os09g01670	---	OsAffx.29670.1.S1_at	5.61798	2.80057	---
LOC_Os09g20340	Os09g0368900	OsAffx.6341.1.S1_at	5.69476	2.56499	---
LOC_Os09g14550	Os09g0314500	OsAffx.6271.1.S1_at	5.8651	3.12108	---
LOC_Os04g42720	Os04g0506300	Os.51743.1.S1_at	7.51315	2.56499	---
LOC_Os06g44410	Os06g0654300	OsAffx.28099.1.S1_at	7.66871	2.60839	---
LOC_Os11g18194	Os11g0285000	Os.53034.1.A1_at	9.46074	1.34024	BGIOSGA034145-TA // bgi_ris // 5 // Cross Hyb Matching Probes /// Os11t0285000-01 // rapdb // 8 // Cross Hyb Matching Probes

## Sheet: GroupIV
D. Identification of differentially expressed genes associated with GroupIV (SaSbSc vs SaSb)
MSU ID	Gene Symbol	ProbeSet ID	Fold Change	Q-value(%)	Description
LOC_Os03g14310	Os03g0247300	Os.17054.1.S1_at	0.0214115	0	---
LOC_Os11g08440	Os11g0187500	Os.32737.1.S1_at	0.150871	0	BGIOSGA034959-TA // bgi_ris // 2 // Cross Hyb Matching Probes /// Os11t0187500-01 // rapdb // 2 // Cross Hyb Matching Probes /// Os11t0187500-02 // rapdb // 2 // Cross Hyb Matching Probes
LOC_Os08g17500	Os08g0277200	Os.54671.1.S1_at	0.153346	0	BGIOSGA028355-TA // bgi_ris // 2 // Cross Hyb Matching Probes /// Os08t0277200-01 // rapdb // 2 // Cross Hyb Matching Probes
LOC_Os10g06000	Os10g0150800	Os.8385.2.S1_at	0.183533	0	---
LOC_Os05g46480	Os05g0542500	Os.12551.1.S1_s_at	0.19108	0	LOC_Os05g46480.2 // rgap // 7 // Cross Hyb Matching Probes /// BGIOSGA020289-TA // bgi_ris // 1 // Cross Hyb Matching Probes /// Os05t0542500-01 // rapdb // 1 // Cross Hyb Matching Probes /// Os05t0542500-02 // rapdb // 1 // Cross Hyb Matching Probes
LOC_Os03g07994	Os03g0177100	Os.20860.1.S1_at	2.00441	0.845198	NM_001188754 // refseq // 1 // Cross Hyb Matching Probes /// NM_001188869 // refseq // 2 // Cross Hyb Matching Probes
LOC_Os03g26440	Os03g0381100	OsAffx.13054.1.S1_at	2.00521	2.03554	NM_001056774 // refseq // 7 // Cross Hyb Matching Probes
LOC_Os03g38170	Os03g0578500	OsAffx.13228.1.S1_at	2.00602	2.03554	BGIOSGA013005-TA // bgi_ris // 6 // Cross Hyb Matching Probes
LOC_Os01g41780	Os01g0601700	Os.40423.1.S1_at	2.00723	3.23687	---
LOC_Os03g49400	Os03g0700800	Os.49792.1.S1_x_at	2.00844	0	---
LOC_Os02g02670	Os02g0118900	OsAffx.24072.1.S1_at	2.01005	3.23687	---
LOC_Os03g50520	Os03g0713100	OsAffx.13442.2.S1_at	2.01288	0	---
LOC_Os02g55110	Os02g0794300	OsAffx.24876.1.S1_at	2.01532	1.28278	Os02t0794300-01 // rapdb // 3 // Cross Hyb Matching Probes /// NM_001054910 // refseq // 4 // Cross Hyb Matching Probes
LOC_Os06g50300	Os06g0716700	Os.12393.1.S1_at	2.01572	4.03107	---
LOC_Os10g41030	Os10g0559700	Os.18330.1.S1_at	2.01776	1.13045	---
LOC_Os01g61420	Os01g0830200	Os.47928.1.S2_at	2.02102	0	---
LOC_Os08g29615	Os08g0385400	Os.27458.1.A1_at	2.02143	2.85803	LOC_Os08g16470.1 // rgap // 3 // Cross Hyb Matching Probes
LOC_Os02g40440	Os02g0617400	Os.55447.1.S1_at	2.02347	1.03553	BGIOSGA008629-TA // bgi_ris // 4 // Cross Hyb Matching Probes /// Os02t0617400-01 // rapdb // 4 // Cross Hyb Matching Probes
LOC_Os07g38280	Os07g0570500	Os.27588.2.S1_at	2.02552	1.84564	NM_001188336 // refseq // 1 // Cross Hyb Matching Probes
LOC_Os11g08090	---	OsAffx.18741.1.S1_at	2.02593	0	BGIOSGA034933-TA // bgi_ris // 5 // Cross Hyb Matching Probes
LOC_Os01g74310	Os01g0974300	Os.42948.1.S1_x_at	2.02799	0.845198	---
LOC_Os04g20180	Os04g0269700	Os.52852.1.S1_at	2.03211	2.85803	---
LOC_Os01g32840	---	Os.53269.1.S1_at	2.03542	0.845198	---
LOC_Os10g42510	Os10g0575800	Os.46614.2.S1_x_at	2.0404	0	---
LOC_Os04g51430	Os04g0603800	Os.51756.1.A1_at	2.04207	1.03553	Os04t0603800-01 // rapdb // 6 // Cross Hyb Matching Probes
LOC_Os01g40250	---	OsAffx.23600.2.S1_at	2.04248	4.73122	---
LOC_Os01g49940	Os01g0694400	Os.36273.2.S1_x_at	2.04248	0.95801	Os01t0694300-01 // rapdb // 6 // Cross Hyb Matching Probes /// NM_001050487 // refseq // 6 // Cross Hyb Matching Probes
LOC_Os04g15550	Os04g0226400	Os.17370.2.S1_x_at	2.04374	3.23687	LOC_Os04g15550.2 // rgap // 1 // Cross Hyb Matching Probes /// LOC_Os10g30951.1 // rgap // 1 // Cross Hyb Matching Probes /// LOC_Os12g16280.1 // rgap // 1 // Cross Hyb Matching Probes /// NM_001189250 // refseq // 1 // Cross Hyb Matching Probes /// NM_001189520 // refseq // 2 // Cross Hyb Matching Probes /// NM_001189953 // refseq // 1 // Cross Hyb Matching Probes
LOC_Os09g09490	Os09g0267800	OsAffx.17614.1.S1_at	2.04625	0.95801	---
LOC_Os09g04890	Os09g0134500	Os.7059.2.S1_x_at	2.04666	2.03554	---
LOC_Os06g51270	Os06g0728766	OsAffx.28210.1.S1_at	2.04876	0	LOC_Os02g39340.1 // rgap // 1 // Cross Hyb Matching Probes /// NM_001053909 // refseq // 1 // Cross Hyb Matching Probes
LOC_Os06g46372	Os06g0677400	OsAffx.15952.1.S1_at	2.05002	4.03107	---
LOC_Os07g47490	Os07g0671500	Os.50601.1.S1_x_at	2.05973	2.03554	---
LOC_Os03g15540	Os03g0261900	Os.48014.1.S1_x_at	2.06143	0	---
LOC_Os07g13234	---	Os.17937.1.S1_a_at	2.06186	0	LOC_Os04g21110.1 // rgap // 1 // Cross Hyb Matching Probes /// BGIOSGA016052-TA // bgi_ris // 1 // Cross Hyb Matching Probes /// Os03t0382350-01 // rapdb // 3 // Cross Hyb Matching Probes /// Os04t0280200-01 // rapdb // 1 // Cross Hyb Matching Probes /// Os07t0236200-01 // rapdb // 3 // Cross Hyb Matching Probes /// NM_001186905 // refseq // 1 // Cross Hyb Matching Probes
LOC_Os12g39630	Os12g0586100	Os.15247.1.S1_s_at	2.06186	3.23687	BGIOSGA035923-TA // bgi_ris // 6 // Cross Hyb Matching Probes /// Os12t0586100-01 // rapdb // 6 // Cross Hyb Matching Probes /// LOC_Os12g39620.3 // rgap // 11 // Negative Strand Matching Probes /// LOC_Os12g39620.5 // rgap // 11 // Negative Strand Matching Probes /// LOC_Os12g39620.2 // rgap // 11 // Negative Strand Matching Probes /// LOC_Os12g39620.4 // rgap // 11 // Negative Strand Matching P…
LOC_Os03g54220	---	Os.23317.1.S1_at	2.06313	0.845198	LOC_Os09g14614.3 // rgap // 4 // Cross Hyb Matching Probes /// LOC_Os09g14614.2 // rgap // 2 // Cross Hyb Matching Probes /// BGIOSGA009794-TA // bgi_ris // 3 // Cross Hyb Matching Probes
LOC_Os01g16152	Os01g0266600	OsAffx.11075.1.S1_x_at	2.06526	0.95801	LOC_Os01g16146.1 // rgap // 7 // Cross Hyb Matching Probes /// BGIOSGA001932-TA // bgi_ris // 3 // Cross Hyb Matching Probes /// Os01t0266500-01 // rapdb // 7 // Cross Hyb Matching Probes /// NM_001049214 // refseq // 7 // Cross Hyb Matching Probes
LOC_Os01g49020	Os01g0683500	OsAffx.21499.1.S1_at	2.06825	4.03107	LOC_Os01g49020.1 // rgap // 3 // Cross Hyb Matching Probes /// BGIOSGA001011-TA // bgi_ris // 6 // Cross Hyb Matching Probes /// Os01t0683550-00 // rapdb // 1 // Cross Hyb Matching Probes
LOC_Os06g51100	Os06g0726600	Os.49835.1.S1_x_at	2.06954	2.22001	LOC_Os06g51100.2 // rgap // 8 // Cross Hyb Matching Probes /// Os06t0726600-01 // rapdb // 8 // Cross Hyb Matching Probes /// NM_001065166 // refseq // 8 // Cross Hyb Matching Probes
LOC_Os04g28300	Os04g0351333	OsAffx.26202.1.S1_at	2.07168	0	---
LOC_Os02g01940	Os02g0109400	OsAffx.11862.1.S1_at	2.07254	0	---
LOC_Os09g07764	---	Os.10066.1.A1_at	2.07512	0	---
LOC_Os06g35670	Os06g0549700	Os.9858.1.S1_at	2.08073	1.03553	LOC_Os06g35670.2 // rgap // 8 // Cross Hyb Matching Probes /// NM_001185352 // refseq // 6 // Cross Hyb Matching Probes
LOC_Os05g35360	Os05g0428100	OsAffx.4526.1.S1_at	2.08117	0.845198	---
LOC_Os11g18770	Os11g0292000	OsAffx.31047.1.S1_at	2.08377	0	---
LOC_Os03g60240	Os03g0816900	Os.52328.1.S1_x_at	2.08638	2.03554	NM_001186758 // refseq // 11 // Negative Strand Matching Probes
LOC_Os07g23990	Os07g0422000	Os.7679.1.S1_at	2.08768	1.03553	BGIOSGA025582-TA // bgi_ris // 2 // Cross Hyb Matching Probes /// Os07t0422000-01 // rapdb // 2 // Cross Hyb Matching Probes
LOC_Os09g24180	---	OsAffx.17867.1.S1_at	2.08812	0	---
LOC_Os02g21190	Os02g0316900	OsAffx.24360.1.S1_x_at	2.08855	0	---
LOC_Os06g08154	Os06g0179800	Os.50451.1.S1_at	2.09293	1.84564	---
LOC_Os04g31090	Os04g0380000	Os.52823.1.S1_at	2.0982	0.845198	---
LOC_Os02g56920	Os02g0814200	Os.27093.1.S1_at	2.1004	3.23687	BGIOSGA005374-TA // bgi_ris // 2 // Cross Hyb Matching Probes /// BGIOSGA005375-TA // bgi_ris // 3 // Cross Hyb Matching Probes /// Os02t0814200-01 // rapdb // 3 // Cross Hyb Matching Probes /// Os02t0814200-02 // rapdb // 3 // Cross Hyb Matching Probes
LOC_Os03g12670	---	Os.12264.2.S1_at	2.10128	0	---
LOC_Os05g25974	Os05g0325400	Os.21300.2.S1_x_at	2.10305	0	LOC_Os01g42690.1 // rgap // 2 // Cross Hyb Matching Probes /// NM_001061742 // refseq // 2 // Cross Hyb Matching Probes
LOC_Os04g58620	Os04g0682800	Os.5720.1.S1_s_at	2.10349	2.03554	---
LOC_Os02g15360	Os02g0252600	Os.17211.1.S1_at	2.10393	0	---
LOC_Os02g06588	Os02g0161300	Os.53125.1.S1_at	2.10571	0	LOC_Os02g06588.1 // rgap // 6 // Cross Hyb Matching Probes /// BGIOSGA007585-TA // bgi_ris // 6 // Cross Hyb Matching Probes /// Os02t0161300-01 // rapdb // 6 // Cross Hyb Matching Probes /// NM_001052512 // refseq // 6 // Cross Hyb Matching Probes
LOC_Os01g69279	Os01g0922000	Os.53512.1.S1_at	2.10659	4.2983	LOC_Os01g69279.2 // rgap // 8 // Cross Hyb Matching Probes
LOC_Os03g52794	Os03g0738100	OsAffx.13472.1.S1_at	2.10881	0.461409	---
LOC_Os05g51380	Os05g0591500	Os.38282.1.S1_at	2.10881	0	LOC_Os05g51380.2 // rgap // 8 // Cross Hyb Matching Probes
LOC_Os02g03710	Os02g0129800	Os.56074.1.S1_at	2.11282	0	BGIOSGA007196-TA // bgi_ris // 3 // Cross Hyb Matching Probes /// Os02t0129800-01 // rapdb // 3 // Cross Hyb Matching Probes
LOC_Os03g06910	Os03g0165100	OsAffx.24999.1.S1_at	2.11909	2.04989	---
LOC_Os01g29230	Os01g0388566	OsAffx.22743.1.S1_x_at	2.12811	0	BGIOSGA003581-TA // bgi_ris // 2 // Cross Hyb Matching Probes
LOC_Os11g07940	Os11g0181900	Os.22793.1.S1_at	2.12902	0	---
LOC_Os05g30790	Os05g0371100	OsAffx.27090.1.S1_at	2.12947	2.22001	---
LOC_Os11g39209	Os11g0605300	Os.52807.1.S1_at	2.13311	4.03107	---
LOC_Os12g16240	Os12g0263500	Os.48109.1.A1_s_at	2.14316	3.23687	LOC_Os12g16220.3 // rgap // 1 // Cross Hyb Matching Probes /// LOC_Os12g16220.2 // rgap // 2 // Cross Hyb Matching Probes /// BGIOSGA018535-TA // bgi_ris // 1 // Cross Hyb Matching Probes /// Os12t0263200-01 // rapdb // 2 // Cross Hyb Matching Probes /// NM_001073057 // refseq // 1 // Cross Hyb Matching Probes
LOC_Os08g31940	Os08g0414300	Os.52322.1.S1_at	2.14408	2.038	---
LOC_Os04g41510	---	OsAffx.26416.1.S1_at	2.151	2.04989	---
LOC_Os10g04050	Os10g0130500	Os.27408.1.S1_at	2.151	0.461409	---
LOC_Os09g12660	Os09g0298200	Os.3122.1.S1_at	2.15239	2.03554	BGIOSGA030039-TA // bgi_ris // 8 // Cross Hyb Matching Probes /// Os09t0298200-02 // rapdb // 8 // Cross Hyb Matching Probes /// Os09t0298200-01 // rapdb // 8 // Cross Hyb Matching Probes
LOC_Os01g56640	Os01g0773200	Os.52837.1.S1_x_at	2.15332	0	LOC_Os01g56640.3 // rgap // 7 // Cross Hyb Matching Probes /// LOC_Os01g56640.1 // rgap // 7 // Cross Hyb Matching Probes /// BGIOSGA000730-TA // bgi_ris // 6 // Cross Hyb Matching Probes /// NM_001050934 // refseq // 7 // Cross Hyb Matching Probes
LOC_Os02g58560	Os02g0832500	Os.38768.1.A1_s_at	2.15471	0	---
LOC_Os09g27970	Os09g0453100 /// Os12g0235300	Os.17844.1.S1_at	2.1631	0.845198	LOC_Os09g27970.1 // rgap // 7 // Cross Hyb Matching Probes /// Os09t0453100-01 // rapdb // 4 // Cross Hyb Matching Probes /// Os12t0235200-01 // rapdb // 4 // Cross Hyb Matching Probes
LOC_Os04g52970	---	OsAffx.14387.1.S1_at	2.16403	0	---
LOC_Os05g26990	Os05g0335401	Os.7867.3.S1_at	2.16497	0.845198	---
LOC_Os10g17630	Os10g0323000	Os.49402.1.S1_at	2.16826	4.73122	LOC_Os10g17630.1 // rgap // 8 // Cross Hyb Matching Probes /// BGIOSGA032688-TA // bgi_ris // 8 // Cross Hyb Matching Probes
LOC_Os06g22829	Os06g0334600	Os.46955.1.A1_at	2.16967	0	---
LOC_Os01g68104	Os01g0909100	OsAffx.2432.1.S1_at	2.17202	0	LOC_Os01g68104.1 // rgap // 6 // Cross Hyb Matching Probes /// BGIOSGA005017-TA // bgi_ris // 6 // Cross Hyb Matching Probes /// Os01t0909100-01 // rapdb // 6 // Cross Hyb Matching Probes
LOC_Os01g65590	Os01g0877400	OsAffx.11744.1.S1_x_at	2.17533	0.461409	LOC_Os05g35266.1 // rgap // 1 // Cross Hyb Matching Probes /// LOC_Os05g35266.3 // rgap // 1 // Cross Hyb Matching Probes /// LOC_Os05g35266.2 // rgap // 1 // Cross Hyb Matching Probes /// BGIOSGA018019-TA // bgi_ris // 1 // Cross Hyb Matching Probes /// Os05t0427200-02 // rapdb // 1 // Cross Hyb Matching Probes /// Os05t0427200-01 // rapdb // 1 // Cross Hyb Matching Probes /// NM_001062141 // re…
LOC_Os08g33660	Os08g0433400	Os.22375.1.S1_x_at	2.17723	0.95801	BGIOSGA026935-TA // bgi_ris // 6 // Cross Hyb Matching Probes
LOC_Os03g05020	Os03g0143800	OsAffx.24968.1.S1_at	2.1777	4.62927	---
LOC_Os07g12560	Os07g0228400	Os.29745.1.S2_at	2.18103	4.73122	---
LOC_Os03g04530	Os03g0138200	Os.18623.1.S1_at	2.18436	0	BGIOSGA011813-TA // bgi_ris // 5 // Cross Hyb Matching Probes /// Os03t0138200-01 // rapdb // 5 // Cross Hyb Matching Probes /// NM_001055443 // refseq // 8 // Cross Hyb Matching Probes
LOC_Os11g48090	Os11g0708600	Os.19577.1.S1_at	2.18675	0	---
LOC_Os07g27300	Os07g0456400	Os.27553.2.S1_at	2.18962	0	---
LOC_Os09g21689	Os09g0385300	Os.14913.2.S1_x_at	2.19058	2.04989	---
LOC_Os06g25500	---	Os.27790.1.A1_at	2.19346	0	LOC_Os06g25470.1 // rgap // 4 // Cross Hyb Matching Probes
LOC_Os07g45210	Os07g0646400	Os.50051.1.S1_at	2.19443	4.2983	---
LOC_Os03g24910	Os03g0363950	OsAffx.3315.1.S1_s_at	2.19684	3.23687	---
LOC_Os03g49464	Os03g0701400	OsAffx.13422.1.S1_at	2.19925	1.28278	---
LOC_Os07g08050	Os07g0177100	Os.52983.1.S1_x_at	2.20216	0	---
LOC_Os09g04924	---	Os.27707.1.S1_at	2.20313	1.13045	---
LOC_Os07g48780	Os07g0687200	Os.51736.1.S1_at	2.20653	0	---
LOC_Os01g72090	Os01g0949400	OsAffx.2460.1.S1_x_at	2.20799	3.23687	Os01t0949400-02 // rapdb // 7 // Cross Hyb Matching Probes
LOC_Os01g67580	Os01g0902100	Os.33212.2.S1_at	2.20946	0	Os01t0902100-00 // rapdb // 3 // Cross Hyb Matching Probes
LOC_Os02g24134	Os02g0437800	Os.6798.1.S1_at	2.21043	0.95801	LOC_Os02g24134.3 // rgap // 4 // Cross Hyb Matching Probes
LOC_Os03g07220	Os03g0168400	OsAffx.25003.1.S1_at	2.21141	0	---
LOC_Os03g35340	---	Os.20811.2.S1_s_at	2.21337	0	---
LOC_Os05g12300	Os05g0214100	Os.26561.1.S1_at	2.21729	2.22001	LOC_Os06g25500.1 // rgap // 2 // Cross Hyb Matching Probes
LOC_Os04g40700	Os04g0483200	Os.50575.2.S1_x_at	2.22321	2.038	---
LOC_Os10g33874	Os10g0479200	Os.46665.1.S1_at	2.2237	0	---
LOC_Os04g51390	Os04g0603000	OsAffx.14365.1.S1_at	2.22568	2.22001	LOC_Os04g51390.1 // rgap // 2 // Cross Hyb Matching Probes /// BGIOSGA017060-TA // bgi_ris // 1 // Cross Hyb Matching Probes /// NM_001187150 // refseq // 2 // Cross Hyb Matching Probes
LOC_Os01g56350	Os01g0769900	Os.26864.2.S1_x_at	2.22866	2.85803	---
LOC_Os03g19570	Os03g0308900	Os.7345.1.S1_x_at	2.22916	4.03107	---
LOC_Os01g57280	Os01g0781200 /// Os01g0781401	Os.35231.1.S1_at	2.23115	2.03554	LOC_Os01g57340.1 // rgap // 2 // Cross Hyb Matching Probes /// BGIOSGA004576-TA // bgi_ris // 1 // Cross Hyb Matching Probes /// Os01t0782100-00 // rapdb // 2 // Cross Hyb Matching Probes /// NM_001185663 // refseq // 2 // Cross Hyb Matching Probes
LOC_Os02g52960	---	OsAffx.3051.1.S1_at	2.23115	0	---
LOC_Os08g15080	---	Os.26996.1.S1_at	2.23164	0	Os08t0249400-01 // rapdb // 4 // Cross Hyb Matching Probes
LOC_Os02g54930	---	OsAffx.12647.1.S1_at	2.23714	2.55951	BGIOSGA009186-TA // bgi_ris // 4 // Cross Hyb Matching Probes /// NM_001186161 // refseq // 2 // Cross Hyb Matching Probes
LOC_Os02g45490	Os02g0677800	Os.49132.1.S1_at	2.25632	2.038	NM_001186247 // refseq // 4 // Cross Hyb Matching Probes
LOC_Os04g47912	Os04g0566900	OsAffx.26511.1.S1_x_at	2.25989	0	LOC_Os04g47906.2 // rgap // 8 // Cross Hyb Matching Probes /// Os04t0566800-01 // rapdb // 8 // Cross Hyb Matching Probes /// NM_001060119 // refseq // 8 // Cross Hyb Matching Probes
LOC_Os07g48520	---	Os.23964.1.S1_at	2.26552	2.038	---
LOC_Os01g46570	Os01g0654100	Os.38060.2.S1_x_at	2.27583	1.03553	LOC_Os01g46570.2 // rgap // 7 // Cross Hyb Matching Probes
LOC_Os01g43870	Os01g0629400	Os.834.1.S1_a_at	2.2779	0.845198	Os01t0629400-02 // rapdb // 6 // Cross Hyb Matching Probes
LOC_Os08g16780	---	OsAffx.29239.1.S1_at	2.28258	4.73122	---
LOC_Os11g24500	Os11g0432800	Os.47897.1.S1_at	2.28311	0.95801	---
LOC_Os02g44520	Os02g0664300	Os.27950.1.S1_a_at	2.28415	0	---
LOC_Os01g41220	Os01g0595400	Os.19344.1.S1_at	2.28467	3.23687	---
LOC_Os03g14260	Os03g0246800	Os.10527.1.S1_a_at	2.29148	4.03107	---
LOC_Os07g14650	Os07g0250300	Os.25866.2.S1_at	2.29358	0	---
LOC_Os11g08980	Os11g0195100	OsAffx.18754.1.S1_at	2.29779	0.461409	---
LOC_Os04g58580	Os04g0682300	Os.53677.1.S1_at	2.30415	0	---
LOC_Os07g12470	Os07g0227200	Os.34312.1.S1_at	2.30468	2.22001	---
LOC_Os09g26004	---	Os.53536.1.S1_at	2.30947	2.03554	---
LOC_Os03g22400	Os03g0344300	Os.46290.1.A1_at	2.31589	2.038	---
LOC_Os10g27300	Os10g0412800	Os.49255.1.S1_at	2.31911	0	BGIOSGA032899-TA // bgi_ris // 1 // Cross Hyb Matching Probes
LOC_Os01g05500	Os01g0148000	Os.46048.1.S1_x_at	2.32612	2.22001	---
LOC_Os05g22940	Os05g0295300	OsAffx.4399.1.S1_x_at	2.33481	0	---
LOC_Os03g01710	Os03g0107400	Os.17650.1.S1_at	2.33699	0	---
LOC_Os02g40410	Os02g0617100	OsAffx.24660.1.S1_x_at	2.34577	1.28278	---
LOC_Os01g15399	---	Os.53569.1.S1_at	2.35571	0	LOC_Os02g30114.1 // rgap // 7 // Cross Hyb Matching Probes /// LOC_Os02g30114.2 // rgap // 7 // Cross Hyb Matching Probes
LOC_Os02g40090	---	Os.34876.1.S1_at	2.35793	0	---
LOC_Os01g58459	---	Os.7853.1.S1_at	2.36574	2.03554	LOC_Os01g58459.1 // rgap // 3 // Cross Hyb Matching Probes
LOC_Os03g16900	Os03g0277000	Os.6346.1.S1_at	2.38039	0	---
LOC_Os09g39130	Os09g0564800	Os.21363.1.S1_at	2.39349	4.62927	LOC_Os08g34850.1 // rgap // 1 // Cross Hyb Matching Probes /// Os08t0448900-00 // rapdb // 1 // Cross Hyb Matching Probes /// NM_001188673 // refseq // 1 // Cross Hyb Matching Probes
LOC_Os03g21964	Os03g0338200	Os.52651.1.A1_at	2.39464	0	---
LOC_Os10g29650	Os10g0432200	Os.46786.1.S1_x_at	2.39808	0	---
LOC_Os09g38790	Os09g0560900	Os.8410.1.S1_at	2.40096	0	---
LOC_Os04g24294	---	Os.49244.1.S1_at	2.40269	2.03554	LOC_Os04g24294.1 // rgap // 2 // Cross Hyb Matching Probes
LOC_Os03g62640	Os03g0843500	Os.11748.2.S2_at	2.40385	0	---
LOC_Os04g33970	Os04g0416400	Os.26986.1.A1_at	2.41022	2.22001	LOC_Os04g33970.1 // rgap // 4 // Cross Hyb Matching Probes
LOC_Os06g10690	Os06g0209300	Os.9899.1.S1_at	2.41313	0	Os06t0209300-02 // rapdb // 5 // Cross Hyb Matching Probes
LOC_Os03g54063	Os03g0751800	Os.52426.1.S1_at	2.4266	0	LOC_Os03g54063.2 // rgap // 4 // Cross Hyb Matching Probes /// LOC_Os03g54063.3 // rgap // 4 // Cross Hyb Matching Probes /// Os03t0751800-01 // rapdb // 1 // Cross Hyb Matching Probes
LOC_Os03g11380	Os03g0212400	OsAffx.25055.1.S1_at	2.44978	0	---
LOC_Os01g13350	Os01g0234800	OsAffx.23224.1.S1_at	2.44978	2.03554	---
LOC_Os05g06510	Os05g0157300	Os.19268.1.S1_at	2.45942	2.03554	BGIOSGA018772-TA // bgi_ris // 2 // Cross Hyb Matching Probes
LOC_Os10g27274	Os10g0412600	Os.16957.1.S1_at	2.46063	0	LOC_Os03g39655.1 // rgap // 7 // Cross Hyb Matching Probes /// LOC_Os10g27274.3 // rgap // 8 // Cross Hyb Matching Probes /// LOC_Os10g27274.1 // rgap // 8 // Cross Hyb Matching Probes /// ChrUn.fgenesh.mRNA.8 // rgap // 1 // Cross Hyb Matching Probes /// Os03t0593700-00 // rapdb // 5 // Cross Hyb Matching Probes /// Os04t0331650-00 // rapdb // 5 // Cross Hyb Matching Probes /// Os10t0412600-01 /…
LOC_Os12g09584	---	Os.15307.1.S1_at	2.46609	0	---
LOC_Os06g40609	Os06g0608401	Os.52495.1.S1_at	2.4667	3.5483	Os03t0170200-01 // rapdb // 5 // Cross Hyb Matching Probes
LOC_Os06g32730	---	OsAffx.27905.1.S1_at	2.47036	0.95801	---
LOC_Os04g40340	Os04g0479700	Os.52304.1.S1_at	2.47525	3.23687	BGIOSGA013049-TA // bgi_ris // 1 // Cross Hyb Matching Probes
LOC_Os06g14450	Os06g0255900	Os.53612.1.S1_at	2.48509	2.038	BGIOSGA022640-TA // bgi_ris // 6 // Cross Hyb Matching Probes
LOC_Os06g29460	Os06g0490000	Os.54531.1.S1_at	2.48818	0.95801	LOC_Os06g29460.2 // rgap // 6 // Cross Hyb Matching Probes
LOC_Os04g47290	Os04g0560500	OsAffx.4110.1.S1_at	2.49563	0	BGIOSGA016914-TA // bgi_ris // 8 // Cross Hyb Matching Probes
LOC_Os05g05530	Os05g0148000	Os.27236.2.A1_at	2.50564	0	---
LOC_Os02g07960	Os02g0176100	Os.38295.1.S1_at	2.50878	0	BGIOSGA007040-TA // bgi_ris // 6 // Cross Hyb Matching Probes /// Os02t0176100-03 // rapdb // 2 // Cross Hyb Matching Probes
LOC_Os08g16914	Os08g0270500	Os.14348.1.S1_at	2.51889	0	---
LOC_Os12g24540	Os12g0433200	Os.50817.1.S1_x_at	2.52461	0.95801	LOC_Os12g24540.1 // rgap // 7 // Cross Hyb Matching Probes /// BGIOSGA036283-TA // bgi_ris // 7 // Cross Hyb Matching Probes /// Os12t0433200-01 // rapdb // 7 // Cross Hyb Matching Probes
LOC_Os08g12430	Os08g0220600	Os.51684.1.S1_at	2.52717	0	---
LOC_Os01g73514	Os01g0966000	Os.20353.1.S2_at	2.52908	3.23687	---
LOC_Os01g40820	Os01g0590700	Os.8317.2.S1_x_at	2.53743	2.55951	---
LOC_Os09g03310	Os09g0120800	Os.46330.1.S1_at	2.54777	0	---
LOC_Os07g08729	Os07g0184900	Os.51984.1.S2_at	2.55102	3.23687	---
LOC_Os11g31770	Os11g0518900	OsAffx.31254.1.S1_at	2.56476	0	---
LOC_Os04g10420	Os04g0183100	Os.54559.1.S1_at	2.56805	0	---
LOC_Os10g29240	Os10g0427900	Os.35837.2.S1_x_at	2.57268	3.23687	LOC_Os07g23810.4 // rgap // 3 // Cross Hyb Matching Probes /// LOC_Os07g23810.2 // rgap // 3 // Cross Hyb Matching Probes /// LOC_Os07g23810.1 // rgap // 1 // Cross Hyb Matching Probes /// NM_001066014 // refseq // 2 // Cross Hyb Matching Probes
LOC_Os03g13840	Os03g0241900	Os.7862.1.S1_at	2.57931	2.22001	BGIOSGA011135-TA // bgi_ris // 8 // Cross Hyb Matching Probes /// Os03t0241900-03 // rapdb // 7 // Cross Hyb Matching Probes /// Os03t0241900-02 // rapdb // 8 // Cross Hyb Matching Probes
LOC_Os01g37110	Os01g0551800	OsAffx.23536.2.S1_at	2.59808	0	BGIOSGA003745-TA // bgi_ris // 5 // Cross Hyb Matching Probes
LOC_Os01g70720	Os01g0933400 /// Os12g0267064	Os.38191.2.S1_at	2.60281	0	---
LOC_Os01g37280	Os01g0553600	Os.14362.1.S1_at	2.61712	2.038	LOC_Os01g37280.6 // rgap // 6 // Cross Hyb Matching Probes /// LOC_Os01g37280.5 // rgap // 6 // Cross Hyb Matching Probes /// LOC_Os01g37280.4 // rgap // 6 // Cross Hyb Matching Probes /// LOC_Os01g37280.8 // rgap // 6 // Cross Hyb Matching Probes /// LOC_Os01g37280.7 // rgap // 6 // Cross Hyb Matching Probes
LOC_Os03g28190	Os03g0400200	OsAffx.13093.1.S1_x_at	2.62261	1.03553	BGIOSGA010575-TA // bgi_ris // 4 // Cross Hyb Matching Probes
LOC_Os12g05920	Os12g0155300	OsAffx.19510.1.S1_at	2.62329	0	---
LOC_Os06g43880	Os06g0646900	Os.50648.1.S1_at	2.6434	2.03554	---
LOC_Os01g29610	Os01g0391500 /// Os10g0446600	Os.17455.1.S1_at	2.64901	0.95801	---
LOC_Os01g26370	Os01g0366100	Os.27319.1.A1_at	2.67809	2.03554	LOC_Os01g26370.2 // rgap // 1 // Cross Hyb Matching Probes /// Os01t0366100-01 // rapdb // 2 // Cross Hyb Matching Probes
LOC_Os02g44230	Os02g0661100	Os.6092.1.S1_at	2.67809	4.73122	---
LOC_Os02g44550	Os02g0665000	Os.8062.1.S1_at	2.68097	0.95801	---
LOC_Os05g10590	Os05g0194000	Os.52472.1.S1_at	2.70051	0.845198	---
LOC_Os01g08630	Os01g0181900	OsAffx.21914.1.S1_at	2.71518	4.83657	---
LOC_Os03g31026	Os03g0423850	Os.28875.1.A2_x_at	2.72628	0	Os03t0423850-01 // rapdb // 7 // Cross Hyb Matching Probes /// Os04t0206200-01 // rapdb // 3 // Cross Hyb Matching Probes /// Os04t0206200-02 // rapdb // 3 // Cross Hyb Matching Probes /// NM_001058777 // refseq // 3 // Cross Hyb Matching Probes
LOC_Os05g02780	Os05g0119300	Os.37849.1.A1_at	2.73299	0	---
LOC_Os06g17840	Os06g0286351	Os.9100.1.S1_at	2.74876	0	---
LOC_Os09g36619	Os09g0537000	Os.7587.1.S1_at	2.74952	0	LOC_Os09g36619.2 // rgap // 1 // Cross Hyb Matching Probes
LOC_Os03g24890	Os03g0363800	OsAffx.25215.1.S1_at	2.75482	3.23687	LOC_Os03g24890.1 // rgap // 2 // Cross Hyb Matching Probes /// Os03t0363800-01 // rapdb // 2 // Cross Hyb Matching Probes /// NM_001056703 // refseq // 2 // Cross Hyb Matching Probes
LOC_Os07g16030	Os07g0264000	Os.53334.1.S1_x_at	2.76319	0	---
LOC_Os06g50679	Os06g0720500 /// Os06g0722200	Os.46441.1.S1_at	2.77085	0	LOC_Os06g50715.1 // rgap // 3 // Cross Hyb Matching Probes /// NM_001065136 // refseq // 1 // Cross Hyb Matching Probes
LOC_Os02g05244	Os02g0145500	Os.54263.2.S1_x_at	2.77932	0	---
LOC_Os02g27674	Os02g0478050	Os.26004.2.S1_at	2.7894	0	LOC_Os02g27674.2 // rgap // 5 // Cross Hyb Matching Probes /// NM_001186033 // refseq // 5 // Cross Hyb Matching Probes
LOC_Os02g51390	Os02g0749000 /// Os08g0307000	Os.24562.1.S1_at	2.82008	2.03554	LOC_Os02g51390.2 // rgap // 4 // Cross Hyb Matching Probes
LOC_Os06g12580	Os06g0232000	Os.49196.1.S1_at	2.82885	0	---
LOC_Os02g31926	Os02g0518800	Os.49414.1.S1_at	2.82965	0	LOC_Os02g31926.1 // rgap // 7 // Cross Hyb Matching Probes
LOC_Os01g02890	Os01g0118300	Os.52233.1.S1_at	2.83447	3.5483	BGIOSGA002655-TA // bgi_ris // 7 // Cross Hyb Matching Probes
LOC_Os03g38440	Os03g0581100	Os.18399.1.S1_at	2.8401	0	---
LOC_Os05g07690	---	Os.35448.1.S1_at	2.84576	0	---
LOC_Os05g37350	Os05g0446000	Os.53059.1.S1_x_at	2.85063	0	LOC_Os05g37410.1 // rgap // 7 // Cross Hyb Matching Probes /// BGIOSGA017955-TA // bgi_ris // 7 // Cross Hyb Matching Probes
LOC_Os10g38850	Os10g0532100	Os.52167.1.S1_x_at	2.86697	0	---
LOC_Os09g30320	Os09g0480900	Os.56088.1.S1_at	2.87356	2.03554	Os09t0480900-01 // rapdb // 3 // Cross Hyb Matching Probes
LOC_Os05g40900	---	Os.26497.1.S1_at	2.87522	0	---
LOC_Os09g22540	Os09g0393200	OsAffx.29979.1.S1_x_at	2.90023	1.03553	LOC_Os09g22040.1 // rgap // 2 // Cross Hyb Matching Probes
LOC_Os04g43770	Os04g0518200	Os.24233.2.S1_at	2.91545	0.845198	NM_001188410 // refseq // 3 // Cross Hyb Matching Probes
LOC_Os07g09914	---	Os.23095.1.S1_at	2.94031	0	---
LOC_Os06g12649	Os06g0232800	Os.49405.1.A1_at	2.94031	0	---
LOC_Os11g06934	Os11g0170400	Os.49433.1.S1_x_at	2.94291	0	LOC_Os02g39530.1 // rgap // 1 // Cross Hyb Matching Probes /// LOC_Os02g39530.3 // rgap // 1 // Cross Hyb Matching Probes /// LOC_Os02g39530.2 // rgap // 1 // Cross Hyb Matching Probes /// Os02t0608200-01 // rapdb // 1 // Cross Hyb Matching Probes /// Os11t0170400-01 // rapdb // 7 // Cross Hyb Matching Probes /// NM_001053920 // refseq // 1 // Cross Hyb Matching Probes
LOC_Os03g27003	---	Os.24360.1.S2_at	2.95334	0	---
LOC_Os10g28020	Os10g0415600	Os.28089.1.S1_at	2.97619	4.2983	---
LOC_Os03g19920	Os03g0313200	OsAffx.12948.1.S1_at	2.97974	0	---
LOC_Os08g39330	Os08g0503000	Os.26088.1.A1_x_at	2.9967	2.04989	---
LOC_Os04g20210	Os04g0269900	Os.50289.1.S1_at	3.04229	0	---
LOC_Os08g06450	Os08g0161800	Os.23792.2.S1_x_at	3.05437	0.845198	Os08t0161800-01 // rapdb // 1 // Cross Hyb Matching Probes
LOC_Os01g35930	Os01g0541000	Os.38208.1.S1_at	3.06654	2.85803	---
LOC_Os11g41410	Os11g0632200	Os.6083.1.S1_at	3.12695	0	---
LOC_Os03g06850	Os03g0164300	Os.38278.2.S1_at	3.13873	0	LOC_Os03g06850.3 // rgap // 3 // Cross Hyb Matching Probes
LOC_Os05g41270	Os05g0491900	OsAffx.15056.1.S1_at	3.14367	2.03554	---
LOC_Os07g48690	Os07g0686500	Os.49951.1.S1_at	3.20924	1.84564	BGIOSGA026420-TA // bgi_ris // 8 // Cross Hyb Matching Probes /// Os07t0686500-01 // rapdb // 8 // Cross Hyb Matching Probes
LOC_Os11g13500	Os12g0263800	Os.52396.1.S1_at	3.24781	0	---
LOC_Os09g16520	Os09g0334600	OsAffx.29875.1.S1_s_at	3.28623	0.461409	Os09t0334600-00 // rapdb // 3 // Cross Hyb Matching Probes
LOC_Os09g31031	Os09g0483400	OsAffx.30103.3.S1_at	3.33	2.03554	---
LOC_Os01g29469	Os01g0390900	Os.54170.1.S1_at	3.33	0	---
LOC_Os01g66890	Os01g0893400	Os.26388.3.S1_x_at	3.33333	0	BGIOSGA004968-TA // bgi_ris // 3 // Cross Hyb Matching Probes
LOC_Os05g27110	Os01g0745300	Os.5530.2.S1_s_at	3.36134	0	---
LOC_Os01g35789	---	Os.10093.1.A1_at	3.37268	0	---
LOC_Os05g34770	Os05g0420600	OsAffx.27166.1.S1_at	3.42349	3.23687	---
LOC_Os04g33640	Os04g0412300	Os.24051.1.S1_x_at	3.46861	2.04989	LOC_Os03g12620.2 // rgap // 1 // Cross Hyb Matching Probes /// LOC_Os03g12620.1 // rgap // 1 // Cross Hyb Matching Probes /// LOC_Os04g33640.1 // rgap // 6 // Cross Hyb Matching Probes /// LOC_Os04g33640.2 // rgap // 6 // Cross Hyb Matching Probes /// LOC_Os05g37130.3 // rgap // 1 // Cross Hyb Matching Probes /// LOC_Os05g37130.5 // rgap // 1 // Cross Hyb Matching Probes /// LOC_Os05g37130.2 // r…
LOC_Os12g09550	Os12g0197200	Os.50499.1.S2_at	3.47102	0	---
LOC_Os03g16220	Os03g0269000	OsAffx.3252.1.S1_at	3.49162	0	---
LOC_Os02g47744	Os02g0706400	OsAffx.24769.1.S1_s_at	3.49284	0	---
LOC_Os09g20390	Os09g0369400	OsAffx.17798.1.S1_at	3.5524	2.22001	LOC_Os09g20390.1 // rgap // 1 // Cross Hyb Matching Probes /// LOC_Os09g20390.3 // rgap // 1 // Cross Hyb Matching Probes
LOC_Os11g24180	Os11g0430000	OsAffx.31105.1.S1_at	3.55872	0	---
LOC_Os08g31030	Os08g0401500	Os.48724.1.S1_at	3.57143	0.95801	BGIOSGA027014-TA // bgi_ris // 8 // Cross Hyb Matching Probes /// Os08t0401500-01 // rapdb // 8 // Cross Hyb Matching Probes
LOC_Os03g16718	---	OsAffx.3253.1.S1_at	3.59454	0	BGIOSGA011011-TA // bgi_ris // 5 // Cross Hyb Matching Probes /// BGIOSGA011013-TA // bgi_ris // 7 // Cross Hyb Matching Probes
LOC_Os09g04504	Os09g0131400	Os.28412.1.S1_a_at	3.96354	0	Os09t0131400-02 // rapdb // 7 // Cross Hyb Matching Probes /// Os09t0131400-03 // rapdb // 7 // Cross Hyb Matching Probes
LOC_Os01g40750	Os01g0590200	Os.41397.1.S1_x_at	4.15973	0	LOC_Os01g40730.1 // rgap // 2 // Cross Hyb Matching Probes /// LOC_Os01g40740.1 // rgap // 1 // Cross Hyb Matching Probes /// LOC_Os01g40750.1 // rgap // 8 // Cross Hyb Matching Probes /// BGIOSGA001308-TA // bgi_ris // 8 // Cross Hyb Matching Probes /// BGIOSGA001309-TA // bgi_ris // 2 // Cross Hyb Matching Probes /// Os01t0590200-01 // rapdb // 8 // Cross Hyb Matching Probes /// Os01t0590100-00…
LOC_Os02g15260	---	OsAffx.12051.1.S1_at	4.19639	0	---
LOC_Os08g12780	Os08g0224300	Os.25324.2.S1_at	4.25351	0	---
LOC_Os07g22494	Os07g0407700	Os.33350.1.S1_at	4.28816	0	LOC_Os05g27110.2 // rgap // 2 // Cross Hyb Matching Probes
LOC_Os06g44410	Os06g0654300	OsAffx.28099.1.S1_at	4.29369	2.038	---
LOC_Os01g48190	---	Os.10606.3.S1_at	4.58085	0	---
LOC_Os01g41250	Os01g0595700	Os.24958.1.A1_at	7.71605	0	---
