# Supplementary material for: Pervasive interactions of Sa and Sb loci cause high pollen sterility and abrupt changes in gene expression during meiosis that could be overcome by double neutral genes in autotetraploid rice
Source: Rice (N Y). 2017 Dec 2;10:49. doi: 10.1186/s12284-017-0188-8 (PMC5712294; doi:10.1186/s12284-017-0188-8)
Supplement: Supplementary file 7 — Specific differentially expressed genes in four comparison groups. (XLSX 87 kb) [file 12284_2017_188_MOESM7_ESM.xlsx]

## Sheet: Supplemental Table S3
Table S3. Specific differentially expressed genes in four comaprison groups
A.	Speicfic differentially expressed genes in GroupI (SaSbSc vs Sa)
B.	Speicfic differentially expressed genes in GroupII (SaSbSc vs Sb)
C.	Speicfic differentially expressed genes in GroupIII (SaSbSc vs Sc)
D.	Speicfic differentially expressed genes in GroupIV (SaSbSc vs SaSb)

## Sheet: GroupI
A. Speicfic differentially expressed genes in GroupI(SaSbSc vs Sa)
MSU ID	Gene Symbol	Gene ID	Fold Change	q-value(%)	Description
LOC_Os08g32960	Os08g0425500	Os.31636.1.S1_at	0.149736	3.75532	BGIOSGA026957-TA // bgi_ris // 4 // Cross Hyb Matching Probes /// Os08t0425500-01 // rapdb // 4 // Cross Hyb Matching Probes
LOC_Os09g28580	Os09g0459900	Os.15898.1.S1_at	0.173187	4.90114	BGIOSGA029630-TA // bgi_ris // 8 // Cross Hyb Matching Probes /// Os09t0459900-02 // rapdb // 1 // Cross Hyb Matching Probes
LOC_Os02g44990	Os02g0671100	Os.26517.1.S1_at	0.201155	3.75532	BGIOSGA008785-TA // bgi_ris // 8 // Cross Hyb Matching Probes /// Os02t0671100-01 // rapdb // 8 // Cross Hyb Matching Probes
LOC_Os10g01110	Os10g0101100	Os.46869.1.A1_at	0.203037	3.75532	---
LOC_Os03g21030	Os03g0327100	Os.7235.1.S1_at	0.218742	4.12584	Os03t0327100-01 // rapdb // 1 // Cross Hyb Matching Probes
LOC_Os02g43330	Os02g0649300	Os.49245.1.S1_at	0.22242	1.00698	BGIOSGA008720-TA // bgi_ris // 3 // Cross Hyb Matching Probes /// Os02t0649300-01 // rapdb // 3 // Cross Hyb Matching Probes /// NM_001054117 // refseq // 4 // Cross Hyb Matching Probes
LOC_Os01g50410	Os01g0699500	Os.5044.1.S1_at	0.229132	3.75532	---
LOC_Os12g41650	Os12g0610200	Os.11675.1.A1_at	0.269244	3.75532	BGIOSGA037772-TA // bgi_ris // 2 // Cross Hyb Matching Probes /// BGIOSGA037775-TA // bgi_ris // 1 // Cross Hyb Matching Probes /// Os12t0610200-01 // rapdb // 2 // Cross Hyb Matching Probes
LOC_Os01g23870	Os01g0341200	Os.35110.1.S1_a_at	0.2886	1.9804	---
LOC_Os02g01590	Os02g0106100	Os.47792.1.S1_at	0.295526	3.75532	BGIOSGA007345-TA // bgi_ris // 5 // Cross Hyb Matching Probes /// Os02t0106100-01 // rapdb // 5 // Cross Hyb Matching Probes
LOC_Os05g31670	Os05g0381400	Os.11260.1.S1_at	0.310174	4.83586	---
LOC_Os11g05190	Os11g0149400	Os.1307.1.S1_a_at	0.318766	3.0165	BGIOSGA034799-TA // bgi_ris // 3 // Cross Hyb Matching Probes /// Os11t0149400-01 // rapdb // 3 // Cross Hyb Matching Probes /// Os11t0149400-02 // rapdb // 3 // Cross Hyb Matching Probes
LOC_Os05g46240	Os05g0539800	Os.12856.2.S1_at	0.364445	0.921117	---
LOC_Os09g21710	Os09g0385700	Os.20221.1.S1_at	0.368283	1.69749	BGIOSGA029832-TA // bgi_ris // 4 // Cross Hyb Matching Probes /// Os09t0385700-01 // rapdb // 5 // Cross Hyb Matching Probes /// NM_001069605 // refseq // 8 // Cross Hyb Matching Probes
LOC_Os08g02180	Os08g0113700	Os.52993.1.S1_at	0.37022	1.41457	Os08t0113700-01 // rapdb // 3 // Cross Hyb Matching Probes /// NM_001067377 // refseq // 11 // Negative Strand Matching Probes
LOC_Os03g59360	Os03g0808300	Os.10572.1.S1_at	0.384113	2.86817	BGIOSGA009599-TA // bgi_ris // 3 // Cross Hyb Matching Probes /// Os03t0808300-01 // rapdb // 3 // Cross Hyb Matching Probes
LOC_Os01g29804	Os01g0392600	Os.27490.1.A1_at	0.389257	3.75532	---
LOC_Os02g41840	Os02g0629000	Os.20206.1.S1_at	0.390305	3.75532	BGIOSGA005995-TA // bgi_ris // 1 // Cross Hyb Matching Probes /// Os02t0629000-01 // rapdb // 1 // Cross Hyb Matching Probes
LOC_Os05g01240	Os05g0102800	Os.15821.3.A1_at	0.400641	4.49671	---
LOC_Os06g40360	Os06g0605900	Os.12403.1.S1_a_at	0.415144	2.67396	---
LOC_Os10g39660	Os10g0542700	Os.47369.1.A1_at	0.431351	4.24838	BGIOSGA033385-TA // bgi_ris // 4 // Cross Hyb Matching Probes /// Os10t0542700-00 // rapdb // 4 // Cross Hyb Matching Probes /// NM_001189327 // refseq // 4 // Cross Hyb Matching Probes
LOC_Os02g13060	Os02g0223700	Os.27857.1.S1_at	0.435218	3.0165	---
LOC_Os08g24330	Os08g0332100	Os.52481.1.S1_at	0.435388	4.83586	LOC_Os08g24330.1 // rgap // 2 // Cross Hyb Matching Probes
LOC_Os01g58550	Os01g0799500	Os.42285.1.S1_x_at	0.435939	3.36612	BGIOSGA004617-TA // bgi_ris // 5 // Cross Hyb Matching Probes /// Os01t0799500-01 // rapdb // 5 // Cross Hyb Matching Probes
LOC_Os12g23610	---	OsAffx.21694.3.S1_x_at	0.444089	0	LOC_Os01g58010.1 // rgap // 5 // Cross Hyb Matching Probes /// NM_001185670 // refseq // 2 // Cross Hyb Matching Probes
LOC_Os09g01960	Os09g0106700	Os.4945.1.S1_at	0.45335	3.36612	---
LOC_Os01g64980	Os01g0870100	Os.32637.2.S1_at	0.453371	3.47977	---
LOC_Os01g26070	Os01g0362400	Os.51354.1.S1_at	0.454442	1.00698	Os01t0362400-01 // rapdb // 5 // Cross Hyb Matching Probes
LOC_Os01g55030	Os01g0754100	Os.10963.1.S1_at	0.459116	3.13012	---
LOC_Os12g34890	Os12g0534200	Os.47726.1.S1_at	0.461744	3.75532	BGIOSGA036067-TA // bgi_ris // 4 // Cross Hyb Matching Probes /// Os12t0534200-01 // rapdb // 4 // Cross Hyb Matching Probes
LOC_Os01g25920	Os01g0361000	Os.11829.1.S1_at	0.470721	1.69749	LOC_Os01g25920.3 // rgap // 1 // Cross Hyb Matching Probes /// LOC_Os01g25920.2 // rgap // 1 // Cross Hyb Matching Probes /// NM_001186953 // refseq // 3 // Cross Hyb Matching Probes
LOC_Os01g28790	Os01g0384800	Os.10162.1.S1_at	0.480123	2.86817	---
LOC_Os10g40700	Os10g0555600	Os.2404.1.S1_at	0.480607	1.68545	---
LOC_Os08g01400	Os08g0104800	Os.49551.1.S1_at	0.481	3.75532	BGIOSGA027797-TA // bgi_ris // 3 // Cross Hyb Matching Probes /// Os08t0104800-01 // rapdb // 3 // Cross Hyb Matching Probes
LOC_Os03g27280	Os03g0390200	Os.12645.1.S1_at	0.481209	3.75532	BGIOSGA010605-TA // bgi_ris // 5 // Cross Hyb Matching Probes /// Os03t0390200-02 // rapdb // 5 // Cross Hyb Matching Probes /// Os03t0390200-01 // rapdb // 5 // Cross Hyb Matching Probes
LOC_Os11g45280	Os11g0678000	OsAffx.19386.1.S1_at	0.483582	3.75532	---
LOC_Os03g19900	Os03g0313100	Os.56314.1.S1_at	0.489165	2.86817	BGIOSGA010867-TA // bgi_ris // 3 // Cross Hyb Matching Probes /// BGIOSGA010868-TA // bgi_ris // 3 // Cross Hyb Matching Probes /// Os03t0313100-01 // rapdb // 4 // Cross Hyb Matching Probes
LOC_Os08g23810	Os08g0327400	Os.2695.1.S1_at	2.00924	1.9321	BGIOSGA028458-TA // bgi_ris // 6 // Cross Hyb Matching Probes /// Os08t0327400-01 // rapdb // 6 // Cross Hyb Matching Probes
LOC_Os05g02120	Os05g0111900	Os.7725.1.S1_at	2.02184	4.24724	LOC_Os05g02120.1 // rgap // 5 // Cross Hyb Matching Probes /// BGIOSGA019042-TA // bgi_ris // 2 // Cross Hyb Matching Probes
LOC_Os01g03750	Os01g0128300	Os.40187.1.S1_at	2.03335	4.24724	BGIOSGA002467-TA // bgi_ris // 8 // Cross Hyb Matching Probes
LOC_Os05g50370	Os05g0579900	Os.49140.1.S1_at	2.10881	4.57749	---
LOC_Os05g03140	Os05g0122800	Os.53955.1.S1_at	2.39292	3.01365	---
LOC_Os12g43340	Os12g0628100	Os.39257.1.S1_at	2.45218	4.35552	BGIOSGA035792-TA // bgi_ris // 4 // Cross Hyb Matching Probes /// Os12t0628100-01 // rapdb // 7 // Cross Hyb Matching Probes
LOC_Os03g06970	Os03g0165900	Os.51791.1.S1_at	2.62192	1.67358	BGIOSGA011387-TA // bgi_ris // 2 // Cross Hyb Matching Probes /// Os03t0165900-02 // rapdb // 2 // Cross Hyb Matching Probes /// Os03t0165900-01 // rapdb // 2 // Cross Hyb Matching Probes
LOC_Os01g24764	Os01g0349600	Os.46953.1.S1_at	3.12989	1.67358	---
LOC_Os10g13700	Os10g0204400	Os.8805.1.S1_at	3.34784	2.53898	BGIOSGA032182-TA // bgi_ris // 7 // Cross Hyb Matching Probes
LOC_Os01g22039	---	OsAffx.23333.1.S1_at	4.13565	1.21871	---
LOC_Os03g14180	Os03g0245800	Os.8926.1.S1_at	4.81464	1.13166	BGIOSGA012224-TA // bgi_ris // 4 // Cross Hyb Matching Probes /// Os03t0245800-02 // rapdb // 5 // Cross Hyb Matching Probes
LOC_Os01g41565	Os01g0598900	Os.17055.1.A1_a_at	4.89476	0	---
LOC_Os01g28300	Os01g0380800	Os.25470.1.S1_at	15.083	0	BGIOSGA003566-TA // bgi_ris // 7 // Cross Hyb Matching Probes /// Os01t0380800-00 // rapdb // 7 // Cross Hyb Matching Probes

## Sheet: GroupII
B. Speicfic differentially expressed genes in GroupII (SaSbSc vs Sb)
MSU ID	Gene Symbol	Gene ID	Fold Change	Q-value(%)	Description
LOC_Os04g16738	---	Os.46636.1.S1_x_at	4.1427	4.79846	---
LOC_Os03g15380	Os03g0259600	Os.55672.1.S1_at	0.4951	0.364536	BGIOSGA012262-TA // bgi_ris // 4 // Cross Hyb Matching Probes /// Os03t0259600-01 // rapdb // 6 // Cross Hyb Matching Probes
LOC_Os06g03670	Os06g0127100	OsAffx.27442.1.S1_at	0.4921	0.364536	---
LOC_Os03g03550	Os03g0127500	Os.18178.1.S1_at	0.4293	0.364536	LOC_Os03g03560.1 // rgap // 10 // Negative Strand Matching Probes
LOC_Os03g46090	Os03g0663700	Os.22486.1.A1_at	0.4246	2.75681	BGIOSGA013259-TA // bgi_ris // 1 // Cross Hyb Matching Probes /// NM_001057369 // refseq // 6 // Cross Hyb Matching Probes
LOC_Os01g67810	Os01g0905200	Os.26884.1.S1_a_at	0.4181	1.75267	---
LOC_Os12g08090	Os12g0181500	Os.26802.2.S1_at	0.4171	3.22144	BGIOSGA037101-TA // bgi_ris // 2 // Cross Hyb Matching Probes /// Os12t0181500-01 // rapdb // 2 // Cross Hyb Matching Probes /// NM_001072848 // refseq // 8 // Cross Hyb Matching Probes
LOC_Os08g34460	Os08g0443800	Os.56957.1.S1_at	0.3879	0	BGIOSGA028755-TA // bgi_ris // 5 // Cross Hyb Matching Probes /// Os08t0443800-01 // rapdb // 5 // Cross Hyb Matching Probes
LOC_Os03g60880	Os03g0823800	Os.18745.1.S1_at	0.3527	0	LOC_Os03g60880.2 // rgap // 6 // Cross Hyb Matching Probes /// BGIOSGA009539-TA // bgi_ris // 4 // Cross Hyb Matching Probes /// Os03t0823800-02 // rapdb // 4 // Cross Hyb Matching Probes /// Os03t0823800-01 // rapdb // 4 // Cross Hyb Matching Probes
LOC_Os03g50210	Os03g0710000	Os.22831.1.S1_at	0.3438	0	BGIOSGA013426-TA // bgi_ris // 5 // Cross Hyb Matching Probes /// Os03t0710000-01 // rapdb // 5 // Cross Hyb Matching Probes /// Os03t0710000-02 // rapdb // 5 // Cross Hyb Matching Probes /// LOC_Os03g50220.1 // rgap // 11 // Negative Strand Matching Probes
LOC_Os07g22494	Os07g0407700	Os.34819.1.S1_at	0.332	0	---
LOC_Os04g41540	Os04g0492800	OsAffx.14232.1.S1_x_at	0.3072	0	---
LOC_Os03g49860	---	OsAffx.25652.1.S1_at	0.2885	0	BGIOSGA013416-TA // bgi_ris // 3 // Cross Hyb Matching Probes

## Sheet: GroupIII
C. Speicfic differentially expressed genes in GroupIII (SaSbSc vs Sc)
MSU ID	Gene Symbol	Gene ID	Fold Change	Q-value(%)	Description
LOC_Os02g15860	Os02g0258800	Os.10556.1.S1_at	0.0379832	2.4178	---
LOC_Os10g22820	---	OsAffx.30507.1.S1_at	0.0380836	1.73344	BGIOSGA032803-TA // bgi_ris // 4 // Cross Hyb Matching Probes
LOC_Os03g26650	Os03g0383900	Os.52885.1.S1_at	0.044977	2.18281	BGIOSGA012766-TA // bgi_ris // 1 // Cross Hyb Matching Probes /// Os03t0383900-01 // rapdb // 1 // Cross Hyb Matching Probes
LOC_Os06g05510	Os06g0147600	Os.55293.1.S1_at	0.0536475	0	BGIOSGA021913-TA // bgi_ris // 7 // Cross Hyb Matching Probes /// BGIOSGA021918-TA // bgi_ris // 2 // Cross Hyb Matching Probes /// Os06t0147600-01 // rapdb // 7 // Cross Hyb Matching Probes
LOC_Os12g25090	Os12g0437800	Os.36283.1.S1_at	0.0597525	2.30559	BGIOSGA036271-TA // bgi_ris // 5 // Cross Hyb Matching Probes /// Os12t0437800-01 // rapdb // 3 // Cross Hyb Matching Probes /// NM_001073219 // refseq // 8 // Cross Hyb Matching Probes
LOC_Os03g46400	Os03g0666600	Os.52098.1.A1_at	0.06405	1.18172	BGIOSGA010098-TA // bgi_ris // 4 // Cross Hyb Matching Probes /// Os03t0666600-01 // rapdb // 4 // Cross Hyb Matching Probes
LOC_Os05g08540	Os05g0178100	Os.5609.1.S1_at	0.0661306	1.18172	BGIOSGA018705-TA // bgi_ris // 6 // Cross Hyb Matching Probes /// Os05t0178100-01 // rapdb // 6 // Cross Hyb Matching Probes
LOC_Os12g14440	Os12g0247700	Os.6863.1.S1_s_at	0.0755184	1.34771	BGIOSGA037221-TA // bgi_ris // 5 // Cross Hyb Matching Probes /// Os12t0247700-01 // rapdb // 7 // Cross Hyb Matching Probes
LOC_Os01g72900	Os01g0959100	Os.27963.1.A1_at	0.0758668	1.18172	BGIOSGA000076-TA // bgi_ris // 2 // Cross Hyb Matching Probes /// Os01t0959100-01 // rapdb // 2 // Cross Hyb Matching Probes
LOC_Os07g34260	Os07g0526400	Os.14616.1.S1_at	0.0795361	2.5467	---
LOC_Os01g04350	Os01g0135900	Os.14405.1.S1_at	0.0806686	1.18172	BGIOSGA002722-TA // bgi_ris // 5 // Cross Hyb Matching Probes /// Os01t0135900-02 // rapdb // 5 // Cross Hyb Matching Probes
LOC_Os12g08760	Os12g0189300	Os.38240.1.S1_a_at	0.0813842	4.26922	---
LOC_Os05g07120	Os05g0163900	Os.56950.1.S1_at	0.081491	1.34771	BGIOSGA019238-TA // bgi_ris // 5 // Cross Hyb Matching Probes /// Os05t0163900-01 // rapdb // 7 // Cross Hyb Matching Probes
LOC_Os01g03310	Os01g0123900	Os.32459.1.S1_at	0.0826726	1.18172	---
LOC_Os05g37190	Os05g0444200	Os.54232.1.S1_at	0.0855008	3.00611	BGIOSGA019943-TA // bgi_ris // 2 // Cross Hyb Matching Probes /// Os05t0444200-01 // rapdb // 2 // Cross Hyb Matching Probes
LOC_Os03g38350	Os03g0580200	Os.55314.1.S1_at	0.0864297	1.23137	BGIOSGA010372-TA // bgi_ris // 3 // Cross Hyb Matching Probes /// BGIOSGA010373-TA // bgi_ris // 5 // Cross Hyb Matching Probes /// Os03t0580200-01 // rapdb // 5 // Cross Hyb Matching Probes
LOC_Os04g10350	Os04g0182200	Os.27251.1.S1_at	0.0876647	1.73344	---
LOC_Os03g11900	Os03g0218400	Os.11851.1.S1_at	0.094154	2.83267	---
LOC_Os09g23590	Os09g0400700	Os.6861.1.S1_at	0.0943654	1.18172	LOC_Os09g23590.1 // rgap // 1 // Cross Hyb Matching Probes /// BGIOSGA030726-TA // bgi_ris // 1 // Cross Hyb Matching Probes /// Os09t0400700-01 // rapdb // 1 // Cross Hyb Matching Probes
LOC_Os01g55240	Os01g0757200	Os.21634.1.S1_at	0.0969518	2.44675	---
LOC_Os11g10880	---	OsAffx.30922.1.S1_at	0.0970101	3.18786	BGIOSGA035006-TA // bgi_ris // 2 // Cross Hyb Matching Probes
LOC_Os06g42860	Os06g0635300	Os.53869.1.S1_at	0.0982482	2.49631	BGIOSGA020822-TA // bgi_ris // 5 // Cross Hyb Matching Probes /// Os06t0635300-00 // rapdb // 5 // Cross Hyb Matching Probes
LOC_Os01g61610	Os01g0832600	Os.31778.2.S1_at	0.0983236	2.30559	---
LOC_Os04g44320	Os04g0524600	Os.10860.2.S1_at	0.0984591	1.18172	BGIOSGA016786-TA // bgi_ris // 4 // Cross Hyb Matching Probes /// Os04t0524600-01 // rapdb // 4 // Cross Hyb Matching Probes /// NM_001059887 // refseq // 11 // Negative Strand Matching Probes
LOC_Os08g03350	Os08g0127100	Os.12048.1.S1_at	0.0987196	2.71683	BGIOSGA027915-TA // bgi_ris // 6 // Cross Hyb Matching Probes /// Os08t0127100-02 // rapdb // 6 // Cross Hyb Matching Probes /// Os08t0127100-01 // rapdb // 6 // Cross Hyb Matching Probes
LOC_Os05g37060	Os05g0442400	Os.54934.1.S1_at	0.0988406	2.18281	BGIOSGA017964-TA // bgi_ris // 3 // Cross Hyb Matching Probes /// Os05t0442400-01 // rapdb // 4 // Cross Hyb Matching Probes
LOC_Os08g01420	Os08g0105000	Os.21430.1.S1_at	0.102433	2.49631	---
LOC_Os07g37730	Os07g0564500	Os.44475.1.S1_x_at	0.104309	2.49631	BGIOSGA024082-TA // bgi_ris // 1 // Cross Hyb Matching Probes /// BGIOSGA025955-TA // bgi_ris // 5 // Cross Hyb Matching Probes /// Os07t0564500-01 // rapdb // 6 // Cross Hyb Matching Probes
LOC_Os12g36220	Os12g0548650	Os.9273.1.S1_x_at	0.104496	2.30559	BGIOSGA036042-TA // bgi_ris // 1 // Cross Hyb Matching Probes /// Os12t0548501-01 // rapdb // 1 // Cross Hyb Matching Probes /// NM_001073505 // refseq // 1 // Cross Hyb Matching Probes
LOC_Os04g51160	Os04g0600300	Os.3406.1.S1_at	0.104571	2.71683	BGIOSGA014421-TA // bgi_ris // 3 // Cross Hyb Matching Probes /// Os04t0600300-01 // rapdb // 3 // Cross Hyb Matching Probes
LOC_Os04g49160	Os04g0580800	Os.27330.1.A1_at	0.104805	3.00611	---
LOC_Os09g28160	Os09g0454600	Os.23183.1.S1_at	0.109025	2.83267	---
LOC_Os02g02340	Os02g0114400	Os.10244.1.S1_s_at	0.111511	2.71683	BGIOSGA007256-TA // bgi_ris // 3 // Cross Hyb Matching Probes /// NM_001052203 // refseq // 3 // Cross Hyb Matching Probes
LOC_Os05g45450	Os05g0531100	Os.30063.1.S1_at	0.115062	4.50548	BGIOSGA020242-TA // bgi_ris // 6 // Cross Hyb Matching Probes /// Os05t0531100-01 // rapdb // 7 // Cross Hyb Matching Probes
LOC_Os01g58130	Os01g0793800	Os.6683.1.S1_at	0.11577	2.43295	BGIOSGA000660-TA // bgi_ris // 3 // Cross Hyb Matching Probes /// Os01t0793800-01 // rapdb // 3 // Cross Hyb Matching Probes /// NM_001051035 // refseq // 8 // Cross Hyb Matching Probes
LOC_Os01g64100	Os01g0860400	Os.28531.1.S1_at	0.117854	2.44675	BGIOSGA004840-TA // bgi_ris // 1 // Cross Hyb Matching Probes /// Os01t0860400-01 // rapdb // 1 // Cross Hyb Matching Probes
LOC_Os11g47600	Os11g0702100	Os.32890.1.S1_at	0.119687	2.83267	BGIOSGA033527-TA // bgi_ris // 2 // Cross Hyb Matching Probes /// Os11t0702100-01 // rapdb // 3 // Cross Hyb Matching Probes
LOC_Os08g36910	Os08g0473900	Os.12452.1.S1_s_at	0.119707	3.00611	---
LOC_Os03g04650	Os03g0140100	Os.49872.1.S1_at	0.120582	2.4178	BGIOSGA011822-TA // bgi_ris // 2 // Cross Hyb Matching Probes /// Os03t0140100-02 // rapdb // 2 // Cross Hyb Matching Probes /// Os03t0140100-01 // rapdb // 2 // Cross Hyb Matching Probes /// NM_001055452 // refseq // 5 // Cross Hyb Matching Probes
LOC_Os01g70850	Os01g0934800	Os.33625.4.S1_at	0.121036	2.30559	BGIOSGA000173-TA // bgi_ris // 6 // Cross Hyb Matching Probes /// Os01t0934800-00 // rapdb // 7 // Cross Hyb Matching Probes /// NM_001051847 // refseq // 9 // Negative Strand Matching Probes
LOC_Os03g52860	Os03g0738600	Os.53604.1.S1_at	0.121427	2.5467	BGIOSGA013525-TA // bgi_ris // 4 // Cross Hyb Matching Probes /// Os03t0738600-01 // rapdb // 4 // Cross Hyb Matching Probes
LOC_Os03g61500	Os03g0830500	Os.34496.1.S1_at	0.122146	2.49631	---
LOC_Os05g50610	---	Os.29987.2.S1_at	0.122874	3.06685	BGIOSGA017481-TA // bgi_ris // 2 // Cross Hyb Matching Probes /// Os05t0583000-01 // rapdb // 3 // Cross Hyb Matching Probes
LOC_Os06g34730	Os06g0538400	Os.20169.1.S1_at	0.125116	3.00611	BGIOSGA021095-TA // bgi_ris // 4 // Cross Hyb Matching Probes /// Os06t0538400-01 // rapdb // 6 // Cross Hyb Matching Probes
LOC_Os12g37260	Os12g0559200	Os.405.1.S1_a_at	0.126451	2.71683	Os12t0559200-02 // rapdb // 1 // Cross Hyb Matching Probes /// Os12t0559200-01 // rapdb // 1 // Cross Hyb Matching Probes
LOC_Os08g33710	Os08g0434100	Os.11018.1.S1_at	0.126773	3.00611	BGIOSGA028722-TA // bgi_ris // 4 // Cross Hyb Matching Probes /// Os08t0434100-01 // rapdb // 5 // Cross Hyb Matching Probes
LOC_Os12g44020	Os12g0637100	Os.15738.1.S1_at	0.129853	2.83267	BGIOSGA035760-TA // bgi_ris // 1 // Cross Hyb Matching Probes /// Os12t0637100-02 // rapdb // 1 // Cross Hyb Matching Probes
LOC_Os06g50950	Os06g0725200	Os.27247.1.S1_at	0.130426	2.73507	BGIOSGA020509-TA // bgi_ris // 4 // Cross Hyb Matching Probes /// Os06t0725200-01 // rapdb // 4 // Cross Hyb Matching Probes
LOC_Os03g05700	Os03g0151500	Os.56054.1.S1_at	0.133726	2.5467	BGIOSGA011437-TA // bgi_ris // 5 // Cross Hyb Matching Probes /// Os03t0151500-01 // rapdb // 5 // Cross Hyb Matching Probes
LOC_Os05g46510	Os05g0542800	Os.9759.1.S1_x_at	0.135216	2.5467	BGIOSGA020292-TA // bgi_ris // 7 // Cross Hyb Matching Probes /// Os05t0542800-03 // rapdb // 7 // Cross Hyb Matching Probes /// Os05t0542800-02 // rapdb // 7 // Cross Hyb Matching Probes /// Os05t0542800-01 // rapdb // 7 // Cross Hyb Matching Probes
LOC_Os08g02700	Os08g0120600	Os.10579.1.S1_at	0.137485	4.76253	BGIOSGA027739-TA // bgi_ris // 2 // Cross Hyb Matching Probes /// Os08t0120600-01 // rapdb // 2 // Cross Hyb Matching Probes
LOC_Os01g59680	Os01g0812100	Os.54928.1.S1_at	0.137682	0	BGIOSGA004673-TA // bgi_ris // 4 // Cross Hyb Matching Probes /// Os01t0812100-01 // rapdb // 4 // Cross Hyb Matching Probes
LOC_Os03g57640	Os03g0790500	Os.54936.1.S1_at	0.141209	3.0237	BGIOSGA013702-TA // bgi_ris // 1 // Cross Hyb Matching Probes /// Os03t0790500-01 // rapdb // 1 // Cross Hyb Matching Probes
LOC_Os02g51930	Os02g0755900	Os.53614.1.S1_at	0.141794	4.04292	BGIOSGA009079-TA // bgi_ris // 4 // Cross Hyb Matching Probes /// Os02t0755900-01 // rapdb // 5 // Cross Hyb Matching Probes
LOC_Os06g40180	Os06g0604300	Os.50104.1.S1_at	0.142339	3.0237	BGIOSGA023222-TA // bgi_ris // 3 // Cross Hyb Matching Probes /// Os06t0604300-01 // rapdb // 3 // Cross Hyb Matching Probes
LOC_Os02g46460	Os02g0689900	Os.9303.1.S1_at	0.142731	2.30559	NM_001054322 // refseq // 8 // Cross Hyb Matching Probes
LOC_Os12g42610	Os12g0621100	Os.9501.1.S1_at	0.145226	2.18281	BGIOSGA037817-TA // bgi_ris // 5 // Cross Hyb Matching Probes /// Os12t0621100-01 // rapdb // 5 // Cross Hyb Matching Probes /// Os12t0621100-02 // rapdb // 5 // Cross Hyb Matching Probes /// NM_001073831 // refseq // 8 // Cross Hyb Matching Probes
LOC_Os07g27390	Os07g0457800	Os.32835.1.S1_x_at	0.146759	3.00611	NM_001188371 // refseq // 2 // Cross Hyb Matching Probes
LOC_Os10g39680	Os10g0542900	Os.3415.1.S1_at	0.146938	4.04292	Os10t0542900-01 // rapdb // 3 // Cross Hyb Matching Probes
LOC_Os04g51400	Os04g0603200	Os.5873.1.S1_at	0.146996	2.71683	BGIOSGA014408-TA // bgi_ris // 6 // Cross Hyb Matching Probes /// Os04t0603200-03 // rapdb // 3 // Cross Hyb Matching Probes /// Os04t0603200-01 // rapdb // 3 // Cross Hyb Matching Probes /// NM_001060315 // refseq // 11 // Negative Strand Matching Probes
LOC_Os09g31502	Os09g0491820	Os.48879.1.S1_at	0.147523	3.57156	NM_001188991 // refseq // 7 // Cross Hyb Matching Probes
LOC_Os11g47530	Os11g0701200	Os.169.1.S1_at	0.148661	4.69658	BGIOSGA035718-TA // bgi_ris // 5 // Cross Hyb Matching Probes /// Os11t0701200-01 // rapdb // 8 // Cross Hyb Matching Probes
LOC_Os02g50174	Os02g0734600	Os.9760.1.S1_at	0.149129	1.23137	BGIOSGA021271-TA // bgi_ris // 7 // Cross Hyb Matching Probes
LOC_Os11g45400	Os11g0679700	Os.20982.1.S1_at	0.150417	2.83267	BGIOSGA033559-TA // bgi_ris // 4 // Cross Hyb Matching Probes /// Os11t0679700-01 // rapdb // 5 // Cross Hyb Matching Probes
LOC_Os12g14540	Os12g0248600	Os.51323.1.S1_at	0.152544	1.34771	Os12t0248600-01 // rapdb // 4 // Cross Hyb Matching Probes
LOC_Os01g64110	Os01g0860500	Os.170.1.S1_at	0.153254	2.5467	BGIOSGA004841-TA // bgi_ris // 5 // Cross Hyb Matching Probes /// Os01t0860500-02 // rapdb // 5 // Cross Hyb Matching Probes
LOC_Os10g05970	Os10g0150400	Os.37820.1.S1_x_at	0.154517	1.23137	LOC_Os10g05990.2 // rgap // 1 // Cross Hyb Matching Probes /// LOC_Os10g05990.1 // rgap // 1 // Cross Hyb Matching Probes /// LOC_Os10g06000.1 // rgap // 1 // Cross Hyb Matching Probes /// BGIOSGA032282-TA // bgi_ris // 3 // Cross Hyb Matching Probes /// BGIOSGA032538-TA // bgi_ris // 1 // Cross Hyb Matching Probes /// Os10t0150800-01 // rapdb // 1 // Cross Hyb Matching Probes /// Os10t0150400-01…
LOC_Os09g36930	Os09g0541000	Os.14256.1.S1_a_at	0.154938	2.18281	BGIOSGA031177-TA // bgi_ris // 1 // Cross Hyb Matching Probes /// Os09t0541000-01 // rapdb // 1 // Cross Hyb Matching Probes /// Os09t0541000-02 // rapdb // 1 // Cross Hyb Matching Probes
LOC_Os11g38860	Os11g0601600	Os.46753.1.S1_at	0.157178	3.0237	BGIOSGA033722-TA // bgi_ris // 4 // Cross Hyb Matching Probes /// Os11t0601600-01 // rapdb // 4 // Cross Hyb Matching Probes /// NM_001074759 // refseq // 7 // Cross Hyb Matching Probes /// LOC_Os11g38870.1 // rgap // 11 // Negative Strand Matching Probes
LOC_Os05g04680	Os05g0138000	Os.50346.1.S1_at	0.157356	2.49631	BGIOSGA019154-TA // bgi_ris // 5 // Cross Hyb Matching Probes /// Os05t0138000-01 // rapdb // 8 // Cross Hyb Matching Probes
LOC_Os12g43640	Os12g0632800	Os.40045.1.S1_at	0.15799	4.26922	---
LOC_Os05g05060	Os05g0142400	Os.8557.1.S1_at	0.15978	2.4178	BGIOSGA018833-TA // bgi_ris // 4 // Cross Hyb Matching Probes /// Os05t0142400-01 // rapdb // 4 // Cross Hyb Matching Probes
LOC_Os07g48080	Os07g0677900	Os.54393.1.S1_at	0.160834	2.83267	BGIOSGA026393-TA // bgi_ris // 4 // Cross Hyb Matching Probes /// Os07t0677900-01 // rapdb // 4 // Cross Hyb Matching Probes
LOC_Os01g06640	Os01g0159800	Os.1443.1.S1_a_at	0.161569	3.18786	---
LOC_Os10g05720	Os10g0148000	OsAffx.30305.1.S1_at	0.161593	4.26922	BGIOSGA032533-TA // bgi_ris // 4 // Cross Hyb Matching Probes /// Os10t0148000-01 // rapdb // 6 // Cross Hyb Matching Probes
LOC_Os01g03740	Os01g0128100	Os.53305.1.S1_at	0.162462	3.43915	---
LOC_Os01g03680	Os01g0127600	Os.5045.1.S1_at	0.163151	2.49631	BGIOSGA002693-TA // bgi_ris // 4 // Cross Hyb Matching Probes /// Os01t0127600-01 // rapdb // 4 // Cross Hyb Matching Probes
LOC_Os10g17940	Os10g0326800	Os.46566.1.S1_at	0.163284	1.34771	NM_001070889 // refseq // 11 // Negative Strand Matching Probes
LOC_Os09g28180	Os09g0454900	Os.18717.2.S1_at	0.163492	1.9625	---
LOC_Os01g09990	Os01g0196300	Os.32770.1.S1_at	0.164026	4.76253	NM_001185289 // refseq // 10 // Negative Strand Matching Probes
LOC_Os06g51050	Os06g0726100	Os.2692.1.S1_x_at	0.164101	4.26922	LOC_Os03g30470.1 // rgap // 1 // Cross Hyb Matching Probes /// LOC_Os06g51060.1 // rgap // 1 // Cross Hyb Matching Probes /// BGIOSGA012877-TA // bgi_ris // 1 // Cross Hyb Matching Probes /// BGIOSGA023633-TA // bgi_ris // 1 // Cross Hyb Matching Probes /// Os03t0418000-00 // rapdb // 1 // Cross Hyb Matching Probes /// Os06t0726200-02 // rapdb // 1 // Cross Hyb Matching Probes /// NM_001056908 //…
LOC_Os10g31320	---	Os.51176.1.S1_at	0.164951	3.06685	BGIOSGA030194-TA // bgi_ris // 6 // Cross Hyb Matching Probes
LOC_Os10g02880	Os10g0118200	Os.7507.1.S1_at	0.165588	2.5467	---
LOC_Os11g37960	Os11g0592100	Os.20289.1.S1_at	0.165846	3.00611	BGIOSGA033689-TA // bgi_ris // 2 // Cross Hyb Matching Probes /// Os11t0592100-01 // rapdb // 2 // Cross Hyb Matching Probes
LOC_Os08g30510	Os08g0395700	Os.11326.1.S1_at	0.170274	3.06685	Os08t0395700-01 // rapdb // 2 // Cross Hyb Matching Probes
LOC_Os03g12390	Os03g0225100	Os.16872.1.S1_at	0.17071	1.01759	BGIOSGA011193-TA // bgi_ris // 2 // Cross Hyb Matching Probes /// Os03t0225100-02 // rapdb // 2 // Cross Hyb Matching Probes
LOC_Os03g15220	Os03g0257500	Os.50820.1.S1_at	0.171556	2.5467	BGIOSGA011076-TA // bgi_ris // 5 // Cross Hyb Matching Probes /// Os03t0257500-01 // rapdb // 5 // Cross Hyb Matching Probes
LOC_Os01g64310	Os01g0862800	Os.34471.1.S1_at	0.174228	3.00611	BGIOSGA004848-TA // bgi_ris // 5 // Cross Hyb Matching Probes /// Os01t0862800-01 // rapdb // 5 // Cross Hyb Matching Probes
LOC_Os02g52150	Os02g0758000	Os.12257.1.S1_at	0.174395	0	BGIOSGA009084-TA // bgi_ris // 6 // Cross Hyb Matching Probes /// Os02t0758000-01 // rapdb // 6 // Cross Hyb Matching Probes
LOC_Os10g05980	Os10g0150600	Os.11398.1.S1_at	0.176069	2.4178	Os10t0150600-01 // rapdb // 3 // Cross Hyb Matching Probes
LOC_Os07g32710	Os07g0511400	OsAffx.22999.1.S1_at	0.176985	2.5467	Os07t0511400-01 // rapdb // 1 // Cross Hyb Matching Probes
LOC_Os01g52730	Os01g0727500	Os.19385.1.S1_at	0.178056	3.00611	---
LOC_Os02g05060	Os02g0143400	OsAffx.2511.1.S1_at	0.180753	4.26922	BGIOSGA007146-TA // bgi_ris // 4 // Cross Hyb Matching Probes /// Os02t0143400-00 // rapdb // 4 // Cross Hyb Matching Probes /// NM_001052404 // refseq // 4 // Cross Hyb Matching Probes
LOC_Os04g28850	Os04g0357700	OsAffx.14027.1.S1_at	0.180887	3.00611	BGIOSGA016189-TA // bgi_ris // 3 // Cross Hyb Matching Probes /// Os04t0357700-00 // rapdb // 3 // Cross Hyb Matching Probes /// NM_001059081 // refseq // 3 // Cross Hyb Matching Probes
LOC_Os05g39240	Os05g0468700	Os.20364.1.S1_at	0.182648	2.71528	LOC_Os01g42740.1 // rgap // 1 // Cross Hyb Matching Probes /// BGIOSGA020018-TA // bgi_ris // 2 // Cross Hyb Matching Probes /// Os05t0468700-01 // rapdb // 2 // Cross Hyb Matching Probes
LOC_Os12g34098	---	OsAffx.32282.1.S1_at	0.183513	2.5467	---
LOC_Os12g41110	Os12g0603800	Os.9585.1.S1_s_at	0.18424	3.5816	---
LOC_Os03g51980	Os03g0729600	Os.11143.1.S1_at	0.186171	3.0237	BGIOSGA013499-TA // bgi_ris // 2 // Cross Hyb Matching Probes /// Os03t0729600-01 // rapdb // 2 // Cross Hyb Matching Probes
LOC_Os04g15920	Os04g0229100	Os.6089.1.S1_at	0.18895	3.06685	BGIOSGA009365-TA // bgi_ris // 1 // Cross Hyb Matching Probes /// BGIOSGA009366-TA // bgi_ris // 6 // Cross Hyb Matching Probes /// Os04t0229100-01 // rapdb // 6 // Cross Hyb Matching Probes
LOC_Os02g41670	Os02g0626600	Os.10930.1.S1_at	0.189527	3.00611	BGIOSGA005999-TA // bgi_ris // 4 // Cross Hyb Matching Probes /// Os02t0626600-00 // rapdb // 4 // Cross Hyb Matching Probes
LOC_Os01g50940	Os01g0705700	Os.46956.1.S1_at	0.191029	1.13066	NM_001050547 // refseq // 8 // Cross Hyb Matching Probes
LOC_Os12g34100	---	OsAffx.7786.1.S1_at	0.191296	2.43295	---
LOC_Os07g37100	Os07g0557100	Os.8375.1.S1_at	0.192278	0.697778	BGIOSGA024103-TA // bgi_ris // 2 // Cross Hyb Matching Probes /// Os07t0557100-01 // rapdb // 2 // Cross Hyb Matching Probes
LOC_Os06g37560	Os06g0573600	Os.6322.1.S1_at	0.193454	2.49631	BGIOSGA023120-TA // bgi_ris // 1 // Cross Hyb Matching Probes /// BGIOSGA023124-TA // bgi_ris // 1 // Cross Hyb Matching Probes /// Os06t0573600-03 // rapdb // 1 // Cross Hyb Matching Probes /// Os06t0573600-01 // rapdb // 1 // Cross Hyb Matching Probes /// Os06t0573600-02 // rapdb // 1 // Cross Hyb Matching Probes /// NM_001064455 // refseq // 8 // Cross Hyb Matching Probes
LOC_Os01g54350	Os01g0747400	Os.2128.1.S1_at	0.195473	1.79246	BGIOSGA000836-TA // bgi_ris // 7 // Cross Hyb Matching Probes /// Os01t0747400-01 // rapdb // 7 // Cross Hyb Matching Probes
LOC_Os09g25760	Os09g0425900	Os.6961.1.S1_a_at	0.19663	1.18172	BGIOSGA030791-TA // bgi_ris // 4 // Cross Hyb Matching Probes /// Os09t0425900-02 // rapdb // 4 // Cross Hyb Matching Probes
LOC_Os02g33330	Os02g0536500	Os.6723.1.S1_at	0.198039	3.18786	BGIOSGA006306-TA // bgi_ris // 1 // Cross Hyb Matching Probes /// Os02t0536500-01 // rapdb // 1 // Cross Hyb Matching Probes
LOC_Os01g66530	Os01g0888800	Os.34782.1.S1_at	0.198279	3.00611	BGIOSGA004953-TA // bgi_ris // 3 // Cross Hyb Matching Probes /// Os01t0888800-01 // rapdb // 4 // Cross Hyb Matching Probes
LOC_Os02g17780	Os02g0278700	Os.16326.1.S1_at	0.199581	1.23137	---
LOC_Os04g54610	Os04g0639000	Os.11471.1.S1_at	0.19976	2.4178	BGIOSGA017212-TA // bgi_ris // 1 // Cross Hyb Matching Probes /// Os04t0639000-01 // rapdb // 1 // Cross Hyb Matching Probes
LOC_Os10g05990	Os10g0150700	Os.10678.1.S1_at	0.200429	3.00611	---
LOC_Os04g38840	Os04g0462200	Os.54798.1.S1_at	0.200731	2.53226	---
LOC_Os02g19770	Os02g0300700	Os.5314.1.S1_at	0.200795	3.66807	---
LOC_Os04g36040	Os04g0441800	Os.49521.1.S1_at	0.200961	3.00611	BGIOSGA015029-TA // bgi_ris // 6 // Cross Hyb Matching Probes /// Os04t0441800-01 // rapdb // 6 // Cross Hyb Matching Probes
LOC_Os12g33922	---	OsAffx.19953.6.S1_s_at	0.202045	1.13066	Os12t0423142-00 // rapdb // 8 // Cross Hyb Matching Probes
LOC_Os04g44790	Os04g0530200	Os.28068.1.S1_at	0.202733	1.9625	---
LOC_Os05g24650	Os05g0311500	Os.7029.1.S1_at	0.203207	3.00611	---
LOC_Os01g32670	Os01g0510200	Os.4618.1.S1_at	0.203318	3.57156	BGIOSGA001549-TA // bgi_ris // 3 // Cross Hyb Matching Probes /// Os01t0510200-01 // rapdb // 3 // Cross Hyb Matching Probes
LOC_Os12g13640	Os12g0238900	Os.18105.1.S1_at	0.205651	4.26922	BGIOSGA037206-TA // bgi_ris // 4 // Cross Hyb Matching Probes /// Os12t0238900-01 // rapdb // 5 // Cross Hyb Matching Probes
LOC_Os04g45730	Os04g0540900	Os.48817.1.A1_at	0.206003	2.5467	BGIOSGA014633-TA // bgi_ris // 5 // Cross Hyb Matching Probes /// Os04t0540900-01 // rapdb // 5 // Cross Hyb Matching Probes
LOC_Os04g44354	Os04g0525100	Os.27292.1.A1_at	0.206258	2.44675	LOC_Os04g44354.1 // rgap // 4 // Cross Hyb Matching Probes /// BGIOSGA014685-TA // bgi_ris // 4 // Cross Hyb Matching Probes /// Os04t0525100-01 // rapdb // 4 // Cross Hyb Matching Probes /// NM_001059891 // refseq // 5 // Cross Hyb Matching Probes
LOC_Os06g51060	Os06g0726200	Os.22000.1.S1_at	0.208716	4.04292	BGIOSGA023633-TA // bgi_ris // 2 // Cross Hyb Matching Probes /// Os06t0726200-02 // rapdb // 2 // Cross Hyb Matching Probes
LOC_Os12g07030	Os12g0168100	Os.54932.1.S1_at	0.209648	4.26922	BGIOSGA036561-TA // bgi_ris // 1 // Cross Hyb Matching Probes /// Os12t0168100-01 // rapdb // 1 // Cross Hyb Matching Probes
LOC_Os08g27720	Os08g0364900	Os.12420.1.S1_at	0.210895	3.00611	BGIOSGA028543-TA // bgi_ris // 2 // Cross Hyb Matching Probes /// BGIOSGA028549-TA // bgi_ris // 1 // Cross Hyb Matching Probes /// Os08t0364900-00 // rapdb // 2 // Cross Hyb Matching Probes /// NM_001068179 // refseq // 2 // Cross Hyb Matching Probes
LOC_Os02g43790	Os02g0654700	Os.53660.1.S1_at	0.212431	2.4178	BGIOSGA005915-TA // bgi_ris // 1 // Cross Hyb Matching Probes /// Os02t0654700-01 // rapdb // 1 // Cross Hyb Matching Probes
LOC_Os08g01630	Os08g0107600	Os.49890.1.S1_at	0.212784	2.54168	BGIOSGA027849-TA // bgi_ris // 8 // Cross Hyb Matching Probes /// Os08t0107600-01 // rapdb // 8 // Cross Hyb Matching Probes
LOC_Os11g38850	Os11g0601500	OsAffx.19241.1.S1_at	0.213735	2.5467	Os11t0601500-00 // rapdb // 6 // Cross Hyb Matching Probes /// NM_001074758 // refseq // 6 // Cross Hyb Matching Probes
LOC_Os06g40170	Os06g0604200	Os.50455.1.S1_at	0.214238	2.5467	BGIOSGA020921-TA // bgi_ris // 5 // Cross Hyb Matching Probes /// Os06t0604200-02 // rapdb // 5 // Cross Hyb Matching Probes
LOC_Os03g63270	---	Os.27955.1.S2_at	0.215105	2.83267	BGIOSGA013943-TA // bgi_ris // 4 // Cross Hyb Matching Probes /// BGIOSGA013946-TA // bgi_ris // 4 // Cross Hyb Matching Probes
LOC_Os10g40614	Os10g0554800	Os.7567.1.S1_at	0.215211	3.41078	---
LOC_Os12g14910	---	OsAffx.19676.1.S1_at	0.215708	2.4178	LOC_Os12g23590.1 // rgap // 2 // Cross Hyb Matching Probes
LOC_Os09g37080	Os09g0542900	Os.53581.1.S1_at	0.215955	4.26922	BGIOSGA031183-TA // bgi_ris // 2 // Cross Hyb Matching Probes /// Os09t0542900-01 // rapdb // 2 // Cross Hyb Matching Probes
LOC_Os02g33670	Os02g0540400	Os.54066.1.S1_at	0.217184	4.76253	BGIOSGA006297-TA // bgi_ris // 5 // Cross Hyb Matching Probes /// Os02t0540400-01 // rapdb // 5 // Cross Hyb Matching Probes
LOC_Os09g03190	Os09g0120033	Os.52750.1.S1_x_at	0.21732	3.00611	Os09t0120033-01 // rapdb // 2 // Cross Hyb Matching Probes /// Os09t0120033-02 // rapdb // 1 // Cross Hyb Matching Probes
LOC_Os11g26790	Os11g0454300	Os.12633.1.S1_s_at	0.218967	2.4178	BGIOSGA034050-TA // bgi_ris // 1 // Cross Hyb Matching Probes /// Os11t0454300-01 // rapdb // 1 // Cross Hyb Matching Probes /// NM_001074376 // refseq // 3 // Cross Hyb Matching Probes
LOC_Os02g41680	Os02g0627100	Os.25687.1.S1_x_at	0.219877	4.04292	BGIOSGA005998-TA // bgi_ris // 1 // Cross Hyb Matching Probes /// Os02t0627100-01 // rapdb // 1 // Cross Hyb Matching Probes
LOC_Os03g03200	Os03g0123800	Os.17325.1.S1_at	0.220332	3.00611	---
LOC_Os02g26794	Os02g0467300	Os.9574.1.S1_at	0.221166	1.13066	Os02t0467300-01 // rapdb // 7 // Cross Hyb Matching Probes
LOC_Os02g06090	Os02g0155400	Os.52494.2.S1_at	0.221205	3.06685	LOC_Os02g06030.1 // rgap // 1 // Cross Hyb Matching Probes /// NM_001052473 // refseq // 11 // Negative Strand Matching Probes
LOC_Os03g16350	Os03g0270000	Os.10839.1.S1_at	0.221523	1.23137	---
LOC_Os02g33820	Os02g0543000	Os.12094.1.S1_a_at	0.222489	3.00611	Os02t0543000-03 // rapdb // 2 // Cross Hyb Matching Probes /// Os02t0543000-04 // rapdb // 2 // Cross Hyb Matching Probes
LOC_Os06g42120	Os06g0626600	Os.56146.1.S1_at	0.222995	4.50548	BGIOSGA020844-TA // bgi_ris // 5 // Cross Hyb Matching Probes /// Os06t0626600-01 // rapdb // 5 // Cross Hyb Matching Probes
LOC_Os02g12150	Os02g0213100	Os.7007.1.S1_at	0.224542	2.4178	---
LOC_Os03g16020	Os03g0266900	Os.22731.1.S1_at	0.226408	1.31355	---
LOC_Os03g08520	Os03g0183500	Os.51546.1.S1_at	0.22733	3.57156	BGIOSGA011324-TA // bgi_ris // 4 // Cross Hyb Matching Probes /// Os03t0183500-01 // rapdb // 4 // Cross Hyb Matching Probes
LOC_Os02g07690	Os02g0173200	OsAffx.24153.1.S1_s_at	0.227796	4.04292	BGIOSGA007637-TA // bgi_ris // 3 // Cross Hyb Matching Probes /// Os02t0173200-01 // rapdb // 3 // Cross Hyb Matching Probes
LOC_Os01g63480	Os01g0854000	Os.37603.1.S1_at	0.228071	2.83267	---
LOC_Os01g41430	Os01g0597800	Os.10348.1.S1_at	0.230968	3.00611	BGIOSGA003913-TA // bgi_ris // 2 // Cross Hyb Matching Probes /// Os01t0597800-01 // rapdb // 2 // Cross Hyb Matching Probes
LOC_Os01g10890	Os01g0206700	Os.1411.1.S1_at	0.232509	3.41078	BGIOSGA002159-TA // bgi_ris // 5 // Cross Hyb Matching Probes /// Os01t0206700-01 // rapdb // 5 // Cross Hyb Matching Probes /// Os01t0206700-02 // rapdb // 5 // Cross Hyb Matching Probes /// Os01t0206700-03 // rapdb // 5 // Cross Hyb Matching Probes
LOC_Os01g63980	Os01g0859100	Os.36152.1.S1_at	0.233225	3.5816	BGIOSGA000452-TA // bgi_ris // 1 // Cross Hyb Matching Probes /// Os01t0859100-01 // rapdb // 1 // Cross Hyb Matching Probes
LOC_Os02g50110	Os02g0733900	Os.57343.1.S1_at	0.233836	1.23137	LOC_Os02g50110.1 // rgap // 2 // Cross Hyb Matching Probes /// BGIOSGA005668-TA // bgi_ris // 2 // Cross Hyb Matching Probes /// Os02t0733900-01 // rapdb // 2 // Cross Hyb Matching Probes
LOC_Os06g43990	Os06g0648500	Os.16011.1.A1_at	0.234121	2.4178	LOC_Os06g43990.1 // rgap // 3 // Cross Hyb Matching Probes /// BGIOSGA020779-TA // bgi_ris // 3 // Cross Hyb Matching Probes /// Os06t0648500-01 // rapdb // 3 // Cross Hyb Matching Probes
LOC_Os07g46852	Os07g0663800	Os.7935.1.S1_x_at	0.234362	3.06685	BGIOSGA026332-TA // bgi_ris // 3 // Cross Hyb Matching Probes /// Os07t0663800-01 // rapdb // 3 // Cross Hyb Matching Probes
LOC_Os04g05650	Os04g0142400	Os.9739.1.S1_at	0.235422	3.00611	LOC_Os04g05650.1 // rgap // 1 // Cross Hyb Matching Probes /// BGIOSGA015653-TA // bgi_ris // 5 // Cross Hyb Matching Probes /// Os04t0142400-01 // rapdb // 5 // Cross Hyb Matching Probes
LOC_Os12g42280	Os12g0617400	Os.55193.1.S1_at	0.236033	3.00611	NM_001190134 // refseq // 1 // Cross Hyb Matching Probes
LOC_Os07g29630	Os07g0479400	Os.57183.1.S1_at	0.236261	1.18172	---
LOC_Os01g43844	Os01g0628700	Os.37668.1.S1_at	0.236446	2.5467	BGIOSGA004035-TA // bgi_ris // 2 // Cross Hyb Matching Probes /// Os01t0628700-01 // rapdb // 2 // Cross Hyb Matching Probes
LOC_Os03g04110	Os03g0133400	Os.11983.1.S1_at	0.237186	3.00611	BGIOSGA011785-TA // bgi_ris // 8 // Cross Hyb Matching Probes /// Os03t0133400-01 // rapdb // 8 // Cross Hyb Matching Probes
LOC_Os12g02310	Os12g0115000	Os.10615.1.S1_x_at	0.239074	2.44675	NM_001189387 // refseq // 1 // Cross Hyb Matching Probes
LOC_Os06g34830	Os06g0539400	Os.51683.1.S1_at	0.239578	3.00611	BGIOSGA023055-TA // bgi_ris // 1 // Cross Hyb Matching Probes /// Os06t0539400-01 // rapdb // 1 // Cross Hyb Matching Probes
LOC_Os07g26110	Os07g0442900	Os.53561.1.S1_at	0.240061	3.00611	BGIOSGA025609-TA // bgi_ris // 3 // Cross Hyb Matching Probes /// Os07t0442900-01 // rapdb // 3 // Cross Hyb Matching Probes
LOC_Os02g35490	Os02g0562600	Os.49329.1.S1_at	0.241383	4.26922	BGIOSGA006243-TA // bgi_ris // 5 // Cross Hyb Matching Probes
LOC_Os01g49830	Os01g0693400	Os.8019.1.S1_at	0.241435	2.30559	BGIOSGA000982-TA // bgi_ris // 2 // Cross Hyb Matching Probes /// Os01t0693400-01 // rapdb // 2 // Cross Hyb Matching Probes
LOC_Os08g21670	Os10g0350400	OsAffx.28576.1.S1_s_at	0.241692	3.00611	LOC_Os04g24410.2 // rgap // 2 // Cross Hyb Matching Probes /// NM_001186931 // refseq // 2 // Cross Hyb Matching Probes /// LOC_Os12g23610.1 // rgap // 11 // Negative Strand Matching Probes /// LOC_Os12g34098.1 // rgap // 11 // Negative Strand Matching Probes
LOC_Os09g28520	Os09g0459200	Os.57006.1.S1_at	0.242442	2.53226	---
LOC_Os05g10620	Os05g0194500	Os.39872.1.A1_s_at	0.243002	3.00611	BGIOSGA018654-TA // bgi_ris // 5 // Cross Hyb Matching Probes /// Os05t0194500-01 // rapdb // 5 // Cross Hyb Matching Probes
LOC_Os06g05424	Os06g0146900	Os.53206.1.S1_at	0.244487	3.00611	Os06t0146900-01 // rapdb // 1 // Cross Hyb Matching Probes
LOC_Os02g48860	Os02g0720500	Os.49623.1.A1_at	0.245839	3.77687	---
LOC_Os01g72330	Os01g0952500	Os.15908.1.S1_s_at	0.24639	1.18172	BGIOSGA005182-TA // bgi_ris // 1 // Cross Hyb Matching Probes /// Os01t0952500-01 // rapdb // 1 // Cross Hyb Matching Probes
LOC_Os04g46400	Os04g0549700	Os.54929.1.S1_at	0.246542	3.00611	BGIOSGA016882-TA // bgi_ris // 3 // Cross Hyb Matching Probes /// Os04t0549700-01 // rapdb // 3 // Cross Hyb Matching Probes
LOC_Os03g09900	Os03g0194900	Os.20151.1.S1_at	0.247439	2.5467	BGIOSGA012041-TA // bgi_ris // 2 // Cross Hyb Matching Probes /// Os03t0194900-01 // rapdb // 3 // Cross Hyb Matching Probes /// Os03t0194900-03 // rapdb // 3 // Cross Hyb Matching Probes
LOC_Os03g58790	Os03g0802500	Os.10884.1.S1_at	0.247954	1.34771	Os03t0802500-01 // rapdb // 3 // Cross Hyb Matching Probes
LOC_Os09g35800	Os09g0526700	Os.8507.1.S1_at	0.248213	2.18281	---
LOC_Os09g24810	Os09g0414500	Os.50830.1.S1_at	0.248225	1.9625	BGIOSGA030752-TA // bgi_ris // 1 // Cross Hyb Matching Probes /// Os09t0414500-01 // rapdb // 1 // Cross Hyb Matching Probes
LOC_Os11g35410	Os11g0558400	OsAffx.7301.1.S1_at	0.248571	3.77687	BGIOSGA033802-TA // bgi_ris // 5 // Cross Hyb Matching Probes
LOC_Os01g50400	Os01g0699400	Os.27170.1.S1_at	0.249414	4.26922	---
LOC_Os06g11720	Os06g0220500	Os.51664.1.S1_at	0.249919	3.00611	BGIOSGA022562-TA // bgi_ris // 2 // Cross Hyb Matching Probes /// Os06t0220500-01 // rapdb // 2 // Cross Hyb Matching Probes
LOC_Os06g47650	Os06g0691800	Os.11189.1.S1_at	0.250589	3.06685	BGIOSGA023514-TA // bgi_ris // 8 // Cross Hyb Matching Probes /// Os06t0691800-01 // rapdb // 8 // Cross Hyb Matching Probes
LOC_Os08g42400	Os08g0535800	Os.11141.1.S1_at	0.251699	4.04292	BGIOSGA029063-TA // bgi_ris // 5 // Cross Hyb Matching Probes /// Os08t0535800-01 // rapdb // 5 // Cross Hyb Matching Probes /// Os08t0535800-02 // rapdb // 5 // Cross Hyb Matching Probes
LOC_Os05g50720	Os05g0584300	Os.51602.1.S1_at	0.251813	3.5816	BGIOSGA020452-TA // bgi_ris // 2 // Cross Hyb Matching Probes /// Os05t0584300-01 // rapdb // 2 // Cross Hyb Matching Probes
LOC_Os09g26260	Os09g0432300	OsAffx.30035.1.S1_at	0.253261	3.77687	---
LOC_Os07g05640	Os07g0151200	Os.27403.1.A1_at	0.253595	2.30559	---
LOC_Os09g39960	Os09g0572900	Os.52791.1.S1_at	0.254362	3.77687	BGIOSGA029226-TA // bgi_ris // 5 // Cross Hyb Matching Probes /// Os09t0572900-01 // rapdb // 5 // Cross Hyb Matching Probes
LOC_Os10g30790	Os10g0444700	Os.46160.2.S1_x_at	0.254375	3.77687	LOC_Os10g30790.1 // rgap // 2 // Cross Hyb Matching Probes /// BGIOSGA031825-TA // bgi_ris // 2 // Cross Hyb Matching Probes /// BGIOSGA031826-TA // bgi_ris // 2 // Cross Hyb Matching Probes /// Os10t0444700-02 // rapdb // 2 // Cross Hyb Matching Probes /// Os10t0444700-01 // rapdb // 2 // Cross Hyb Matching Probes /// NM_001071243 // refseq // 2 // Cross Hyb Matching Probes
LOC_Os06g44170	Os06g0651000	Os.11290.1.S1_at	0.255977	3.00611	BGIOSGA020772-TA // bgi_ris // 1 // Cross Hyb Matching Probes /// NM_001064760 // refseq // 7 // Cross Hyb Matching Probes
LOC_Os02g54590	Os02g0787200	Os.52868.1.S1_at	0.255984	1.9625	BGIOSGA009172-TA // bgi_ris // 4 // Cross Hyb Matching Probes /// Os02t0787200-01 // rapdb // 4 // Cross Hyb Matching Probes /// NM_001186248 // refseq // 9 // Negative Strand Matching Probes
LOC_Os12g34096	---	OsAffx.32281.1.S1_at	0.256056	2.53226	---
LOC_Os03g14080	Os03g0244600	Os.54020.2.S1_x_at	0.256529	2.53226	BGIOSGA012220-TA // bgi_ris // 2 // Cross Hyb Matching Probes /// Os03t0244600-02 // rapdb // 2 // Cross Hyb Matching Probes /// Os03t0244600-01 // rapdb // 2 // Cross Hyb Matching Probes
LOC_Os05g08900	Os05g0181700	OsAffx.4280.2.A1_at	0.256535	2.4178	BGIOSGA019292-TA // bgi_ris // 8 // Cross Hyb Matching Probes /// LOC_Os05g08910.1 // rgap // 11 // Negative Strand Matching Probes
LOC_Os03g58600	Os03g0800200	Os.40026.1.S1_at	0.256726	2.71683	BGIOSGA009631-TA // bgi_ris // 4 // Cross Hyb Matching Probes /// Os03t0800200-00 // rapdb // 4 // Cross Hyb Matching Probes
LOC_Os12g29330	Os12g0477400	OsAffx.7733.1.S1_at	0.257832	4.76253	NM_001073289 // refseq // 7 // Cross Hyb Matching Probes
LOC_Os04g35540	Os04g0435100	Os.52648.1.S1_at	0.25902	2.71528	BGIOSGA016449-TA // bgi_ris // 4 // Cross Hyb Matching Probes /// Os04t0435100-01 // rapdb // 4 // Cross Hyb Matching Probes /// NM_001059382 // refseq // 11 // Negative Strand Matching Probes
LOC_Os06g36390	Os06g0559400	Os.38309.1.S1_at	0.25937	3.5816	BGIOSGA023090-TA // bgi_ris // 6 // Cross Hyb Matching Probes /// Os06t0559400-01 // rapdb // 7 // Cross Hyb Matching Probes /// Os06t0559400-02 // rapdb // 7 // Cross Hyb Matching Probes
LOC_Os11g44910	Os11g0672700	Os.53980.1.S1_at	0.259531	3.00611	BGIOSGA035689-TA // bgi_ris // 6 // Cross Hyb Matching Probes /// Os11t0672700-01 // rapdb // 6 // Cross Hyb Matching Probes
LOC_Os05g48610	Os05g0559800	OsAffx.15153.1.S1_x_at	0.260607	1.34771	BGIOSGA020346-TA // bgi_ris // 8 // Cross Hyb Matching Probes /// Os05t0559800-00 // rapdb // 8 // Cross Hyb Matching Probes /// NM_001062837 // refseq // 8 // Cross Hyb Matching Probes
LOC_Os02g37180	Os02g0582800	Os.49112.1.S1_at	0.260892	4.76253	LOC_Os02g37180.1 // rgap // 2 // Cross Hyb Matching Probes /// BGIOSGA006168-TA // bgi_ris // 2 // Cross Hyb Matching Probes /// Os02t0582800-01 // rapdb // 2 // Cross Hyb Matching Probes
LOC_Os12g06080	Os12g0157000	Os.5875.1.S1_at	0.261739	2.83267	---
LOC_Os03g03500	Os03g0126700	Os.33603.1.S1_at	0.263435	3.5816	BGIOSGA011760-TA // bgi_ris // 1 // Cross Hyb Matching Probes /// Os03t0126700-01 // rapdb // 3 // Cross Hyb Matching Probes
LOC_Os12g34012	---	OsAffx.32247.1.S1_x_at	0.263512	2.3526	---
LOC_Os08g37670	Os08g0482700	Os.609.3.S1_a_at	0.263804	3.77687	BGIOSGA026785-TA // bgi_ris // 5 // Cross Hyb Matching Probes /// Os08t0482700-01 // rapdb // 5 // Cross Hyb Matching Probes
LOC_Os06g02780	Os06g0118700	Os.9382.1.S1_at	0.264131	2.5467	BGIOSGA022049-TA // bgi_ris // 1 // Cross Hyb Matching Probes /// Os06t0118700-02 // rapdb // 1 // Cross Hyb Matching Probes /// Os06t0118700-01 // rapdb // 1 // Cross Hyb Matching Probes
LOC_Os02g43620	Os02g0652800	Os.51696.1.S1_at	0.264229	3.00611	---
LOC_Os11g02330	Os11g0114900	Os.37860.1.S1_at	0.26425	1.23137	LOC_Os11g02330.2 // rgap // 8 // Cross Hyb Matching Probes
LOC_Os06g38660	Os06g0586000	Os.7966.1.S1_at	0.264669	3.06685	---
LOC_Os01g42090	Os01g0605700	Os.33697.1.S1_at	0.265322	2.43295	LOC_Os01g42110.1 // rgap // 1 // Cross Hyb Matching Probes /// BGIOSGA003943-TA // bgi_ris // 6 // Cross Hyb Matching Probes /// BGIOSGA003948-TA // bgi_ris // 5 // Cross Hyb Matching Probes /// BGIOSGA003951-TA // bgi_ris // 1 // Cross Hyb Matching Probes /// Os01t0605700-01 // rapdb // 8 // Cross Hyb Matching Probes /// Os01t0606000-00 // rapdb // 1 // Cross Hyb Matching Probes /// NM_001050058…
LOC_Os08g42550	Os08g0537900	Os.49952.1.S1_at	0.267795	1.34771	---
LOC_Os11g06780	Os11g0168700	Os.51809.1.S1_at	0.267938	2.5467	BGIOSGA034882-TA // bgi_ris // 4 // Cross Hyb Matching Probes /// Os11t0168600-01 // rapdb // 4 // Cross Hyb Matching Probes
LOC_Os05g09704	Os05g0189300	Os.10534.1.S1_at	0.268492	4.04292	BGIOSGA018663-TA // bgi_ris // 6 // Cross Hyb Matching Probes /// Os05t0189300-01 // rapdb // 7 // Cross Hyb Matching Probes
LOC_Os04g13210	Os04g0209200	Os.53852.1.S1_at	0.269179	1.34771	BGIOSGA015573-TA // bgi_ris // 8 // Cross Hyb Matching Probes /// Os04t0209200-01 // rapdb // 8 // Cross Hyb Matching Probes
LOC_Os03g09020	Os03g0189600	Os.19283.1.S1_s_at	0.269658	3.00611	LOC_Os03g09020.1 // rgap // 6 // Cross Hyb Matching Probes /// BGIOSGA011308-TA // bgi_ris // 4 // Cross Hyb Matching Probes /// Os03t0189600-02 // rapdb // 6 // Cross Hyb Matching Probes /// Os03t0189600-01 // rapdb // 6 // Cross Hyb Matching Probes
LOC_Os10g36050	Os01g0939300	Os.33291.1.S1_a_at	0.271813	4.50548	---
LOC_Os12g14939	---	OsAffx.32342.1.S1_at	0.273164	2.30559	---
LOC_Os03g27230	Os03g0389700	Os.7075.1.S1_at	0.273202	3.00611	BGIOSGA012784-TA // bgi_ris // 5 // Cross Hyb Matching Probes /// Os03t0389700-01 // rapdb // 5 // Cross Hyb Matching Probes /// Os03t0389700-02 // rapdb // 5 // Cross Hyb Matching Probes
LOC_Os10g41930	Os10g0568900	Os.4741.2.S1_x_at	0.273456	1.18172	BGIOSGA033472-TA // bgi_ris // 4 // Cross Hyb Matching Probes
LOC_Os01g14630	Os01g0248701	OsAffx.23247.1.S1_x_at	0.273613	3.77687	---
LOC_Os01g57240	Os01g0780800	Os.30597.1.S1_at	0.2738	2.5467	---
LOC_Os08g33940	---	Os.27085.1.A1_at	0.274944	3.66807	---
LOC_Os04g16745	---	OsAffx.32212.1.S1_x_at	0.275171	1.97177	---
LOC_Os01g50910	Os01g0705200	Os.10933.1.S1_at	0.277277	2.3526	BGIOSGA000945-TA // bgi_ris // 5 // Cross Hyb Matching Probes /// Os01t0705200-01 // rapdb // 5 // Cross Hyb Matching Probes
LOC_Os08g20420	Os08g0299400	Os.51876.1.S1_at	0.277585	1.18172	LOC_Os08g20420.2 // rgap // 2 // Cross Hyb Matching Probes /// BGIOSGA028416-TA // bgi_ris // 7 // Cross Hyb Matching Probes /// Os08t0299400-01 // rapdb // 7 // Cross Hyb Matching Probes
LOC_Os10g37770	Os10g0522000	Os.46638.1.S1_at	0.279228	3.43915	BGIOSGA031531-TA // bgi_ris // 6 // Cross Hyb Matching Probes
LOC_Os06g11450	Os06g0218300	Os.55651.1.S1_at	0.279572	4.76253	BGIOSGA021657-TA // bgi_ris // 3 // Cross Hyb Matching Probes /// Os06t0218300-01 // rapdb // 3 // Cross Hyb Matching Probes
LOC_Os01g54700	Os01g0750600	Os.51954.1.S1_at	0.279791	2.5467	BGIOSGA000823-TA // bgi_ris // 2 // Cross Hyb Matching Probes /// Os01t0750600-01 // rapdb // 2 // Cross Hyb Matching Probes
LOC_Os01g58960	Os01g0803800	Os.36161.1.S1_at	0.281278	3.0237	---
LOC_Os04g22130	---	OsAffx.3854.1.S1_at	0.281627	2.49631	---
LOC_Os01g10110	Os01g0197600	Os.43596.1.S1_at	0.284252	3.00611	BGIOSGA002195-TA // bgi_ris // 4 // Cross Hyb Matching Probes /// Os01t0197700-01 // rapdb // 4 // Cross Hyb Matching Probes
LOC_Os03g05620	Os03g0150600	Os.12092.2.S1_a_at	0.2849	3.77687	BGIOSGA011440-TA // bgi_ris // 2 // Cross Hyb Matching Probes /// Os03t0150600-02 // rapdb // 2 // Cross Hyb Matching Probes /// Os03t0150600-01 // rapdb // 2 // Cross Hyb Matching Probes
LOC_Os02g04230	Os02g0135200	Os.2356.1.S1_a_at	0.285502	2.83267	BGIOSGA007171-TA // bgi_ris // 1 // Cross Hyb Matching Probes
LOC_Os03g10810	Os03g0205800	OsAffx.25045.1.S1_at	0.285649	3.00611	---
LOC_Os04g38390	Os04g0456700	Os.5446.1.S1_at	0.285943	0.407037	---
LOC_Os06g07220	Os06g0168700	Os.4223.1.S1_s_at	0.287266	2.83267	BGIOSGA030292-TA // bgi_ris // 3 // Cross Hyb Matching Probes /// Os06t0168700-01 // rapdb // 3 // Cross Hyb Matching Probes
LOC_Os08g04560	Os08g0140500	OsAffx.5702.1.S1_s_at	0.287795	1.9625	---
LOC_Os05g44270	Os05g0519000	OsAffx.4611.1.S1_s_at	0.288043	2.71683	---
LOC_Os07g38440	Os07g0572100	Os.53714.1.S1_at	0.288243	2.5467	---
LOC_Os01g07530	Os01g0170000	Os.6418.1.S1_at	0.288243	3.57156	BGIOSGA002302-TA // bgi_ris // 6 // Cross Hyb Matching Probes /// Os01t0170000-01 // rapdb // 6 // Cross Hyb Matching Probes
LOC_Os10g31330	Os10g0450900	Os.51929.1.S1_at	0.288709	3.77687	---
LOC_Os04g31550	Os04g0384850	Os.14285.2.S1_at	0.288951	4.26922	Os04t0384800-01 // rapdb // 2 // Cross Hyb Matching Probes
LOC_Os02g51950	Os02g0756100	Os.47984.1.A1_s_at	0.289001	3.00611	---
LOC_Os01g61060	Os01g0825900	Os.10716.1.S1_at	0.289318	3.41078	BGIOSGA004720-TA // bgi_ris // 4 // Cross Hyb Matching Probes /// Os01t0825900-01 // rapdb // 5 // Cross Hyb Matching Probes
LOC_Os03g11300	Os03g0211500	OsAffx.25053.1.S1_at	0.289897	1.13066	---
LOC_Os11g40570	Os11g0621000	Os.24003.2.S1_x_at	0.290326	3.00611	BGIOSGA033614-TA // bgi_ris // 1 // Cross Hyb Matching Probes /// Os11t0621000-02 // rapdb // 1 // Cross Hyb Matching Probes /// Os11t0621000-01 // rapdb // 1 // Cross Hyb Matching Probes /// NM_001074829 // refseq // 6 // Cross Hyb Matching Probes
LOC_Os04g28250	---	Os.9817.1.S1_at	0.290394	3.00611	BGIOSGA015291-TA // bgi_ris // 1 // Cross Hyb Matching Probes /// Os04t0350100-01 // rapdb // 3 // Cross Hyb Matching Probes /// NM_001059065 // refseq // 6 // Cross Hyb Matching Probes
LOC_Os03g14730	Os03g0252100	Os.27673.1.S1_at	0.291401	1.01759	BGIOSGA011099-TA // bgi_ris // 4 // Cross Hyb Matching Probes /// Os03t0252100-01 // rapdb // 4 // Cross Hyb Matching Probes
LOC_Os10g28200	Os10g0417600	Os.8361.1.S1_at	0.291724	2.71683	BGIOSGA032923-TA // bgi_ris // 5 // Cross Hyb Matching Probes /// Os10t0417600-01 // rapdb // 5 // Cross Hyb Matching Probes
LOC_Os01g12870	Os01g0229100	Os.12062.2.S1_at	0.29209	3.0237	---
LOC_Os11g41600	Os11g0634200	Os.11907.1.S1_at	0.292406	2.71528	BGIOSGA022995-TA // bgi_ris // 6 // Cross Hyb Matching Probes /// BGIOSGA022996-TA // bgi_ris // 7 // Cross Hyb Matching Probes /// Os11t0634200-01 // rapdb // 7 // Cross Hyb Matching Probes
LOC_Os01g57470	Os01g0783700	Os.9073.1.S1_at	0.292903	2.5467	BGIOSGA000689-TA // bgi_ris // 1 // Cross Hyb Matching Probes /// Os01t0783700-01 // rapdb // 1 // Cross Hyb Matching Probes /// NM_001050991 // refseq // 8 // Cross Hyb Matching Probes /// LOC_Os01g57460.1 // rgap // 11 // Negative Strand Matching Probes
LOC_Os02g54730	Os02g0788800	Os.47600.2.S1_x_at	0.294204	2.71528	BGIOSGA005463-TA // bgi_ris // 7 // Cross Hyb Matching Probes /// Os02t0788800-02 // rapdb // 7 // Cross Hyb Matching Probes
LOC_Os08g34580	---	Os.6139.2.S1_s_at	0.294213	0.697778	---
LOC_Os05g47770	Os05g0550800	OsAffx.27357.1.S1_at	0.295159	2.5467	BGIOSGA020319-TA // bgi_ris // 3 // Cross Hyb Matching Probes /// Os05t0550800-01 // rapdb // 3 // Cross Hyb Matching Probes
LOC_Os01g65700	Os01g0879200	Os.12038.1.S1_at	0.295264	2.71683	BGIOSGA004916-TA // bgi_ris // 4 // Cross Hyb Matching Probes /// Os01t0879200-01 // rapdb // 4 // Cross Hyb Matching Probes /// NM_001051521 // refseq // 8 // Cross Hyb Matching Probes
LOC_Os06g09990	Os06g0200600	OsAffx.27542.1.S1_s_at	0.295648	3.00611	---
LOC_Os12g08810	Os12g0190000	Os.38045.1.S1_at	0.295657	3.18786	BGIOSGA036501-TA // bgi_ris // 6 // Cross Hyb Matching Probes /// Os12t0190000-02 // rapdb // 6 // Cross Hyb Matching Probes /// Os12t0190000-01 // rapdb // 6 // Cross Hyb Matching Probes
LOC_Os08g12410	Os08g0220400	Os.7593.1.S1_at	0.296463	3.00611	BGIOSGA027445-TA // bgi_ris // 5 // Cross Hyb Matching Probes /// Os08t0220400-01 // rapdb // 5 // Cross Hyb Matching Probes
LOC_Os05g03640	Os05g0127500	Os.52646.1.S1_at	0.296586	1.34771	BGIOSGA018890-TA // bgi_ris // 5 // Cross Hyb Matching Probes /// Os05t0127500-01 // rapdb // 5 // Cross Hyb Matching Probes
LOC_Os02g43700	Os02g0653900	Os.1344.1.S1_at	0.298998	3.00611	BGIOSGA008733-TA // bgi_ris // 6 // Cross Hyb Matching Probes /// Os02t0653900-03 // rapdb // 7 // Cross Hyb Matching Probes
LOC_Os03g51690	---	Os.151.2.S1_at	0.299016	2.53226	---
LOC_Os08g31090	Os08g0402500	Os.6304.1.S1_at	0.299195	4.76253	NM_001068294 // refseq // 6 // Cross Hyb Matching Probes
LOC_Os03g16150	Os03g0268400	Os.56198.1.S1_at	0.299608	1.18172	LOC_Os03g16150.3 // rgap // 3 // Cross Hyb Matching Probes /// Os03t0268400-02 // rapdb // 2 // Cross Hyb Matching Probes
LOC_Os05g37250	Os05g0445100	Os.54421.1.S1_at	0.299823	2.73507	---
LOC_Os03g03980	---	OsAffx.24957.1.S1_at	0.301196	2.30559	---
LOC_Os07g24000	Os07g0422100	Os.12221.1.S1_at	0.30185	2.71683	---
LOC_Os07g05290	Os07g0146700	Os.33267.1.S1_at	0.302398	2.5467	Os07t0146700-01 // rapdb // 3 // Cross Hyb Matching Probes
LOC_Os01g63500	Os01g0854400	Os.30779.1.S1_at	0.302554	1.23137	---
LOC_Os01g07300	Os01g0167400	Os.1665.1.S1_a_at	0.303951	4.26922	BGIOSGA002853-TA // bgi_ris // 5 // Cross Hyb Matching Probes /// Os01t0167400-01 // rapdb // 5 // Cross Hyb Matching Probes
LOC_Os08g19650	Os08g0292900	Os.5992.1.S1_at	0.304544	3.66807	BGIOSGA028399-TA // bgi_ris // 2 // Cross Hyb Matching Probes /// Os08t0292900-01 // rapdb // 2 // Cross Hyb Matching Probes
LOC_Os04g35534	---	Os.54489.1.S1_at	0.304581	3.66807	Os04t0435000-01 // rapdb // 1 // Cross Hyb Matching Probes
LOC_Os10g39260	Os10g0537800 /// Os10g0538200	Os.6792.1.S1_at	0.304664	2.71528	---
LOC_Os02g44730	Os02g0667500	Os.50950.1.S1_x_at	0.305222	3.18786	BGIOSGA008777-TA // bgi_ris // 5 // Cross Hyb Matching Probes /// Os02t0667500-01 // rapdb // 5 // Cross Hyb Matching Probes
LOC_Os08g15650	Os08g0256000	Os.49502.1.S1_at	0.305773	3.18786	BGIOSGA027346-TA // bgi_ris // 4 // Cross Hyb Matching Probes /// Os08t0256000-01 // rapdb // 4 // Cross Hyb Matching Probes
LOC_Os03g52720	Os03g0737300	Os.53148.1.S1_at	0.306786	1.18172	BGIOSGA009845-TA // bgi_ris // 6 // Cross Hyb Matching Probes /// Os03t0737300-01 // rapdb // 8 // Cross Hyb Matching Probes
LOC_Os04g58360	---	OsAffx.26654.1.S1_x_at	0.307541	2.71683	---
LOC_Os09g27650	Os09g0449400	Os.5733.1.A1_s_at	0.308071	2.43295	BGIOSGA030871-TA // bgi_ris // 1 // Cross Hyb Matching Probes
LOC_Os11g36200	Os11g0570000	Os.49819.1.S1_at	0.308337	2.71683	BGIOSGA032162-TA // bgi_ris // 8 // Cross Hyb Matching Probes /// BGIOSGA035467-TA // bgi_ris // 8 // Cross Hyb Matching Probes
LOC_Os10g38110	Os10g0525000	Os.10360.1.S1_at	0.30868	3.00611	BGIOSGA016717-TA // bgi_ris // 3 // Cross Hyb Matching Probes /// Os10t0525000-01 // rapdb // 3 // Cross Hyb Matching Probes /// Os10t0525000-02 // rapdb // 3 // Cross Hyb Matching Probes
LOC_Os02g32504	Os02g0526000	Os.34481.1.A1_at	0.310029	3.57156	BGIOSGA006353-TA // bgi_ris // 5 // Cross Hyb Matching Probes /// Os02t0526000-03 // rapdb // 5 // Cross Hyb Matching Probes /// Os02t0526000-02 // rapdb // 5 // Cross Hyb Matching Probes /// Os02t0526000-01 // rapdb // 5 // Cross Hyb Matching Probes
LOC_Os12g14220	---	Os.55224.1.S1_at	0.310926	3.00611	Os12t0245700-01 // rapdb // 1 // Cross Hyb Matching Probes
LOC_Os07g38140	Os07g0568800	Os.28645.1.S1_at	0.311168	3.00611	Os07t0568800-01 // rapdb // 6 // Cross Hyb Matching Probes
LOC_Os07g35520	Os07g0539400	Os.7086.1.S1_at	0.311789	3.00611	---
LOC_Os08g31930	Os08g0414200	Os.54248.1.S1_at	0.31209	2.53226	BGIOSGA028663-TA // bgi_ris // 1 // Cross Hyb Matching Probes /// Os08t0414200-01 // rapdb // 7 // Cross Hyb Matching Probes
LOC_Os04g47900	Os04g0566700	Os.55683.1.S1_at	0.314011	3.43915	BGIOSGA014533-TA // bgi_ris // 1 // Cross Hyb Matching Probes /// Os04t0566700-01 // rapdb // 1 // Cross Hyb Matching Probes
LOC_Os03g19290	Os03g0305600	Os.11491.1.S1_at	0.314871	3.00611	BGIOSGA012456-TA // bgi_ris // 3 // Cross Hyb Matching Probes /// BGIOSGA012459-TA // bgi_ris // 3 // Cross Hyb Matching Probes /// Os03t0305600-01 // rapdb // 4 // Cross Hyb Matching Probes
LOC_Os02g38840	Os02g0600400	Os.26858.1.S1_at	0.315438	2.5467	---
LOC_Os01g04800	Os01g0141000	Os.27299.1.A1_at	0.315597	3.06685	LOC_Os02g52620.1 // rgap // 1 // Cross Hyb Matching Probes /// BGIOSGA002748-TA // bgi_ris // 1 // Cross Hyb Matching Probes /// BGIOSGA002753-TA // bgi_ris // 2 // Cross Hyb Matching Probes /// Os01t0141000-01 // rapdb // 2 // Cross Hyb Matching Probes /// Os02t0764100-01 // rapdb // 1 // Cross Hyb Matching Probes /// NM_001186229 // refseq // 1 // Cross Hyb Matching Probes
LOC_Os01g46080	Os01g0649200	Os.54427.1.A1_at	0.316076	3.00611	BGIOSGA004109-TA // bgi_ris // 4 // Cross Hyb Matching Probes /// Os01t0649200-01 // rapdb // 4 // Cross Hyb Matching Probes /// NM_001050253 // refseq // 4 // Cross Hyb Matching Probes
LOC_Os03g08840	Os03g0187400	Os.53795.1.S1_at	0.318654	1.97177	BGIOSGA012010-TA // bgi_ris // 3 // Cross Hyb Matching Probes /// Os03t0187400-01 // rapdb // 3 // Cross Hyb Matching Probes
LOC_Os12g18640	Os12g0283900	Os.8399.1.S1_at	0.31901	3.57156	---
LOC_Os08g30520	Os08g0395800	Os.7577.1.S1_at	0.319305	2.71683	BGIOSGA028615-TA // bgi_ris // 6 // Cross Hyb Matching Probes /// Os08t0395800-01 // rapdb // 6 // Cross Hyb Matching Probes
LOC_Os03g48540	Os03g0691800	Os.17998.1.S1_at	0.31999	1.34771	---
LOC_Os03g51760	Os03g0727800	Os.48811.1.S1_at	0.32144	4.76253	---
LOC_Os01g54600	Os01g0750100	Os.2160.2.S1_x_at	0.322497	2.71683	LOC_Os03g51984.1 // rgap // 1 // Cross Hyb Matching Probes /// BGIOSGA000826-TA // bgi_ris // 5 // Cross Hyb Matching Probes /// Os01t0750100-03 // rapdb // 7 // Cross Hyb Matching Probes /// Os01t0750100-02 // rapdb // 7 // Cross Hyb Matching Probes /// NM_001057692 // refseq // 1 // Cross Hyb Matching Probes
LOC_Os04g12960	Os04g0206500	Os.16198.1.S1_at	0.323614	4.26922	LOC_Os04g12690.1 // rgap // 6 // Cross Hyb Matching Probes /// Os04t0204000-00 // rapdb // 2 // Cross Hyb Matching Probes
LOC_Os01g42380	Os01g0609300	Os.467.1.S1_a_at	0.324401	4.76253	---
LOC_Os03g60810	Os03g0823000	Os.44937.1.S1_at	0.325055	4.76253	BGIOSGA009545-TA // bgi_ris // 5 // Cross Hyb Matching Probes /// Os03t0823000-01 // rapdb // 5 // Cross Hyb Matching Probes /// LOC_Os03g60800.1 // rgap // 11 // Negative Strand Matching Probes
LOC_Os01g06140	Os01g0154500	Os.49713.1.S1_at	0.325203	4.04292	---
LOC_Os10g33140	Os10g0469700	Os.5622.1.S1_at	0.325224	3.00611	BGIOSGA031712-TA // bgi_ris // 8 // Cross Hyb Matching Probes /// BGIOSGA031722-TA // bgi_ris // 5 // Cross Hyb Matching Probes /// Os10t0469700-01 // rapdb // 8 // Cross Hyb Matching Probes
LOC_Os05g10210	Os05g0190500	Os.8456.1.S1_at	0.325277	1.31355	BGIOSGA037321-TA // bgi_ris // 6 // Cross Hyb Matching Probes /// Os05t0190500-02 // rapdb // 6 // Cross Hyb Matching Probes
LOC_Os12g34014	---	OsAffx.32245.1.S1_at	0.327129	1.73344	---
LOC_Os03g60580	Os03g0820500	Os.39973.1.S1_s_at	0.327966	2.53226	LOC_Os03g60580.1 // rgap // 2 // Cross Hyb Matching Probes /// BGIOSGA013833-TA // bgi_ris // 2 // Cross Hyb Matching Probes /// Os03t0820500-01 // rapdb // 2 // Cross Hyb Matching Probes
LOC_Os12g04980	Os12g0143800	Os.13051.1.S1_at	0.328095	1.18172	BGIOSGA036644-TA // bgi_ris // 1 // Cross Hyb Matching Probes /// Os12t0143800-01 // rapdb // 1 // Cross Hyb Matching Probes
LOC_Os06g08470	Os06g0183700	Os.15792.1.S1_at	0.328375	2.49631	BGIOSGA021780-TA // bgi_ris // 6 // Cross Hyb Matching Probes /// Os06t0183700-01 // rapdb // 6 // Cross Hyb Matching Probes /// Os06t0183700-02 // rapdb // 4 // Cross Hyb Matching Probes
LOC_Os03g51620	Os03g0726300	Os.53363.1.S1_at	0.328407	3.00611	BGIOSGA009887-TA // bgi_ris // 1 // Cross Hyb Matching Probes /// Os03t0726300-01 // rapdb // 1 // Cross Hyb Matching Probes
LOC_Os05g50730	Os05g0584400	Os.54733.1.S1_at	0.328515	1.31355	Os05t0584400-01 // rapdb // 4 // Cross Hyb Matching Probes
LOC_Os07g09020	Os07g0188000	Os.53826.1.S1_at	0.329121	2.43295	BGIOSGA024696-TA // bgi_ris // 6 // Cross Hyb Matching Probes /// Os07t0188000-01 // rapdb // 6 // Cross Hyb Matching Probes
LOC_Os09g24190	---	OsAffx.17868.1.S1_at	0.330764	1.34771	BGIOSGA029786-TA // bgi_ris // 10 // Negative Strand Matching Probes
LOC_Os10g28360	Os10g0419500	Os.34459.1.S1_at	0.331609	3.18786	BGIOSGA031908-TA // bgi_ris // 4 // Cross Hyb Matching Probes /// Os10t0419500-01 // rapdb // 5 // Cross Hyb Matching Probes
LOC_Os06g47800	Os06g0693100	Os.17058.1.S1_at	0.332967	3.41078	BGIOSGA020624-TA // bgi_ris // 5 // Cross Hyb Matching Probes
LOC_Os03g46560	Os03g0668400	Os.49966.1.S1_at	0.333378	2.73507	---
LOC_Os08g06380	Os08g0160500	Os.9709.2.S1_at	0.334694	4.76253	---
LOC_Os01g32770	Os01g0511000	Os.22577.1.S1_x_at	0.334851	3.5816	BGIOSGA001933-TA // bgi_ris // 6 // Cross Hyb Matching Probes
LOC_Os11g44380	Os11g0665600	OsAffx.27508.7.S1_s_at	0.334896	1.97177	---
LOC_Os07g07320	Os07g0168300	Os.13016.1.S1_a_at	0.335188	1.23137	BGIOSGA025216-TA // bgi_ris // 1 // Cross Hyb Matching Probes /// Os07t0168300-01 // rapdb // 1 // Cross Hyb Matching Probes
LOC_Os01g71790	Os01g0946200	Os.34520.1.S1_at	0.336666	2.73507	BGIOSGA005146-TA // bgi_ris // 5 // Cross Hyb Matching Probes /// Os01t0946200-01 // rapdb // 5 // Cross Hyb Matching Probes
LOC_Os01g46290	Os01g0651800	Os.32827.1.S1_at	0.336678	2.4178	BGIOSGA004123-TA // bgi_ris // 5 // Cross Hyb Matching Probes /// Os01t0651800-01 // rapdb // 5 // Cross Hyb Matching Probes
LOC_Os04g50200	Os04g0591900	OsAffx.26550.1.S1_at	0.33678	3.06685	---
LOC_Os04g42980	Os04g0508800	Os.52137.1.S1_at	0.33849	3.18786	BGIOSGA014748-TA // bgi_ris // 2 // Cross Hyb Matching Probes /// Os04t0508800-01 // rapdb // 2 // Cross Hyb Matching Probes /// NM_001059808 // refseq // 8 // Cross Hyb Matching Probes
LOC_Os01g60020	Os01g0816100	Os.4384.1.S1_at	0.339018	2.83267	BGIOSGA000598-TA // bgi_ris // 5 // Cross Hyb Matching Probes /// Os01t0816100-01 // rapdb // 5 // Cross Hyb Matching Probes
LOC_Os03g55820	Os03g0767500	Os.7451.1.S1_at	0.339386	2.83267	BGIOSGA011889-TA // bgi_ris // 1 // Cross Hyb Matching Probes /// Os03t0767500-01 // rapdb // 2 // Cross Hyb Matching Probes
LOC_Os06g46330	Os06g0676600	Os.20278.1.S1_at	0.339466	3.00611	BGIOSGA020685-TA // bgi_ris // 4 // Cross Hyb Matching Probes /// Os06t0676600-01 // rapdb // 4 // Cross Hyb Matching Probes /// NM_001064886 // refseq // 11 // Negative Strand Matching Probes
LOC_Os03g12414	Os03g0225200	Os.33798.2.S1_x_at	0.339547	3.00611	BGIOSGA011192-TA // bgi_ris // 2 // Cross Hyb Matching Probes /// Os03t0225200-02 // rapdb // 2 // Cross Hyb Matching Probes /// Os03t0225200-01 // rapdb // 2 // Cross Hyb Matching Probes
LOC_Os04g09350	Os04g0173300	Os.36350.1.A1_at	0.341799	3.00611	---
LOC_Os06g38110	Os06g0579000	OsAffx.5041.1.S1_at	0.341915	3.18786	---
LOC_Os06g36180	Os06g0556000	Os.8450.2.S1_at	0.342255	0.407037	BGIOSGA023082-TA // bgi_ris // 1 // Cross Hyb Matching Probes /// Os06t0556000-01 // rapdb // 1 // Cross Hyb Matching Probes
LOC_Os08g11599	---	OsAffx.29159.1.S1_at	0.3429	3.00611	---
LOC_Os09g27960	Os09g0453000	Os.9325.1.S1_at	0.343041	2.4178	---
LOC_Os01g45090	Os01g0637800	Os.45888.1.S1_at	0.343218	3.00611	---
LOC_Os08g36010	Os08g0462300	Os.51858.1.S1_at	0.34356	3.41078	BGIOSGA026857-TA // bgi_ris // 4 // Cross Hyb Matching Probes /// Os08t0462300-01 // rapdb // 6 // Cross Hyb Matching Probes
LOC_Os03g05470	Os03g0148700	Os.18786.1.S1_at	0.343631	3.00611	BGIOSGA011865-TA // bgi_ris // 4 // Cross Hyb Matching Probes /// Os03t0148700-01 // rapdb // 4 // Cross Hyb Matching Probes /// Os03t0148700-02 // rapdb // 4 // Cross Hyb Matching Probes
LOC_Os03g03334	---	Os.50402.1.S1_at	0.343926	4.69658	---
LOC_Os03g20949	Os03g0326000	OsAffx.3286.1.S1_x_at	0.345268	4.26922	---
LOC_Os10g22890	Os10g0375000	OsAffx.8200.1.S1_at	0.345602	3.00611	BGIOSGA032805-TA // bgi_ris // 7 // Cross Hyb Matching Probes
LOC_Os03g31690	Os03g0431200	Os.18649.1.A1_s_at	0.345698	3.00611	---
LOC_Os01g71810	Os01g0946500 /// Os01g0946600	Os.18664.1.S1_a_at	0.345865	4.04292	---
LOC_Os04g43070	Os04g0509600	Os.1193.1.S1_at	0.346596	4.04292	---
LOC_Os05g43610	Os05g0512000	Os.54191.1.S1_at	0.346741	3.00611	BGIOSGA017737-TA // bgi_ris // 8 // Cross Hyb Matching Probes /// Os05t0512000-01 // rapdb // 8 // Cross Hyb Matching Probes
LOC_Os07g25740	Os07g0439100	Os.57022.1.S1_at	0.347766	2.4178	---
LOC_Os03g06250	Os03g0158600	OsAffx.3147.1.S1_s_at	0.348857	2.83267	BGIOSGA011900-TA // bgi_ris // 5 // Cross Hyb Matching Probes /// Os03t0158600-00 // rapdb // 5 // Cross Hyb Matching Probes /// NM_001055558 // refseq // 5 // Cross Hyb Matching Probes
LOC_Os12g03810	Os11g0134300 /// Os12g0132200	Os.10274.4.S1_at	0.349247	2.53226	Os12t0132200-02 // rapdb // 4 // Cross Hyb Matching Probes
LOC_Os03g14170	Os03g0245700	Os.27934.2.S1_x_at	0.349809	3.00611	BGIOSGA011122-TA // bgi_ris // 1 // Cross Hyb Matching Probes /// Os03t0245700-03 // rapdb // 1 // Cross Hyb Matching Probes /// Os03t0245700-02 // rapdb // 1 // Cross Hyb Matching Probes
LOC_Os01g47570	---	OsAffx.11507.1.S1_at	0.351148	4.26922	---
LOC_Os08g06620	Os08g0163300	OsAffx.16857.1.S1_s_at	0.351333	3.77687	BGIOSGA027598-TA // bgi_ris // 1 // Cross Hyb Matching Probes /// Os08t0163300-00 // rapdb // 1 // Cross Hyb Matching Probes /// NM_001067599 // refseq // 1 // Cross Hyb Matching Probes
LOC_Os01g15320	Os01g0257100	Os.10662.1.S1_at	0.351914	4.50548	---
LOC_Os03g62080	Os03g0837000	Os.52608.1.S1_at	0.352684	4.69658	BGIOSGA009490-TA // bgi_ris // 4 // Cross Hyb Matching Probes
LOC_Os01g60860	Os01g0823900	Os.26377.1.S1_at	0.352821	2.49631	BGIOSGA000571-TA // bgi_ris // 2 // Cross Hyb Matching Probes /// Os01t0823900-01 // rapdb // 2 // Cross Hyb Matching Probes
LOC_Os04g52260	Os04g0612500	Os.38235.2.S1_x_at	0.353832	4.50548	LOC_Os04g52250.1 // rgap // 1 // Cross Hyb Matching Probes
LOC_Os01g61760	Os01g0834100	Os.14198.1.S1_at	0.353907	2.73507	---
LOC_Os02g12760	Os02g0219900	Os.10253.1.S1_at	0.354032	2.18281	BGIOSGA006860-TA // bgi_ris // 1 // Cross Hyb Matching Probes /// Os02t0219900-02 // rapdb // 1 // Cross Hyb Matching Probes /// Os02t0219900-01 // rapdb // 1 // Cross Hyb Matching Probes
LOC_Os02g01540	---	Os.6938.1.A1_at	0.354271	4.69658	---
LOC_Os02g41954	---	Os.30608.1.S1_x_at	0.354459	2.5467	LOC_Os10g10180.1 // rgap // 5 // Cross Hyb Matching Probes /// LOC_Os10g10180.3 // rgap // 5 // Cross Hyb Matching Probes /// BGIOSGA032618-TA // bgi_ris // 1 // Cross Hyb Matching Probes /// BGIOSGA032619-TA // bgi_ris // 1 // Cross Hyb Matching Probes /// Os10t0181600-02 // rapdb // 1 // Cross Hyb Matching Probes /// Os10t0181600-01 // rapdb // 1 // Cross Hyb Matching Probes /// NM_001186155 //…
LOC_Os11g32500	Os11g0528500	Os.14791.1.S1_at	0.35461	2.71683	BGIOSGA033884-TA // bgi_ris // 6 // Cross Hyb Matching Probes /// Os11t0528500-01 // rapdb // 6 // Cross Hyb Matching Probes
LOC_Os04g51410	Os04g0603400	Os.37811.1.S1_at	0.355177	3.41078	BGIOSGA014407-TA // bgi_ris // 2 // Cross Hyb Matching Probes /// Os04t0603400-01 // rapdb // 2 // Cross Hyb Matching Probes
LOC_Os02g02780	Os02g0120100	Os.26226.1.S1_at	0.355341	2.73507	BGIOSGA007233-TA // bgi_ris // 1 // Cross Hyb Matching Probes /// BGIOSGA007234-TA // bgi_ris // 8 // Cross Hyb Matching Probes /// Os02t0120100-02 // rapdb // 8 // Cross Hyb Matching Probes /// Os02t0120100-01 // rapdb // 8 // Cross Hyb Matching Probes
LOC_Os04g13170	Os04g0208600	Os.53934.1.S1_at	0.356252	2.5467	BGIOSGA015574-TA // bgi_ris // 8 // Cross Hyb Matching Probes /// Os04t0208600-01 // rapdb // 8 // Cross Hyb Matching Probes
LOC_Os01g18080	Os01g0283300	Os.6672.1.S1_at	0.357219	3.57156	BGIOSGA003277-TA // bgi_ris // 6 // Cross Hyb Matching Probes /// Os01t0283300-01 // rapdb // 6 // Cross Hyb Matching Probes /// Os01t0283300-02 // rapdb // 6 // Cross Hyb Matching Probes
LOC_Os04g41310	Os04g0490500	Os.52201.1.S1_at	0.358218	2.30559	BGIOSGA016656-TA // bgi_ris // 4 // Cross Hyb Matching Probes /// LOC_Os04g41320.1 // rgap // 10 // Negative Strand Matching Probes
LOC_Os01g32259	Os01g0507000	Os.51384.1.S2_at	0.358256	3.00611	LOC_Os01g32259.1 // rgap // 2 // Cross Hyb Matching Probes /// Os01t0507000-02 // rapdb // 4 // Cross Hyb Matching Probes
LOC_Os06g36880	Os06g0564700	Os.53027.1.S1_at	0.358359	3.00611	BGIOSGA021020-TA // bgi_ris // 1 // Cross Hyb Matching Probes /// Os06t0564700-01 // rapdb // 1 // Cross Hyb Matching Probes
LOC_Os01g51740	Os01g0715200	Os.54377.1.S1_at	0.359906	2.5467	BGIOSGA004331-TA // bgi_ris // 2 // Cross Hyb Matching Probes
LOC_Os01g49910	Os01g0694000	Os.36033.1.S1_at	0.360386	4.76253	BGIOSGA004251-TA // bgi_ris // 5 // Cross Hyb Matching Probes /// Os01t0694000-01 // rapdb // 5 // Cross Hyb Matching Probes
LOC_Os05g43170	Os05g0507300	Os.28096.1.S1_at	0.360555	1.18172	Os05t0507300-01 // rapdb // 3 // Cross Hyb Matching Probes
LOC_Os08g42960	Os08g0542700	Os.49213.1.S1_at	0.360828	4.69658	BGIOSGA029100-TA // bgi_ris // 4 // Cross Hyb Matching Probes /// Os08t0542700-01 // rapdb // 4 // Cross Hyb Matching Probes /// NM_001068930 // refseq // 10 // Negative Strand Matching Probes
LOC_Os01g19750	Os01g0303100	Os.36822.1.S1_at	0.361925	3.00611	Os01t0303100-01 // rapdb // 3 // Cross Hyb Matching Probes
LOC_Os03g04610	Os03g0139300	Os.20338.1.S1_at	0.362503	1.73344	---
LOC_Os05g30500	Os05g0368000	OsAffx.14888.1.S1_at	0.362503	4.76253	BGIOSGA019729-TA // bgi_ris // 1 // Cross Hyb Matching Probes /// NM_001061876 // refseq // 2 // Cross Hyb Matching Probes
LOC_Os09g33550	Os09g0509700	Os.49294.1.S1_at	0.362582	1.79246	BGIOSGA029461-TA // bgi_ris // 2 // Cross Hyb Matching Probes /// Os09t0509700-01 // rapdb // 3 // Cross Hyb Matching Probes
LOC_Os10g38040	---	Os.11882.1.S1_at	0.363121	4.50548	---
LOC_Os07g47620	Os07g0673400	Os.53572.1.S1_at	0.363425	2.5467	---
LOC_Os07g43604	Os07g0629500	Os.46050.1.A1_x_at	0.363491	3.18786	---
LOC_Os02g38130	Os02g0594800	Os.50585.1.S1_at	0.364578	1.18172	BGIOSGA006133-TA // bgi_ris // 6 // Cross Hyb Matching Probes /// Os02t0594800-01 // rapdb // 6 // Cross Hyb Matching Probes
LOC_Os03g51210	Os03g0722000	Os.52912.1.S1_at	0.36483	2.71683	BGIOSGA009898-TA // bgi_ris // 2 // Cross Hyb Matching Probes /// BGIOSGA013401-TA // bgi_ris // 2 // Cross Hyb Matching Probes /// Os03t0722000-02 // rapdb // 2 // Cross Hyb Matching Probes /// Os03t0722000-01 // rapdb // 2 // Cross Hyb Matching Probes
LOC_Os04g45020	Os04g0532800	Os.54935.2.S1_at	0.36519	2.71528	BGIOSGA016820-TA // bgi_ris // 3 // Cross Hyb Matching Probes /// Os04t0532800-01 // rapdb // 3 // Cross Hyb Matching Probes
LOC_Os03g57320	Os03g0787100	OsAffx.13522.1.S1_at	0.365577	3.06685	BGIOSGA009689-TA // bgi_ris // 6 // Cross Hyb Matching Probes
LOC_Os06g45540	Os06g0666100	Os.8903.1.S1_at	0.365604	2.5467	BGIOSGA023427-TA // bgi_ris // 2 // Cross Hyb Matching Probes /// Os06t0666100-01 // rapdb // 2 // Cross Hyb Matching Probes
LOC_Os04g48070	Os04g0569100	Os.8833.1.S1_at	0.365617	3.18786	BGIOSGA014527-TA // bgi_ris // 1 // Cross Hyb Matching Probes /// Os04t0569100-01 // rapdb // 1 // Cross Hyb Matching Probes
LOC_Os05g39590	Os05g0473300	Os.54212.1.S1_at	0.366784	1.79246	---
LOC_Os10g41060	Os10g0560000	Os.46540.1.S1_at	0.367215	2.73507	Os10t0560000-02 // rapdb // 2 // Cross Hyb Matching Probes /// Os10t0560000-01 // rapdb // 7 // Cross Hyb Matching Probes
LOC_Os02g04490	---	Os.27735.1.A1_at	0.368677	1.79246	---
LOC_Os02g47470	Os02g0703600	Os.12145.1.S1_at	0.369822	2.30559	---
LOC_Os12g05260	Os12g0147800	Os.2218.1.S1_at	0.370439	2.83267	BGIOSGA036990-TA // bgi_ris // 2 // Cross Hyb Matching Probes /// Os12t0147800-01 // rapdb // 2 // Cross Hyb Matching Probes
LOC_Os02g05610	Os02g0149600	Os.49956.1.S1_at	0.371485	1.34771	BGIOSGA007545-TA // bgi_ris // 2 // Cross Hyb Matching Probes /// Os02t0149600-01 // rapdb // 2 // Cross Hyb Matching Probes
LOC_Os09g35030	Os09g0522200	Os.14125.1.S1_at	0.371844	2.71683	BGIOSGA029415-TA // bgi_ris // 6 // Cross Hyb Matching Probes /// Os09t0522200-01 // rapdb // 6 // Cross Hyb Matching Probes
LOC_Os07g23640	Os07g0418600 /// Os07g0418700	Os.10497.1.S1_s_at	0.372356	3.00611	BGIOSGA024414-TA // bgi_ris // 8 // Cross Hyb Matching Probes
LOC_Os08g43180	Os08g0545000	Os.6501.1.A1_at	0.37294	2.4178	BGIOSGA026546-TA // bgi_ris // 4 // Cross Hyb Matching Probes /// BGIOSGA026547-TA // bgi_ris // 4 // Cross Hyb Matching Probes /// Os08t0545000-01 // rapdb // 4 // Cross Hyb Matching Probes /// LOC_Os08g43170.1 // rgap // 11 // Negative Strand Matching Probes
LOC_Os03g02240	Os03g0113500	Os.39576.1.A1_s_at	0.373748	2.73507	---
LOC_Os03g57260	Os03g0786500	Os.49626.1.S1_at	0.374139	2.18281	BGIOSGA009692-TA // bgi_ris // 4 // Cross Hyb Matching Probes /// Os03t0786500-01 // rapdb // 4 // Cross Hyb Matching Probes
LOC_Os11g33270	Os11g0539200	Os.11465.1.S1_at	0.37428	4.04292	BGIOSGA035393-TA // bgi_ris // 1 // Cross Hyb Matching Probes /// Os11t0539200-01 // rapdb // 2 // Cross Hyb Matching Probes /// NM_001074565 // refseq // 6 // Cross Hyb Matching Probes
LOC_Os12g06130	Os12g0157700	OsAffx.31609.1.S1_s_at	0.37428	2.71683	---
LOC_Os01g20830	Os01g0309800	Os.38381.1.S1_at	0.374448	2.5467	BGIOSGA003351-TA // bgi_ris // 3 // Cross Hyb Matching Probes /// Os01t0309800-01 // rapdb // 3 // Cross Hyb Matching Probes
LOC_Os02g36840	Os02g0578300	Os.54475.1.S1_at	0.374518	3.00611	---
LOC_Os08g26840	Os08g0356700	Os.52344.1.S1_at	0.375178	3.06685	BGIOSGA027116-TA // bgi_ris // 2 // Cross Hyb Matching Probes /// Os08t0356700-01 // rapdb // 3 // Cross Hyb Matching Probes
LOC_Os06g04070	Os06g0131300	Os.19800.1.S1_at	0.376847	1.34771	---
LOC_Os04g13220	Os04g0209300	Os.23745.1.S1_at	0.377515	2.71528	BGIOSGA015572-TA // bgi_ris // 7 // Cross Hyb Matching Probes /// Os04t0209300-01 // rapdb // 7 // Cross Hyb Matching Probes
LOC_Os07g07620	Os07g0172600	OsAffx.16139.1.S1_at	0.378401	2.5467	---
LOC_Os07g48730	Os07g0686800	Os.49354.1.S1_at	0.378802	3.00611	BGIOSGA026423-TA // bgi_ris // 3 // Cross Hyb Matching Probes /// Os07t0686800-01 // rapdb // 2 // Cross Hyb Matching Probes
LOC_Os10g28000	Os10g0415300	Os.55787.1.S1_at	0.37919	2.71683	BGIOSGA031926-TA // bgi_ris // 3 // Cross Hyb Matching Probes /// Os10t0415300-01 // rapdb // 3 // Cross Hyb Matching Probes /// NM_001189222 // refseq // 3 // Cross Hyb Matching Probes
LOC_Os01g68960	---	OsAffx.23978.1.S1_at	0.379853	2.53226	Os01t0918400-00 // rapdb // 1 // Cross Hyb Matching Probes
LOC_Os10g27340	Os10g0415128	Os.18412.1.S1_a_at	0.380894	4.50548	BGIOSGA031934-TA // bgi_ris // 3 // Cross Hyb Matching Probes /// Os10t0413500-03 // rapdb // 3 // Cross Hyb Matching Probes /// Os10t0413500-01 // rapdb // 3 // Cross Hyb Matching Probes /// NM_001071127 // refseq // 3 // Cross Hyb Matching Probes
LOC_Os02g08490	Os02g0181900	Os.5574.1.S1_s_at	0.381796	3.41078	BGIOSGA007016-TA // bgi_ris // 8 // Cross Hyb Matching Probes /// Os02t0181900-01 // rapdb // 8 // Cross Hyb Matching Probes
LOC_Os12g28750	Os12g0472500	Os.55667.1.S1_at	0.382395	3.00611	BGIOSGA037371-TA // bgi_ris // 2 // Cross Hyb Matching Probes /// Os12t0472500-01 // rapdb // 2 // Cross Hyb Matching Probes
LOC_Os01g10180	Os01g0198500	Os.30696.1.S1_at	0.382819	3.00611	---
LOC_Os03g32580	Os03g0440900	Os.7982.1.S1_at	0.382834	3.00611	BGIOSGA012953-TA // bgi_ris // 6 // Cross Hyb Matching Probes /// Os03t0440900-02 // rapdb // 6 // Cross Hyb Matching Probes /// Os03t0440900-01 // rapdb // 6 // Cross Hyb Matching Probes
LOC_Os05g22614	Os05g0291700	Os.10522.1.S1_at	0.38432	1.31355	Os05t0291700-01 // rapdb // 4 // Cross Hyb Matching Probes
LOC_Os10g28420	Os10g0420200	Os.57101.1.S1_at	0.384349	3.00611	---
LOC_Os05g37660	Os05g0449200	Os.18463.1.S1_at	0.384897	1.34771	BGIOSGA017946-TA // bgi_ris // 1 // Cross Hyb Matching Probes /// Os05t0449200-01 // rapdb // 1 // Cross Hyb Matching Probes
LOC_Os02g09130	Os02g0184000	Os.10794.2.S1_at	0.385297	2.18281	---
LOC_Os05g39190	Os05g0468200	Os.54521.1.S1_at	0.385624	2.71528	BGIOSGA020014-TA // bgi_ris // 2 // Cross Hyb Matching Probes /// Os05t0468200-01 // rapdb // 3 // Cross Hyb Matching Probes
LOC_Os03g61060	Os03g0825800	Os.5010.1.S1_at	0.385802	2.83267	BGIOSGA009530-TA // bgi_ris // 4 // Cross Hyb Matching Probes /// Os03t0825800-01 // rapdb // 4 // Cross Hyb Matching Probes
LOC_Os08g40590	Os08g0517700	Os.6381.1.S1_at	0.387357	3.5816	---
LOC_Os02g36940	Os02g0579800	Os.17177.1.S1_at	0.388199	3.00611	BGIOSGA006183-TA // bgi_ris // 3 // Cross Hyb Matching Probes /// Os02t0579800-01 // rapdb // 3 // Cross Hyb Matching Probes
LOC_Os06g14870	Os06g0261300	Os.53606.1.S1_at	0.388319	3.66807	Os06t0261300-01 // rapdb // 7 // Cross Hyb Matching Probes
LOC_Os08g37290	Os08g0477900	OsAffx.10793.1.S1_at	0.389287	2.5467	---
LOC_Os02g49600	Os02g0728500	Os.53695.1.S1_at	0.390213	2.53226	BGIOSGA005692-TA // bgi_ris // 7 // Cross Hyb Matching Probes
LOC_Os04g46350	Os04g0548700	OsAffx.4107.1.S1_s_at	0.390274	3.41078	---
LOC_Os01g55370	Os01g0758500	Os.31586.1.S1_at	0.390778	3.43915	---
LOC_Os01g62850	Os01g0847300	Os.19137.1.S1_at	0.391007	3.18786	---
LOC_Os02g14710	Os02g0243900	OsAffx.12040.1.S1_at	0.392311	2.53226	Os02t0244000-00 // rapdb // 1 // Cross Hyb Matching Probes
LOC_Os03g53900	Os03g0750000	Os.15989.1.S1_at	0.392495	2.5467	BGIOSGA009806-TA // bgi_ris // 1 // Cross Hyb Matching Probes /// LOC_Os03g53890.1 // rgap // 10 // Negative Strand Matching Probes
LOC_Os02g22020	Os02g0325600	Os.51945.1.S1_at	0.392727	1.18172	Os02t0325600-02 // rapdb // 5 // Cross Hyb Matching Probes /// Os02t0325600-01 // rapdb // 5 // Cross Hyb Matching Probes
LOC_Os01g50900	---	Os.47750.1.A1_at	0.392819	1.01759	BGIOSGA004289-TA // bgi_ris // 1 // Cross Hyb Matching Probes /// Os01t0705100-00 // rapdb // 1 // Cross Hyb Matching Probes
LOC_Os09g31360	Os09g0488700	Os.51234.1.S1_at	0.392943	3.00611	BGIOSGA031010-TA // bgi_ris // 3 // Cross Hyb Matching Probes /// Os09t0488700-01 // rapdb // 3 // Cross Hyb Matching Probes /// LOC_Os09g31370.1 // rgap // 11 // Negative Strand Matching Probes
LOC_Os12g21850	---	OsAffx.7652.1.S1_at	0.39367	2.44675	BGIOSGA018453-TA // bgi_ris // 3 // Cross Hyb Matching Probes
LOC_Os05g03884	Os05g0129700	OsAffx.2978.2.S1_s_at	0.393685	2.5467	---
LOC_Os06g44180	Os06g0651100	Os.51814.1.S1_at	0.393933	2.83267	BGIOSGA020769-TA // bgi_ris // 2 // Cross Hyb Matching Probes /// Os06t0651100-01 // rapdb // 5 // Cross Hyb Matching Probes /// Os06t0651100-02 // rapdb // 5 // Cross Hyb Matching Probes
LOC_Os01g48390	Os01g0674800	Os.26447.1.A1_at	0.394711	4.04292	BGIOSGA004187-TA // bgi_ris // 6 // Cross Hyb Matching Probes /// Os01t0674800-01 // rapdb // 6 // Cross Hyb Matching Probes
LOC_Os07g12340	Os07g0225300	Os.5549.1.S1_at	0.395226	3.41078	BGIOSGA025410-TA // bgi_ris // 2 // Cross Hyb Matching Probes /// Os07t0225300-01 // rapdb // 2 // Cross Hyb Matching Probes
LOC_Os04g58330	Os04g0679900	Os.27014.1.S1_at	0.396244	2.71683	BGIOSGA014081-TA // bgi_ris // 5 // Cross Hyb Matching Probes /// Os04t0679900-01 // rapdb // 5 // Cross Hyb Matching Probes
LOC_Os10g06939	---	Os.57157.1.S1_at	0.396479	2.71683	Os10t0157300-01 // rapdb // 2 // Cross Hyb Matching Probes
LOC_Os02g48330	Os02g0713900	Os.164.1.S1_at	0.396495	1.34771	BGIOSGA005742-TA // bgi_ris // 1 // Cross Hyb Matching Probes /// NM_001186207 // refseq // 4 // Cross Hyb Matching Probes
LOC_Os08g43480	Os08g0548300	Os.7377.1.S1_at	0.396951	3.00611	BGIOSGA029118-TA // bgi_ris // 4 // Cross Hyb Matching Probes /// Os08t0548300-01 // rapdb // 4 // Cross Hyb Matching Probes
LOC_Os09g27670	---	OsAffx.17937.1.S1_at	0.39744	2.5467	BGIOSGA030874-TA // bgi_ris // 3 // Cross Hyb Matching Probes
LOC_Os03g24070	Os03g0356498	Os.55604.1.S1_at	0.398359	3.5816	BGIOSGA012642-TA // bgi_ris // 7 // Cross Hyb Matching Probes /// Os03t0356498-01 // rapdb // 3 // Cross Hyb Matching Probes
LOC_Os03g53860	Os03g0749500	Os.11437.1.S1_at	0.399026	2.83267	BGIOSGA013563-TA // bgi_ris // 3 // Cross Hyb Matching Probes /// Os03t0749500-01 // rapdb // 3 // Cross Hyb Matching Probes
LOC_Os03g45980	Os03g0661900	Os.53437.1.S1_at	0.399026	2.54168	BGIOSGA013256-TA // bgi_ris // 1 // Cross Hyb Matching Probes /// Os03t0661900-01 // rapdb // 1 // Cross Hyb Matching Probes
LOC_Os07g23660	Os07g0418700	Os.54579.1.S1_s_at	0.399568	2.49631	LOC_Os07g23640.1 // rgap // 7 // Cross Hyb Matching Probes /// NM_001066007 // refseq // 7 // Cross Hyb Matching Probes
LOC_Os06g41380	Os06g0618000	Os.57073.1.S1_at	0.400497	3.77687	BGIOSGA023272-TA // bgi_ris // 6 // Cross Hyb Matching Probes /// Os06t0618000-01 // rapdb // 6 // Cross Hyb Matching Probes
LOC_Os10g40740	Os10g0556200	Os.27587.1.S1_at	0.400593	2.4178	BGIOSGA031426-TA // bgi_ris // 2 // Cross Hyb Matching Probes /// Os10t0556200-01 // rapdb // 2 // Cross Hyb Matching Probes /// NM_001071885 // refseq // 2 // Cross Hyb Matching Probes
LOC_Os01g50450	Os01g0700000	Os.11717.1.S1_at	0.400898	1.34771	---
LOC_Os06g37680	Os06g0574900	Os.56076.1.S1_at	0.400962	4.04292	BGIOSGA020990-TA // bgi_ris // 6 // Cross Hyb Matching Probes /// Os06t0574900-01 // rapdb // 7 // Cross Hyb Matching Probes
LOC_Os03g36080	Os03g0559700	OsAffx.13195.1.S1_at	0.402301	2.83267	BGIOSGA010435-TA // bgi_ris // 6 // Cross Hyb Matching Probes /// Os03t0559700-00 // rapdb // 7 // Cross Hyb Matching Probes /// NM_001057020 // refseq // 7 // Cross Hyb Matching Probes
LOC_Os01g62980	Os01g0849000	Os.51480.1.S1_at	0.402917	2.4178	LOC_Os01g62980.2 // rgap // 8 // Cross Hyb Matching Probes /// Os01t0849000-02 // rapdb // 4 // Cross Hyb Matching Probes
LOC_Os07g12630	Os07g0229700	Os.49557.1.S1_at	0.403193	3.06685	BGIOSGA024577-TA // bgi_ris // 6 // Cross Hyb Matching Probes /// Os07t0229700-01 // rapdb // 6 // Cross Hyb Matching Probes
LOC_Os01g62900	Os01g0848200	Os.33244.1.S1_at	0.403877	2.71683	BGIOSGA004801-TA // bgi_ris // 6 // Cross Hyb Matching Probes /// Os01t0848200-02 // rapdb // 6 // Cross Hyb Matching Probes /// Os01t0848200-01 // rapdb // 6 // Cross Hyb Matching Probes
LOC_Os09g36800	Os09g0539100	Os.12414.1.S1_at	0.404204	2.53226	BGIOSGA029359-TA // bgi_ris // 5 // Cross Hyb Matching Probes /// Os09t0539100-01 // rapdb // 5 // Cross Hyb Matching Probes
LOC_Os01g56810	Os01g0775400	Os.33309.1.S1_at	0.404302	3.66807	BGIOSGA000724-TA // bgi_ris // 4 // Cross Hyb Matching Probes /// Os01t0775400-01 // rapdb // 4 // Cross Hyb Matching Probes
LOC_Os05g08750	Os05g0179900	OsAffx.4277.1.S1_s_at	0.405022	1.73344	BGIOSGA018695-TA // bgi_ris // 2 // Cross Hyb Matching Probes /// BGIOSGA018697-TA // bgi_ris // 1 // Cross Hyb Matching Probes /// Os05t0179950-00 // rapdb // 2 // Cross Hyb Matching Probes /// NM_001187315 // refseq // 1 // Cross Hyb Matching Probes
LOC_Os01g54420	---	Os.32564.1.S2_at	0.4054	4.26922	BGIOSGA000833-TA // bgi_ris // 7 // Cross Hyb Matching Probes /// Os01t0748000-00 // rapdb // 7 // Cross Hyb Matching Probes /// NM_001050772 // refseq // 5 // Cross Hyb Matching Probes
LOC_Os08g41280	Os08g0524200	Os.5193.1.S1_at	0.405811	2.43295	BGIOSGA026629-TA // bgi_ris // 8 // Cross Hyb Matching Probes /// Os08t0524200-01 // rapdb // 8 // Cross Hyb Matching Probes
LOC_Os03g08960	Os03g0188900	Os.38013.1.S1_a_at	0.405828	3.00611	---
LOC_Os08g35740	Os08g0459600	Os.12373.1.S1_at	0.406174	2.83267	BGIOSGA028797-TA // bgi_ris // 6 // Cross Hyb Matching Probes /// Os08t0459600-01 // rapdb // 6 // Cross Hyb Matching Probes
LOC_Os01g60740	Os01g0822900	Os.8827.1.S1_at	0.407	2.5467	NM_001051189 // refseq // 6 // Cross Hyb Matching Probes
LOC_Os05g51520	Os05g0593000	Os.27568.1.S1_at	0.407531	1.18172	BGIOSGA017452-TA // bgi_ris // 4 // Cross Hyb Matching Probes /// Os05t0593000-01 // rapdb // 4 // Cross Hyb Matching Probes
LOC_Os01g13800	Os01g0239700	Os.17143.1.S1_at	0.407631	1.18172	---
LOC_Os01g65370	Os01g0874300	Os.37103.1.S1_at	0.408513	0.407037	LOC_Os01g65370.1 // rgap // 7 // Cross Hyb Matching Probes /// BGIOSGA004902-TA // bgi_ris // 7 // Cross Hyb Matching Probes /// Os01t0874300-01 // rapdb // 7 // Cross Hyb Matching Probes
LOC_Os05g35530	---	Os.6302.2.S1_at	0.408597	3.00611	LOC_Os05g35540.1 // rgap // 11 // Negative Strand Matching Probes
LOC_Os07g42994	Os07g0622700	Os.54930.1.S1_at	0.409132	3.18786	LOC_Os07g42994.1 // rgap // 5 // Cross Hyb Matching Probes /// BGIOSGA023888-TA // bgi_ris // 3 // Cross Hyb Matching Probes /// Os07t0622700-01 // rapdb // 3 // Cross Hyb Matching Probes
LOC_Os03g36560	Os03g0563600	Os.13392.1.S1_at	0.4095	3.57156	BGIOSGA012978-TA // bgi_ris // 5 // Cross Hyb Matching Probes /// Os03t0563600-01 // rapdb // 5 // Cross Hyb Matching Probes
LOC_Os10g01100	Os10g0101000	Os.20092.1.S1_at	0.409836	4.76253	BGIOSGA040474-TA // bgi_ris // 1 // Cross Hyb Matching Probes /// Os10t0101000-01 // rapdb // 1 // Cross Hyb Matching Probes
LOC_Os04g35790	Os04g0438600	Os.52185.1.A1_at	0.409886	3.00611	BGIOSGA015048-TA // bgi_ris // 4 // Cross Hyb Matching Probes
LOC_Os09g35790	Os09g0526600	Os.11941.1.S1_at	0.411743	2.5467	Os09t0526600-02 // rapdb // 2 // Cross Hyb Matching Probes
LOC_Os06g22140	Os06g0327300	Os.9453.1.S1_at	0.411811	2.43295	BGIOSGA021328-TA // bgi_ris // 4 // Cross Hyb Matching Probes /// Os06t0327300-01 // rapdb // 4 // Cross Hyb Matching Probes
LOC_Os12g06180	Os12g0158600	OsAffx.7498.1.S1_at	0.412133	3.00611	BGIOSGA037029-TA // bgi_ris // 6 // Cross Hyb Matching Probes /// Os12t0158600-00 // rapdb // 6 // Cross Hyb Matching Probes
LOC_Os08g40500	Os08g0516600	Os.55699.1.S1_at	0.412133	4.69658	BGIOSGA026677-TA // bgi_ris // 1 // Cross Hyb Matching Probes /// Os08t0516600-01 // rapdb // 1 // Cross Hyb Matching Probes
LOC_Os05g39600	Os05g0473400	Os.53362.1.S1_at	0.412814	4.69658	BGIOSGA020034-TA // bgi_ris // 3 // Cross Hyb Matching Probes /// Os05t0473401-02 // rapdb // 3 // Cross Hyb Matching Probes /// Os05t0473401-01 // rapdb // 3 // Cross Hyb Matching Probes
LOC_Os01g49770	Os01g0692700	Os.7556.1.S1_x_at	0.413121	2.5467	BGIOSGA000985-TA // bgi_ris // 5 // Cross Hyb Matching Probes /// LOC_Os01g49760.1 // rgap // 9 // Negative Strand Matching Probes /// LOC_Os01g49760.3 // rgap // 9 // Negative Strand Matching Probes
LOC_Os03g19240	Os03g0305000	Os.14974.1.S1_at	0.413377	2.71683	BGIOSGA010894-TA // bgi_ris // 2 // Cross Hyb Matching Probes /// Os03t0305000-01 // rapdb // 2 // Cross Hyb Matching Probes
LOC_Os01g21410	Os01g0316500	OsAffx.11144.1.S1_at	0.413753	2.83267	---
LOC_Os01g06320	Os01g0156000	Os.31652.1.S1_at	0.413959	4.76253	BGIOSGA002364-TA // bgi_ris // 3 // Cross Hyb Matching Probes /// Os01t0156000-01 // rapdb // 4 // Cross Hyb Matching Probes
LOC_Os06g37610	Os06g0574100	Os.6027.1.A1_at	0.414302	2.5467	BGIOSGA023127-TA // bgi_ris // 2 // Cross Hyb Matching Probes /// Os06t0574100-00 // rapdb // 2 // Cross Hyb Matching Probes /// NM_001064458 // refseq // 8 // Cross Hyb Matching Probes
LOC_Os01g65260	Os01g0873100	Os.30033.1.S1_at	0.416406	0.697778	BGIOSGA000410-TA // bgi_ris // 3 // Cross Hyb Matching Probes /// Os01t0873100-01 // rapdb // 3 // Cross Hyb Matching Probes
LOC_Os06g46310	Os06g0676000	Os.25557.1.S1_at	0.416719	1.79246	BGIOSGA020686-TA // bgi_ris // 3 // Cross Hyb Matching Probes /// Os06t0676000-01 // rapdb // 3 // Cross Hyb Matching Probes /// NM_001188025 // refseq // 7 // Cross Hyb Matching Probes
LOC_Os04g19140	Os04g0261400	Os.56316.1.S1_at	0.416771	3.00611	BGIOSGA016015-TA // bgi_ris // 4 // Cross Hyb Matching Probes /// Os04t0261400-01 // rapdb // 4 // Cross Hyb Matching Probes
LOC_Os12g43890	Os12g0635700	Os.24486.1.A1_at	0.41731	2.5467	BGIOSGA035767-TA // bgi_ris // 3 // Cross Hyb Matching Probes /// Os12t0635700-01 // rapdb // 4 // Cross Hyb Matching Probes
LOC_Os03g16060	Os03g0267500	Os.49668.1.S1_at	0.417624	2.83267	BGIOSGA012299-TA // bgi_ris // 1 // Cross Hyb Matching Probes /// Os03t0267500-01 // rapdb // 1 // Cross Hyb Matching Probes /// Os03t0267500-02 // rapdb // 1 // Cross Hyb Matching Probes
LOC_Os02g37830	Os02g0590800	Os.8910.1.S1_at	0.417693	3.06685	BGIOSGA006146-TA // bgi_ris // 6 // Cross Hyb Matching Probes /// Os02t0590800-00 // rapdb // 6 // Cross Hyb Matching Probes
LOC_Os04g42620	Os04g0505200	Os.15713.1.S1_a_at	0.418113	1.23137	BGIOSGA016729-TA // bgi_ris // 1 // Cross Hyb Matching Probes /// Os04t0505200-02 // rapdb // 1 // Cross Hyb Matching Probes /// Os04t0505200-01 // rapdb // 1 // Cross Hyb Matching Probes /// Os04t0505200-03 // rapdb // 1 // Cross Hyb Matching Probes
LOC_Os10g43060	Os10g0580900	Os.51442.1.S1_at	0.418655	2.5467	---
LOC_Os05g34290	Os05g0415200	Os.18004.1.A1_s_at	0.418901	2.71683	---
LOC_Os12g31340	---	OsAffx.31960.1.S1_at	0.418971	3.43915	BGIOSGA036158-TA // bgi_ris // 8 // Cross Hyb Matching Probes
LOC_Os05g38720	Os05g0462500	Os.51943.1.S1_at	0.419287	2.43295	BGIOSGA019997-TA // bgi_ris // 7 // Cross Hyb Matching Probes /// Os05t0462500-01 // rapdb // 7 // Cross Hyb Matching Probes
LOC_Os03g52670	Os03g0736700	Os.37935.1.S1_at	0.41971	2.71683	BGIOSGA009848-TA // bgi_ris // 4 // Cross Hyb Matching Probes /// Os03t0736700-05 // rapdb // 1 // Cross Hyb Matching Probes /// Os03t0736700-03 // rapdb // 5 // Cross Hyb Matching Probes /// Os03t0736700-01 // rapdb // 5 // Cross Hyb Matching Probes /// LOC_Os03g52660.1 // rgap // 10 // Negative Strand Matching Probes
LOC_Os10g40650	Os10g0555200	OsAffx.30738.1.S1_at	0.420327	3.00611	LOC_Os10g40640.1 // rgap // 11 // Negative Strand Matching Probes /// NM_001071877 // refseq // 11 // Negative Strand Matching Probes
LOC_Os01g72009	---	Os.12279.1.S1_a_at	0.420327	3.00611	---
LOC_Os02g48470	Os02g0715300	Os.12751.1.S1_at	0.420628	4.26922	LOC_Os02g48470.1 // rgap // 1 // Cross Hyb Matching Probes /// BGIOSGA008920-TA // bgi_ris // 1 // Cross Hyb Matching Probes /// Os02t0715300-01 // rapdb // 1 // Cross Hyb Matching Probes /// Os02t0715300-02 // rapdb // 1 // Cross Hyb Matching Probes
LOC_Os01g09000	Os01g0185200	Os.57315.1.S1_at	0.420822	3.66807	---
LOC_Os09g34920	Os09g0520800	Os.5109.1.S1_at	0.422422	4.50548	---
LOC_Os03g20760	Os03g0323900	Os.55458.1.S1_at	0.424322	4.04292	BGIOSGA012533-TA // bgi_ris // 3 // Cross Hyb Matching Probes /// BGIOSGA012538-TA // bgi_ris // 1 // Cross Hyb Matching Probes /// Os03t0323900-01 // rapdb // 4 // Cross Hyb Matching Probes
LOC_Os02g40110	Os02g0614700	OsAffx.24657.1.S1_at	0.424322	2.71528	Os02t0614700-00 // rapdb // 4 // Cross Hyb Matching Probes
LOC_Os01g62950	Os01g0848700	Os.34462.1.S1_at	0.424773	2.71683	BGIOSGA000490-TA // bgi_ris // 7 // Cross Hyb Matching Probes /// Os01t0848700-01 // rapdb // 7 // Cross Hyb Matching Probes
LOC_Os09g27680	Os09g0449800	Os.50860.1.S1_at	0.425152	4.76253	LOC_Os09g27680.1 // rgap // 2 // Cross Hyb Matching Probes /// BGIOSGA030874-TA // bgi_ris // 2 // Cross Hyb Matching Probes /// Os09t0449800-01 // rapdb // 3 // Cross Hyb Matching Probes
LOC_Os09g36520	Os09g0535900	Os.5337.1.S1_at	0.425659	3.43915	---
LOC_Os04g53360	Os04g0625100	Os.50566.1.S1_at	0.426276	3.00611	BGIOSGA017172-TA // bgi_ris // 7 // Cross Hyb Matching Probes /// Os04t0625100-02 // rapdb // 8 // Cross Hyb Matching Probes
LOC_Os03g62780	Os03g0844900	Os.48075.1.S1_at	0.42633	3.41078	BGIOSGA009456-TA // bgi_ris // 5 // Cross Hyb Matching Probes
LOC_Os02g32110	Os02g0520750	Os.8923.1.A1_at	0.426785	2.54168	---
LOC_Os02g39910	Os02g0612700	Os.27139.1.A1_at	0.426985	2.53226	---
LOC_Os02g38386	---	Os.52123.1.S1_at	0.427277	2.3526	BGIOSGA008545-TA // bgi_ris // 4 // Cross Hyb Matching Probes /// Os02t0597200-01 // rapdb // 7 // Cross Hyb Matching Probes
LOC_Os07g15280	---	OsAffx.10168.1.S1_at	0.427826	2.83267	---
LOC_Os06g39912	Os06g0601100	OsAffx.5065.1.S1_x_at	0.427899	4.76253	BGIOSGA023212-TA // bgi_ris // 8 // Cross Hyb Matching Probes
LOC_Os08g41500	Os08g0526700	OsAffx.29620.1.S1_at	0.428504	3.5816	---
LOC_Os10g36980	Os10g0513900	Os.17865.1.S1_at	0.428798	3.06685	BGIOSGA033271-TA // bgi_ris // 5 // Cross Hyb Matching Probes /// Os10t0513900-01 // rapdb // 5 // Cross Hyb Matching Probes
LOC_Os02g57430	Os02g0819700	Os.33749.1.S1_at	0.429019	2.5467	BGIOSGA005348-TA // bgi_ris // 5 // Cross Hyb Matching Probes /// Os02t0819700-01 // rapdb // 6 // Cross Hyb Matching Probes /// Os02t0819700-02 // rapdb // 6 // Cross Hyb Matching Probes
LOC_Os04g56850	Os04g0664400	Os.48513.1.S1_a_at	0.429277	3.00611	BGIOSGA014158-TA // bgi_ris // 5 // Cross Hyb Matching Probes /// Os04t0664400-01 // rapdb // 3 // Cross Hyb Matching Probes
LOC_Os02g28334	---	Os.39157.1.A1_at	0.430126	4.04292	---
LOC_Os03g45420	Os03g0657100	Os.6648.1.S1_at	0.43109	3.0237	---
LOC_Os09g38110	Os09g0554200	Os.55583.1.S1_at	0.431388	2.43295	BGIOSGA029298-TA // bgi_ris // 3 // Cross Hyb Matching Probes /// Os09t0554200-01 // rapdb // 3 // Cross Hyb Matching Probes
LOC_Os10g39010	Os10g0534500	Os.10505.1.S1_at	0.431518	2.30559	---
LOC_Os09g32840	Os09g0506000	Os.26943.1.S1_at	0.432077	4.26922	BGIOSGA029476-TA // bgi_ris // 4 // Cross Hyb Matching Probes /// Os09t0506000-03 // rapdb // 4 // Cross Hyb Matching Probes /// Os09t0506000-04 // rapdb // 4 // Cross Hyb Matching Probes /// Os09t0506000-01 // rapdb // 4 // Cross Hyb Matching Probes
LOC_Os02g44770	Os02g0668000	Os.49105.1.S1_at	0.432227	2.5467	BGIOSGA008778-TA // bgi_ris // 6 // Cross Hyb Matching Probes /// Os02t0668000-01 // rapdb // 7 // Cross Hyb Matching Probes /// LOC_Os02g44780.2 // rgap // 9 // Negative Strand Matching Probes
LOC_Os12g33946	---	OsAffx.32304.1.S1_at	0.432264	2.18281	---
LOC_Os11g03590	Os11g0130300	Os.50942.1.S1_at	0.432676	3.5816	LOC_Os12g03360.1 // rgap // 6 // Cross Hyb Matching Probes /// BGIOSGA034722-TA // bgi_ris // 6 // Cross Hyb Matching Probes /// BGIOSGA036928-TA // bgi_ris // 6 // Cross Hyb Matching Probes /// Os11t0130300-01 // rapdb // 6 // Cross Hyb Matching Probes /// Os11t0130300-02 // rapdb // 6 // Cross Hyb Matching Probes /// Os12t0127100-00 // rapdb // 6 // Cross Hyb Matching Probes /// NM_001072584 //…
LOC_Os06g36380	Os06g0559000	Os.29923.1.S1_at	0.432732	2.18281	Os06t0558900-01 // rapdb // 1 // Cross Hyb Matching Probes
LOC_Os11g31060	Os11g0506800	OsAffx.19095.1.S1_at	0.432882	3.00611	BGIOSGA033940-TA // bgi_ris // 5 // Cross Hyb Matching Probes /// BGIOSGA033941-TA // bgi_ris // 5 // Cross Hyb Matching Probes /// Os11t0506800-00 // rapdb // 5 // Cross Hyb Matching Probes
LOC_Os07g36600	Os07g0551400	Os.27293.1.S1_a_at	0.434273	2.4178	---
LOC_Os01g19940	Os01g0305200	Os.8545.1.S1_s_at	0.435597	4.50548	BGIOSGA003344-TA // bgi_ris // 1 // Cross Hyb Matching Probes /// Os01t0305200-01 // rapdb // 1 // Cross Hyb Matching Probes
LOC_Os07g46450	Os07g0658300	Os.32521.2.S1_at	0.435882	3.77687	---
LOC_Os11g06720	Os11g0167800	Os.12388.1.S1_x_at	0.435958	4.76253	BGIOSGA034434-TA // bgi_ris // 5 // Cross Hyb Matching Probes /// Os11t0167800-01 // rapdb // 5 // Cross Hyb Matching Probes
LOC_Os03g18530	Os03g0296600	Os.56051.1.S1_at	0.436472	2.5467	BGIOSGA012417-TA // bgi_ris // 3 // Cross Hyb Matching Probes /// BGIOSGA012424-TA // bgi_ris // 3 // Cross Hyb Matching Probes /// Os03t0296600-01 // rapdb // 3 // Cross Hyb Matching Probes
LOC_Os05g39090	Os05g0467000	Os.12685.1.S1_at	0.437733	3.43915	BGIOSGA017889-TA // bgi_ris // 1 // Cross Hyb Matching Probes /// Os05t0467000-02 // rapdb // 1 // Cross Hyb Matching Probes /// Os05t0467000-01 // rapdb // 1 // Cross Hyb Matching Probes
LOC_Os10g02770	Os10g0117000	Os.10574.1.S1_at	0.438174	3.18786	---
LOC_Os02g55980	Os02g0803400	Os.17247.2.S1_at	0.438924	4.04292	LOC_Os02g55970.2 // rgap // 11 // Negative Strand Matching Probes /// LOC_Os02g55970.1 // rgap // 11 // Negative Strand Matching Probes
LOC_Os10g03750	Os10g0126700	Os.46058.1.S1_at	0.438962	4.50548	---
LOC_Os08g24400	Os08g0332800	Os.50132.1.S1_at	0.439889	3.00611	BGIOSGA028470-TA // bgi_ris // 6 // Cross Hyb Matching Probes
LOC_Os03g60560	Os03g0820300	Os.28441.1.S1_at	0.440083	2.49631	BGIOSGA013831-TA // bgi_ris // 6 // Cross Hyb Matching Probes /// Os03t0820300-01 // rapdb // 6 // Cross Hyb Matching Probes
LOC_Os04g40290	Os04g0479000	Os.54640.1.S1_at	0.440665	3.43915	BGIOSGA016609-TA // bgi_ris // 6 // Cross Hyb Matching Probes /// Os04t0479000-01 // rapdb // 3 // Cross Hyb Matching Probes
LOC_Os05g25400	Os05g0318300	Os.52154.1.S1_at	0.440684	1.13066	BGIOSGA031884-TA // bgi_ris // 1 // Cross Hyb Matching Probes /// Os05t0318300-01 // rapdb // 1 // Cross Hyb Matching Probes
LOC_Os05g23530	Os05g0300700	Os.6997.1.S1_at	0.442204	1.18172	Os05t0300700-02 // rapdb // 3 // Cross Hyb Matching Probes
LOC_Os03g14030	Os03g0243900	OsAffx.12851.1.S1_at	0.442713	2.30559	---
LOC_Os01g57730	Os01g0787000	Os.49540.1.A1_x_at	0.44338	2.5467	BGIOSGA000677-TA // bgi_ris // 4 // Cross Hyb Matching Probes /// Os01t0787000-01 // rapdb // 5 // Cross Hyb Matching Probes
LOC_Os03g56540	Os03g0776900	Os.5581.1.S1_at	0.443636	1.9625	BGIOSGA013655-TA // bgi_ris // 3 // Cross Hyb Matching Probes /// Os03t0776900-01 // rapdb // 7 // Cross Hyb Matching Probes
LOC_Os05g37980	Os05g0453800	OsAffx.15003.1.S1_at	0.445018	4.76253	---
LOC_Os02g38890	Os02g0601000	Os.57152.1.S1_at	0.445256	3.00611	---
LOC_Os03g25790	Os03g0374600	Os.49475.1.S1_at	0.445276	4.76253	---
LOC_Os01g61230	Os01g0828100	Os.42521.1.S1_at	0.445295	2.30559	---
LOC_Os02g02970	Os02g0122100	OsAffx.24074.1.S1_at	0.445454	2.71528	---
LOC_Os09g25190	Os09g0419500	Os.51952.1.S1_x_at	0.44615	3.18786	BGIOSGA030770-TA // bgi_ris // 3 // Cross Hyb Matching Probes /// Os09t0419500-02 // rapdb // 6 // Cross Hyb Matching Probes /// Os09t0419500-01 // rapdb // 6 // Cross Hyb Matching Probes
LOC_Os05g27780	Os05g0344200	Os.25952.1.S1_at	0.446289	1.34771	---
LOC_Os01g57840	Os01g0788200	Os.33787.1.S1_at	0.446508	3.18786	BGIOSGA004590-TA // bgi_ris // 4 // Cross Hyb Matching Probes /// Os01t0788200-01 // rapdb // 4 // Cross Hyb Matching Probes
LOC_Os11g33250	Os11g0539000	Os.53147.1.S1_at	0.446628	3.77687	LOC_Os11g33220.1 // rgap // 1 // Cross Hyb Matching Probes /// BGIOSGA035390-TA // bgi_ris // 1 // Cross Hyb Matching Probes /// BGIOSGA035392-TA // bgi_ris // 2 // Cross Hyb Matching Probes
LOC_Os02g07180	Os02g0168300	Os.54315.1.S1_at	0.446887	3.00611	BGIOSGA007619-TA // bgi_ris // 3 // Cross Hyb Matching Probes /// Os02t0168300-01 // rapdb // 3 // Cross Hyb Matching Probes
LOC_Os01g66300	Os01g0886300	Os.28114.2.S1_at	0.447487	4.04292	---
LOC_Os03g29850	Os03g0411800	Os.15732.1.S1_s_at	0.447507	2.5467	---
LOC_Os12g34018	---	OsAffx.32346.1.S1_at	0.447728	1.13066	---
LOC_Os03g55430	Os03g0762500	Os.10390.1.S1_at	0.447828	3.66807	Os03t0762500-01 // rapdb // 6 // Cross Hyb Matching Probes /// NM_001057896 // refseq // 8 // Cross Hyb Matching Probes
LOC_Os01g48290	---	OsAffx.23711.1.S1_x_at	0.447848	3.43915	BGIOSGA004184-TA // bgi_ris // 6 // Cross Hyb Matching Probes
LOC_Os07g13830	Os07g0242000	Os.31430.1.S1_at	0.448471	4.26922	BGIOSGA025443-TA // bgi_ris // 5 // Cross Hyb Matching Probes /// Os07t0242000-01 // rapdb // 5 // Cross Hyb Matching Probes
LOC_Os02g53380	Os02g0773732	OsAffx.24850.1.S1_s_at	0.449458	3.5816	BGIOSGA005515-TA // bgi_ris // 8 // Cross Hyb Matching Probes /// Os02t0773732-01 // rapdb // 8 // Cross Hyb Matching Probes
LOC_Os03g62160	Os03g0837800	Os.7347.1.S1_at	0.44962	4.50548	BGIOSGA009488-TA // bgi_ris // 2 // Cross Hyb Matching Probes /// Os03t0837800-01 // rapdb // 2 // Cross Hyb Matching Probes
LOC_Os12g29400	Os12g0478100	Os.53117.1.S1_x_at	0.450268	3.66807	---
LOC_Os11g18830	Os11g0293300	Os.31252.1.S1_at	0.450329	4.04292	BGIOSGA035140-TA // bgi_ris // 4 // Cross Hyb Matching Probes /// Os11t0293300-01 // rapdb // 4 // Cross Hyb Matching Probes
LOC_Os08g32380	---	OsAffx.29469.1.S1_at	0.450613	4.69658	---
LOC_Os06g45070	Os06g0661600	OsAffx.28110.1.S1_at	0.450918	2.73507	---
LOC_Os01g01940	Os01g0109500	Os.37423.1.S1_at	0.45108	3.00611	BGIOSGA002623-TA // bgi_ris // 2 // Cross Hyb Matching Probes /// Os01t0109500-01 // rapdb // 2 // Cross Hyb Matching Probes
LOC_Os01g04100	Os01g0132500	Os.27368.1.A1_at	0.451508	2.71683	BGIOSGA002711-TA // bgi_ris // 2 // Cross Hyb Matching Probes /// Os01t0132500-01 // rapdb // 1 // Cross Hyb Matching Probes /// NM_001048468 // refseq // 2 // Cross Hyb Matching Probes
LOC_Os10g36500	Os10g0508700	Os.7756.2.S1_at	0.451692	3.06685	---
LOC_Os06g39718	---	OsAffx.32311.1.S1_x_at	0.451712	3.41078	LOC_Os08g15312.1 // rgap // 8 // Cross Hyb Matching Probes
LOC_Os06g46799	Os06g0681600	Os.5843.1.S1_at	0.451753	4.69658	BGIOSGA023477-TA // bgi_ris // 3 // Cross Hyb Matching Probes /// Os06t0681600-01 // rapdb // 3 // Cross Hyb Matching Probes
LOC_Os01g59690	Os01g0812200	Os.11125.1.S1_a_at	0.451937	3.00611	---
LOC_Os03g07170	Os03g0168000	Os.53485.1.S1_at	0.452141	4.76253	LOC_Os06g42280.1 // rgap // 1 // Cross Hyb Matching Probes /// BGIOSGA011940-TA // bgi_ris // 2 // Cross Hyb Matching Probes /// Os03t0168000-01 // rapdb // 2 // Cross Hyb Matching Probes /// LOC_Os03g07180.1 // rgap // 10 // Negative Strand Matching Probes /// LOC_Os03g07180.3 // rgap // 10 // Negative Strand Matching Probes /// LOC_Os03g07180.2 // rgap // 9 // Negative Strand Matching Probes
LOC_Os11g25780	Os11g0444700	Os.25589.1.S1_at	0.452202	2.71528	BGIOSGA015855-TA // bgi_ris // 3 // Cross Hyb Matching Probes /// Os11t0444700-01 // rapdb // 3 // Cross Hyb Matching Probes
LOC_Os05g37910	Os05g0452900	Os.51685.1.S1_s_at	0.453001	2.30559	---
LOC_Os03g61090	Os03g0826200	Os.9885.2.S1_x_at	0.453515	3.43915	BGIOSGA013853-TA // bgi_ris // 4 // Cross Hyb Matching Probes /// BGIOSGA023475-TA // bgi_ris // 4 // Cross Hyb Matching Probes /// BGIOSGA023476-TA // bgi_ris // 1 // Cross Hyb Matching Probes /// Os03t0826200-01 // rapdb // 4 // Cross Hyb Matching Probes /// NM_001058297 // refseq // 7 // Cross Hyb Matching Probes
LOC_Os02g15700	Os02g0256200	Os.54037.1.S1_s_at	0.454071	2.43295	Os02t0256200-02 // rapdb // 2 // Cross Hyb Matching Probes
LOC_Os05g07000	Os05g0162600	Os.50563.1.S1_at	0.454545	3.57156	BGIOSGA018758-TA // bgi_ris // 2 // Cross Hyb Matching Probes /// Os05t0162600-01 // rapdb // 2 // Cross Hyb Matching Probes
LOC_Os02g30380	Os02g0507100	Os.55235.1.S1_at	0.45469	3.0237	LOC_Os06g14810.1 // rgap // 1 // Cross Hyb Matching Probes /// Os02t0507100-01 // rapdb // 1 // Cross Hyb Matching Probes
LOC_Os07g43770	Os07g0631300	Os.12208.1.S1_at	0.454938	3.0237	BGIOSGA006798-TA // bgi_ris // 1 // Cross Hyb Matching Probes /// Os07t0631300-01 // rapdb // 2 // Cross Hyb Matching Probes
LOC_Os08g44820	Os08g0562200	Os.9354.2.S1_at	0.455353	1.23137	LOC_Os08g44810.1 // rgap // 11 // Negative Strand Matching Probes
LOC_Os04g22860	Os04g0295000	Os.54426.1.S1_at	0.457603	2.4178	BGIOSGA015405-TA // bgi_ris // 4 // Cross Hyb Matching Probes
LOC_Os05g11160	Os05g0200700	Os.56929.1.S1_at	0.458274	2.18281	---
LOC_Os05g25830	---	OsAffx.4431.1.S1_at	0.458379	1.18172	---
LOC_Os07g49120	Os07g0691600	Os.34729.1.S1_at	0.459221	2.83267	---
LOC_Os10g40570	Os10g0553800	Os.3053.1.A1_at	0.459855	3.43915	---
LOC_Os09g04160	Os09g0128400	Os.8850.1.S1_x_at	0.461297	2.71683	BGIOSGA030199-TA // bgi_ris // 5 // Cross Hyb Matching Probes
LOC_Os06g45640	Os06g0667100	Os.24566.1.S1_at	0.461744	3.00611	BGIOSGA023434-TA // bgi_ris // 3 // Cross Hyb Matching Probes /// Os06t0667100-01 // rapdb // 3 // Cross Hyb Matching Probes
LOC_Os07g10620	Os07g0206900	Os.55266.1.S1_at	0.462193	2.53226	---
LOC_Os03g18360	Os03g0294700	Os.49834.1.S1_at	0.462642	2.5467	---
LOC_Os07g01820	Os07g0108900	Os.12750.1.S1_a_at	0.462899	3.66807	---
LOC_Os06g26270	Os06g0367500	Os.51757.1.S1_at	0.46516	2.49631	BGIOSGA040645-TA // bgi_ris // 4 // Cross Hyb Matching Probes /// Os06t0367500-01 // rapdb // 4 // Cross Hyb Matching Probes
LOC_Os03g59770	Os03g0812400	Os.50152.1.S1_at	0.465658	3.00611	BGIOSGA013804-TA // bgi_ris // 2 // Cross Hyb Matching Probes /// Os03t0812400-01 // rapdb // 2 // Cross Hyb Matching Probes
LOC_Os09g20500	Os09g0371200	OsAffx.17800.2.S1_at	0.467443	2.30559	---
LOC_Os06g43430	Os06g0641800	Os.22415.1.S1_s_at	0.467486	3.41078	Os06t0641800-00 // rapdb // 6 // Cross Hyb Matching Probes
LOC_Os05g31740	Os05g0382500	Os.54911.1.S1_at	0.467508	2.83267	BGIOSGA019772-TA // bgi_ris // 1 // Cross Hyb Matching Probes /// Os05t0382500-01 // rapdb // 1 // Cross Hyb Matching Probes
LOC_Os06g09230	Os06g0191900	OsAffx.15330.1.S1_at	0.467771	3.00611	LOC_Os06g09230.2 // rgap // 8 // Cross Hyb Matching Probes /// BGIOSGA021747-TA // bgi_ris // 8 // Cross Hyb Matching Probes /// NM_001063567 // refseq // 8 // Cross Hyb Matching Probes
LOC_Os08g30850	---	Os.24676.1.A1_s_at	0.467792	4.26922	---
LOC_Os11g42800	Os11g0648100	Os.53158.1.S1_at	0.468735	1.18172	BGIOSGA027379-TA // bgi_ris // 5 // Cross Hyb Matching Probes /// BGIOSGA027381-TA // bgi_ris // 6 // Cross Hyb Matching Probes
LOC_Os05g39520	Os05g0472200	Os.34987.1.A1_a_at	0.468757	3.00611	BGIOSGA017881-TA // bgi_ris // 3 // Cross Hyb Matching Probes /// Os05t0472200-01 // rapdb // 4 // Cross Hyb Matching Probes
LOC_Os01g21034	Os01g0312500	Os.32108.1.S1_s_at	0.468801	4.26922	---
LOC_Os07g06680	Os07g0160600	Os.27550.1.S1_at	0.469043	3.0237	Os07t0160600-01 // rapdb // 4 // Cross Hyb Matching Probes
LOC_Os03g57450	Os03g0788500	Os.53349.1.S1_at	0.469241	2.30559	BGIOSGA013697-TA // bgi_ris // 7 // Cross Hyb Matching Probes /// Os03t0788500-01 // rapdb // 7 // Cross Hyb Matching Probes
LOC_Os10g42430	Os10g0575000	Os.46443.1.S1_at	0.469484	3.00611	BGIOSGA033493-TA // bgi_ris // 4 // Cross Hyb Matching Probes /// Os10t0575000-01 // rapdb // 4 // Cross Hyb Matching Probes /// NM_001072010 // refseq // 4 // Cross Hyb Matching Probes
LOC_Os04g35630	---	OsAffx.14162.1.S1_at	0.469726	3.43915	BGIOSGA016452-TA // bgi_ris // 7 // Cross Hyb Matching Probes
LOC_Os04g55560	Os04g0649100	Os.9874.1.S1_at	0.46977	3.0237	---
LOC_Os03g12180	Os03g0222100	Os.34632.1.S1_at	0.470124	4.76253	BGIOSGA011198-TA // bgi_ris // 1 // Cross Hyb Matching Probes /// Os03t0222100-01 // rapdb // 1 // Cross Hyb Matching Probes
LOC_Os01g47420	Os01g0663500	Os.17029.1.S1_at	0.470345	2.83267	BGIOSGA004153-TA // bgi_ris // 1 // Cross Hyb Matching Probes /// BGIOSGA004155-TA // bgi_ris // 1 // Cross Hyb Matching Probes /// Os01t0663500-01 // rapdb // 1 // Cross Hyb Matching Probes
LOC_Os12g08180	Os12g0182300	Os.52520.1.S1_at	0.471054	1.34771	BGIOSGA036511-TA // bgi_ris // 3 // Cross Hyb Matching Probes /// Os12t0182300-01 // rapdb // 3 // Cross Hyb Matching Probes
LOC_Os02g50060	Os02g0733500	Os.55658.1.S1_at	0.471676	3.00611	BGIOSGA005670-TA // bgi_ris // 1 // Cross Hyb Matching Probes /// Os02t0733500-01 // rapdb // 1 // Cross Hyb Matching Probes
LOC_Os03g47693	Os03g0680500	Os.28851.1.S1_at	0.472144	3.0237	BGIOSGA013334-TA // bgi_ris // 2 // Cross Hyb Matching Probes
LOC_Os01g40190	Os01g0584100	Os.56014.1.S1_at	0.472389	2.4178	---
LOC_Os09g19890	Os09g0363500	Os.7809.1.S1_at	0.473418	3.57156	BGIOSGA030601-TA // bgi_ris // 1 // Cross Hyb Matching Probes /// Os09t0363500-01 // rapdb // 1 // Cross Hyb Matching Probes
LOC_Os11g07480	Os11g0176000	Os.54544.1.S1_at	0.473776	3.41078	---
LOC_Os01g67350	Os01g0899100	Os.39110.1.S1_s_at	0.474428	3.77687	BGIOSGA004988-TA // bgi_ris // 4 // Cross Hyb Matching Probes /// Os01t0899100-00 // rapdb // 4 // Cross Hyb Matching Probes /// NM_001051634 // refseq // 4 // Cross Hyb Matching Probes
LOC_Os08g40850	Os08g0520000	Os.14971.1.S1_at	0.474473	3.00611	BGIOSGA026659-TA // bgi_ris // 7 // Cross Hyb Matching Probes /// Os08t0520000-01 // rapdb // 7 // Cross Hyb Matching Probes
LOC_Os06g49640	Os06g0710300	Os.27756.1.S1_at	0.474518	2.83267	BGIOSGA020554-TA // bgi_ris // 3 // Cross Hyb Matching Probes /// Os06t0710300-01 // rapdb // 3 // Cross Hyb Matching Probes
LOC_Os01g08460	Os01g0179800	Os.27659.1.S1_x_at	0.474924	3.5816	---
LOC_Os01g68500	Os01g0913100	Os.11035.1.S1_at	0.475082	2.73507	---
LOC_Os01g51120	Os01g0707300	Os.7165.1.S1_at	0.476349	2.83267	---
LOC_Os02g58330	Os02g0830000	Os.54091.1.S1_at	0.47719	2.71683	BGIOSGA009343-TA // bgi_ris // 2 // Cross Hyb Matching Probes /// Os02t0830000-01 // rapdb // 2 // Cross Hyb Matching Probes /// osa-MIR5147 // mirbase // 1 // Cross Hyb Matching Probes /// LOC_Os02g58340.1 // rgap // 11 // Negative Strand Matching Probes
LOC_Os01g65650	Os01g0878300	Os.12640.1.S1_at	0.47879	4.26922	BGIOSGA004915-TA // bgi_ris // 8 // Cross Hyb Matching Probes /// Os01t0878300-01 // rapdb // 8 // Cross Hyb Matching Probes /// LOC_Os01g65660.1 // rgap // 11 // Negative Strand Matching Probes /// LOC_Os01g65660.2 // rgap // 11 // Negative Strand Matching Probes
LOC_Os02g57760	Os02g0823400	Os.54406.1.S1_at	0.478858	3.00611	BGIOSGA009324-TA // bgi_ris // 3 // Cross Hyb Matching Probes /// BGIOSGA029815-TA // bgi_ris // 1 // Cross Hyb Matching Probes /// Os02t0823400-01 // rapdb // 8 // Cross Hyb Matching Probes
LOC_Os10g10880	---	OsAffx.30385.1.S1_at	0.479157	3.00611	---
LOC_Os03g52660	Os03g0736600	Os.5148.1.S1_at	0.480031	1.01759	LOC_Os03g52670.1 // rgap // 11 // Negative Strand Matching Probes
LOC_Os07g29640	Os07g0479600	Os.38994.1.A1_at	0.480446	2.53226	---
LOC_Os09g06570	Os09g0241200	Os.50216.1.S1_at	0.480862	3.00611	Os09t0241200-01 // rapdb // 1 // Cross Hyb Matching Probes
LOC_Os03g57780	Os03g0791700	Os.8586.1.S1_at	0.481139	1.18172	BGIOSGA013708-TA // bgi_ris // 3 // Cross Hyb Matching Probes /// Os03t0791700-01 // rapdb // 3 // Cross Hyb Matching Probes /// Os03t0791700-02 // rapdb // 3 // Cross Hyb Matching Probes /// LOC_Os03g57790.2 // rgap // 9 // Negative Strand Matching Probes /// LOC_Os03g57790.1 // rgap // 9 // Negative Strand Matching Probes
LOC_Os04g57320	Os04g0668900	Os.25587.1.S1_at	0.481186	1.18172	LOC_Os04g57310.2 // rgap // 11 // Negative Strand Matching Probes /// LOC_Os04g57310.1 // rgap // 11 // Negative Strand Matching Probes
LOC_Os01g49529	Os01g0689900	Os.9943.1.S1_s_at	0.481533	4.69658	BGIOSGA000995-TA // bgi_ris // 5 // Cross Hyb Matching Probes /// Os01t0689900-04 // rapdb // 5 // Cross Hyb Matching Probes /// Os01t0689900-03 // rapdb // 5 // Cross Hyb Matching Probes /// Os01t0689900-02 // rapdb // 5 // Cross Hyb Matching Probes /// LOC_Os01g49510.1 // rgap // 11 // Negative Strand Matching Probes
LOC_Os04g01780	---	Os.17160.1.S1_at	0.48223	2.18281	---
LOC_Os08g42390	Os08g0535700	OsAffx.29632.1.S1_at	0.482393	3.06685	---
LOC_Os04g48160	Os04g0569900	Os.9854.1.S1_a_at	0.482765	3.5816	---
LOC_Os03g42420	Os03g0622100	Os.51715.1.S1_at	0.482765	4.76253	BGIOSGA013144-TA // bgi_ris // 1 // Cross Hyb Matching Probes /// Os03t0622100-01 // rapdb // 1 // Cross Hyb Matching Probes
LOC_Os10g30880	Os10g0445900	Os.30124.1.S1_x_at	0.482859	2.49631	BGIOSGA033046-TA // bgi_ris // 5 // Cross Hyb Matching Probes /// Os10t0445900-01 // rapdb // 2 // Cross Hyb Matching Probes /// NM_001071248 // refseq // 8 // Cross Hyb Matching Probes
LOC_Os02g07480	Os02g0170900	Os.24548.1.A1_at	0.483629	3.00611	BGIOSGA007053-TA // bgi_ris // 4 // Cross Hyb Matching Probes
LOC_Os08g01590	Os08g0107100	Os.23131.1.S1_at	0.484238	2.5467	BGIOSGA027787-TA // bgi_ris // 2 // Cross Hyb Matching Probes /// Os08t0107100-02 // rapdb // 2 // Cross Hyb Matching Probes /// Os08t0107100-01 // rapdb // 2 // Cross Hyb Matching Probes
LOC_Os03g52450	Os03g0734900	Os.5151.1.S1_at	0.484801	1.23137	BGIOSGA009856-TA // bgi_ris // 5 // Cross Hyb Matching Probes /// Os03t0734900-00 // rapdb // 5 // Cross Hyb Matching Probes /// NM_001057718 // refseq // 5 // Cross Hyb Matching Probes
LOC_Os02g06910	Os02g0164900	Os.25597.1.S1_at	0.484825	2.83267	BGIOSGA007604-TA // bgi_ris // 4 // Cross Hyb Matching Probes /// Os02t0164900-02 // rapdb // 4 // Cross Hyb Matching Probes /// Os02t0164900-01 // rapdb // 4 // Cross Hyb Matching Probes
LOC_Os10g34720	Os10g0488900	Os.46520.1.S1_at	0.485578	3.00611	BGIOSGA033173-TA // bgi_ris // 7 // Cross Hyb Matching Probes /// Os10t0488900-01 // rapdb // 8 // Cross Hyb Matching Probes
LOC_Os06g14060	Os06g0251200	Os.49110.1.S1_at	0.486003	2.43295	---
LOC_Os05g39150	Os05g0467700	Os.51909.1.S1_at	0.486145	4.04292	BGIOSGA020010-TA // bgi_ris // 4 // Cross Hyb Matching Probes /// Os05t0467700-02 // rapdb // 4 // Cross Hyb Matching Probes /// Os05t0467700-01 // rapdb // 4 // Cross Hyb Matching Probes
LOC_Os08g26820	Os08g0356500	Os.49381.1.S1_at	0.486145	4.69658	BGIOSGA027115-TA // bgi_ris // 2 // Cross Hyb Matching Probes /// BGIOSGA027117-TA // bgi_ris // 2 // Cross Hyb Matching Probes
LOC_Os02g09930	Os02g0192500	Os.24972.1.S1_at	0.486926	3.66807	BGIOSGA006970-TA // bgi_ris // 5 // Cross Hyb Matching Probes /// Os02t0192500-02 // rapdb // 5 // Cross Hyb Matching Probes /// Os02t0192500-01 // rapdb // 5 // Cross Hyb Matching Probes
LOC_Os08g37520	Os08g0481000	Os.49968.2.S1_at	0.486997	2.4178	---
LOC_Os02g42220	Os02g0633300	OsAffx.12451.1.S1_x_at	0.487948	3.00611	---
LOC_Os07g47530	Os07g0672500	Os.13897.1.S1_at	0.488186	2.4178	---
LOC_Os01g64410	Os01g0863800	OsAffx.23914.1.S1_at	0.4884	1.97177	---
LOC_Os04g46860	Os04g0555000	Os.20826.1.S1_at	0.48852	4.04292	Os04t0555000-01 // rapdb // 6 // Cross Hyb Matching Probes
LOC_Os05g05620	Os05g0148900	Os.50371.1.S1_x_at	0.488998	4.26922	---
LOC_Os03g60509	Os03g0819600	Os.9929.1.S1_at	0.490364	3.00611	ChrSy.fgenesh.mRNA.75 // rgap // 1 // Cross Hyb Matching Probes /// BGIOSGA002500-TA // bgi_ris // 1 // Cross Hyb Matching Probes /// BGIOSGA009556-TA // bgi_ris // 5 // Cross Hyb Matching Probes /// Os03t0819600-01 // rapdb // 5 // Cross Hyb Matching Probes /// Os03t0819600-02 // rapdb // 5 // Cross Hyb Matching Probes
LOC_Os01g54580	Os01g0749900	Os.48004.1.S1_at	0.491957	3.00611	LOC_Os01g54580.1 // rgap // 11 // Negative Strand Matching Probes /// NM_001050784 // refseq // 11 // Negative Strand Matching Probes
LOC_Os02g04960	Os02g0142400	Os.23849.1.A1_at	0.492005	3.06685	BGIOSGA007510-TA // bgi_ris // 5 // Cross Hyb Matching Probes
LOC_Os03g61200	Os03g0827500	Os.16964.2.S1_at	0.492102	1.31355	---
LOC_Os03g51650	Os03g0726500	Os.11802.1.S1_at	0.492514	3.00611	BGIOSGA009884-TA // bgi_ris // 1 // Cross Hyb Matching Probes /// Os03t0726500-01 // rapdb // 1 // Cross Hyb Matching Probes
LOC_Os12g05050	Os12g0145100	Os.7801.1.S1_at	0.492781	4.76253	BGIOSGA036641-TA // bgi_ris // 3 // Cross Hyb Matching Probes /// Os12t0145100-01 // rapdb // 3 // Cross Hyb Matching Probes
LOC_Os07g43950	Os07g0633200	Os.38021.1.S1_at	0.493024	3.06685	BGIOSGA026201-TA // bgi_ris // 6 // Cross Hyb Matching Probes /// Os07t0633200-02 // rapdb // 6 // Cross Hyb Matching Probes /// Os07t0633200-01 // rapdb // 6 // Cross Hyb Matching Probes
LOC_Os01g01450	Os01g0104400	Os.12311.1.S1_x_at	0.493583	1.9625	BGIOSGA002594-TA // bgi_ris // 1 // Cross Hyb Matching Probes /// BGIOSGA002596-TA // bgi_ris // 2 // Cross Hyb Matching Probes /// Os01t0104400-02 // rapdb // 2 // Cross Hyb Matching Probes /// Os01t0104400-01 // rapdb // 2 // Cross Hyb Matching Probes /// Os01t0104400-03 // rapdb // 2 // Cross Hyb Matching Probes
LOC_Os02g06580	Os02g0161100	Os.53389.1.S1_at	0.494486	4.50548	---
LOC_Os04g54730	---	OsAffx.26605.1.S1_at	0.494707	3.00611	BGIOSGA014253-TA // bgi_ris // 5 // Cross Hyb Matching Probes /// BGIOSGA014254-TA // bgi_ris // 5 // Cross Hyb Matching Probes
LOC_Os03g22120	Os03g0340500	Os.17890.1.S1_at	0.495884	3.00611	BGIOSGA010770-TA // bgi_ris // 8 // Cross Hyb Matching Probes /// Os03t0340500-03 // rapdb // 8 // Cross Hyb Matching Probes /// Os03t0340500-01 // rapdb // 8 // Cross Hyb Matching Probes
LOC_Os12g17880	Os12g0277000	Os.11711.1.S1_at	0.496574	2.53226	---
LOC_Os01g22450	Os01g0328200	OsAffx.11158.1.S1_at	0.496722	2.5467	NM_001049448 // refseq // 5 // Cross Hyb Matching Probes
LOC_Os08g37874	Os08g0485400	Os.23397.1.S1_at	0.497389	4.69658	BGIOSGA028873-TA // bgi_ris // 3 // Cross Hyb Matching Probes /// Os08t0485400-02 // rapdb // 1 // Cross Hyb Matching Probes
LOC_Os06g48300	Os06g0698300	Os.39552.1.A1_s_at	0.497537	2.5467	BGIOSGA020602-TA // bgi_ris // 1 // Cross Hyb Matching Probes /// Os06t0698300-01 // rapdb // 1 // Cross Hyb Matching Probes
LOC_Os02g43040	Os02g0644500	Os.5427.1.S1_at	0.497686	2.53226	BGIOSGA005947-TA // bgi_ris // 2 // Cross Hyb Matching Probes /// Os02t0644500-01 // rapdb // 2 // Cross Hyb Matching Probes /// NM_001186165 // refseq // 2 // Cross Hyb Matching Probes
LOC_Os05g47950	Os05g0552700	Os.55729.1.S1_at	0.49776	2.18281	BGIOSGA017605-TA // bgi_ris // 3 // Cross Hyb Matching Probes /// Os05t0552700-01 // rapdb // 6 // Cross Hyb Matching Probes
LOC_Os12g38140	Os12g0569100	Os.11513.1.S1_at	0.497909	3.00611	BGIOSGA037622-TA // bgi_ris // 1 // Cross Hyb Matching Probes /// Os12t0569200-01 // rapdb // 1 // Cross Hyb Matching Probes
LOC_Os07g38290	Os07g0570600	Os.55751.1.S1_at	0.498082	3.00611	Os07t0570600-01 // rapdb // 5 // Cross Hyb Matching Probes
LOC_Os02g45750	Os02g0681700	Os.21870.1.S1_at	0.498157	3.00611	---
LOC_Os02g42020	Os02g0631200	Os.11610.1.S1_at	0.49848	2.53226	Os02t0631200-02 // rapdb // 2 // Cross Hyb Matching Probes
LOC_Os06g47200	Os06g0686400	Os.11393.1.S2_at	0.498728	2.73507	LOC_Os06g47200.1 // rgap // 8 // Cross Hyb Matching Probes /// LOC_Os06g47200.2 // rgap // 7 // Cross Hyb Matching Probes /// BGIOSGA023491-TA // bgi_ris // 5 // Cross Hyb Matching Probes
LOC_Os04g59140	Os04g0688000	Os.4731.1.A1_s_at	0.498878	1.34771	BGIOSGA017393-TA // bgi_ris // 3 // Cross Hyb Matching Probes /// Os04t0688000-00 // rapdb // 7 // Cross Hyb Matching Probes /// NM_001187227 // refseq // 7 // Cross Hyb Matching Probes
LOC_Os12g42420	Os12g0618800	Os.21335.1.A1_at	0.499077	4.04292	BGIOSGA035816-TA // bgi_ris // 1 // Cross Hyb Matching Probes /// Os12t0618800-01 // rapdb // 1 // Cross Hyb Matching Probes
LOC_Os01g11460	Os01g0212700	Os.37798.1.S1_at	0.49955	3.06685	---
LOC_Os08g19310	Os08g0290000	Os.7412.2.A1_at	2.01086	2.80057	NM_001067995 // refseq // 2 // Cross Hyb Matching Probes
LOC_Os07g47030	Os07g0665700	Os.45962.1.S1_a_at	2.02429	3.11069	LOC_Os07g47000.1 // rgap // 2 // Cross Hyb Matching Probes /// BGIOSGA023756-TA // bgi_ris // 2 // Cross Hyb Matching Probes /// Os07t0665300-00 // rapdb // 2 // Cross Hyb Matching Probes /// NM_001067100 // refseq // 2 // Cross Hyb Matching Probes
LOC_Os04g31971	---	Os.53072.1.S1_at	2.03004	2.87008	---
LOC_Os02g55689	Os02g0800600	Os.26004.1.S1_x_at	2.03791	4.26922	LOC_Os02g55729.1 // rgap // 3 // Cross Hyb Matching Probes /// Os01t0254800-01 // rapdb // 4 // Cross Hyb Matching Probes /// Os02t0800600-01 // rapdb // 1 // Cross Hyb Matching Probes /// Os02t0800800-01 // rapdb // 1 // Cross Hyb Matching Probes /// NM_001049154 // refseq // 5 // Cross Hyb Matching Probes /// NM_001186033 // refseq // 3 // Cross Hyb Matching Probes
LOC_Os01g49020_x000D_ LOC_Os01g49024	Os01g0683500	OsAffx.21499.1.S1_at	2.04207	4.26922	LOC_Os01g49020.1 // rgap // 3 // Cross Hyb Matching Probes /// BGIOSGA001011-TA // bgi_ris // 6 // Cross Hyb Matching Probes /// Os01t0683550-00 // rapdb // 1 // Cross Hyb Matching Probes
LOC_Os06g29630	Os06g0491800	Os.51987.1.S1_s_at	2.04834	3.11069	LOC_Os10g14230.1 // rgap // 1 // Cross Hyb Matching Probes /// BGIOSGA024041-TA // bgi_ris // 1 // Cross Hyb Matching Probes /// Os06t0491800-01 // rapdb // 7 // Cross Hyb Matching Probes
LOC_Os06g27890	Os06g0473200	Os.49380.1.S1_s_at	2.07383	4.26922	LOC_Os06g27890.2 // rgap // 6 // Cross Hyb Matching Probes /// LOC_Os06g27890.1 // rgap // 6 // Cross Hyb Matching Probes /// LOC_Os06g27890.3 // rgap // 6 // Cross Hyb Matching Probes /// BGIOSGA021253-TA // bgi_ris // 4 // Cross Hyb Matching Probes
LOC_Os01g69910	Os01g0923600	Os.18959.2.S1_at	2.07814	4.04292	---
LOC_Os01g38244	Os01g0563500	Os.22618.1.S1_at	2.07987	3.5816	---
LOC_Os02g21520	Os02g0320300	OsAffx.24370.1.S1_at	2.1004	3.57156	---
LOC_Os02g01760	Os02g0107200	OsAffx.2480.1.S1_at	2.10571	2.80057	LOC_Os02g01920.1 // rgap // 6 // Cross Hyb Matching Probes /// BGIOSGA007277-TA // bgi_ris // 8 // Cross Hyb Matching Probes /// Os02t0109100-01 // rapdb // 6 // Cross Hyb Matching Probes /// NM_001052177 // refseq // 4 // Cross Hyb Matching Probes
LOC_Os02g49260	Os02g0724500	OsAffx.24797.1.S1_at	2.1164	3.57156	---
LOC_Os10g33250	Os10g0471100	Os.2322.1.S1_at	2.13904	2.87008	BGIOSGA031709-TA // bgi_ris // 5 // Cross Hyb Matching Probes /// Os10t0471100-01 // rapdb // 5 // Cross Hyb Matching Probes
LOC_Os12g31860	Os12g0503000	Os.17405.1.S1_a_at	2.19877	3.11069	Os12t0503000-03 // rapdb // 4 // Cross Hyb Matching Probes
LOC_Os06g49680	Os06g0710900	Os.53567.1.S1_at	2.22321	3.5816	BGIOSGA020551-TA // bgi_ris // 6 // Cross Hyb Matching Probes /// Os06t0710900-01 // rapdb // 6 // Cross Hyb Matching Probes
LOC_Os10g08599	Os10g0167700	Os.27492.1.S1_at	2.23414	2.60839	NM_001053230 // refseq // 6 // Cross Hyb Matching Probes
LOC_Os11g05470	Os11g0152500	Os.49726.1.S1_at	2.26193	4.04292	BGIOSGA034481-TA // bgi_ris // 5 // Cross Hyb Matching Probes /// Os11t0152500-00 // rapdb // 5 // Cross Hyb Matching Probes
LOC_Os11g10480_x000D_ LOC_Os11g10480	Os11g0210300	Os.57476.1.A1_x_at	2.29148	3.77687	---
LOC_Os01g16146	Os01g0266500	Os.20404.1.S1_at	2.292	4.04292	BGIOSGA001931-TA // bgi_ris // 1 // Cross Hyb Matching Probes /// Os01t0266500-01 // rapdb // 1 // Cross Hyb Matching Probes
LOC_Os04g50850	Os04g0595000	Os.54852.1.S1_at	2.31107	4.26922	---
LOC_Os01g35230	Os01g0536400	Os.41016.1.S1_at	2.3245	2.47219	---
LOC_Os06g01410	Os06g0103700	Os.7390.1.S1_at	2.33809	4.26922	BGIOSGA022111-TA // bgi_ris // 8 // Cross Hyb Matching Probes /// Os06t0103700-01 // rapdb // 8 // Cross Hyb Matching Probes /// Os06t0103700-02 // rapdb // 8 // Cross Hyb Matching Probes
LOC_Os04g31090_x000D_ LOC_Os08g12430	Os04g0380000	Os.52823.1.S2_at	2.35128	2.56499	---
LOC_Os05g43830	Os05g0513900	Os.5650.1.S1_at	2.38607	2.87008	BGIOSGA017731-TA // bgi_ris // 8 // Cross Hyb Matching Probes /// Os05t0513900-02 // rapdb // 8 // Cross Hyb Matching Probes /// Os05t0513900-01 // rapdb // 8 // Cross Hyb Matching Probes
LOC_Os01g39800	Os01g0580000	Os.9781.1.S1_at	2.38777	3.77687	---
LOC_Os01g12160	---	Os.9842.1.S1_at	2.39866	2.60839	---
LOC_Os01g16152_x000D_ LOC_Os01g16152	Os01g0266600	OsAffx.11075.1.S1_x_at	2.4325	3.41078	LOC_Os01g16146.1 // rgap // 7 // Cross Hyb Matching Probes /// BGIOSGA001932-TA // bgi_ris // 3 // Cross Hyb Matching Probes /// Os01t0266500-01 // rapdb // 7 // Cross Hyb Matching Probes /// NM_001049214 // refseq // 7 // Cross Hyb Matching Probes
LOC_Os01g47610	Os01g0666400	OsAffx.11508.1.S1_at	2.43368	2.87008	---
LOC_Os05g32610	Os05g0392400	Os.35247.1.S1_at	2.47036	4.26922	BGIOSGA019810-TA // bgi_ris // 2 // Cross Hyb Matching Probes /// Os05t0392400-01 // rapdb // 2 // Cross Hyb Matching Probes
LOC_Os02g56360	Os02g0807700 /// Os07g0472200	Os.18659.1.S1_s_at	2.58532	3.12108	LOC_Os05g51380.2 // rgap // 1 // Cross Hyb Matching Probes
LOC_Os04g24110	Os04g0305700	Os.52577.1.S1_at	2.62743	2.87008	BGIOSGA016110-TA // bgi_ris // 5 // Cross Hyb Matching Probes /// Os04t0305700-02 // rapdb // 6 // Cross Hyb Matching Probes /// Os04t0305700-01 // rapdb // 6 // Cross Hyb Matching Probes
LOC_Os07g02470	---	OsAffx.16047.1.S1_x_at	2.63644	2.56499	---
LOC_Os08g15444	Os08g0254200	Os.38279.1.S1_at	2.70636	3.12108	LOC_Os08g15444.2 // rgap // 3 // Cross Hyb Matching Probes
LOC_Os11g10750	Os11g0213600	Os.12187.1.S1_at	2.72926	2.87008	NM_001074028 // refseq // 6 // Cross Hyb Matching Probes
LOC_Os01g53450	Os01g0736400	Os.25227.1.S1_s_at	2.78164	3.11069	---
LOC_Os03g54160	Os03g0752800	Os.50429.1.S1_at	2.78242	3.57156	---
LOC_Os04g31400	Os04g0382850	OsAffx.3965.1.S1_at	2.81136	2.60839	---
LOC_Os03g50030	Os03g0708000	Os.3160.1.S1_at	2.82087	2.61301	BGIOSGA013421-TA // bgi_ris // 3 // Cross Hyb Matching Probes /// Os03t0708000-01 // rapdb // 3 // Cross Hyb Matching Probes
LOC_Os08g31580	Os08g0408500	Os.5599.1.S1_at	2.84172	2.71528	BGIOSGA028650-TA // bgi_ris // 3 // Cross Hyb Matching Probes /// Os08t0408500-01 // rapdb // 3 // Cross Hyb Matching Probes
LOC_Os01g19820	Os01g0303800	Os.26698.1.S1_a_at	2.89017	3.08912	BGIOSGA003340-TA // bgi_ris // 4 // Cross Hyb Matching Probes /// Os01t0303800-01 // rapdb // 4 // Cross Hyb Matching Probes /// Os01t0303800-02 // rapdb // 4 // Cross Hyb Matching Probes
LOC_Os06g12500	Os06g0231050	OsAffx.15391.1.S1_at	2.93255	4.76253	---
LOC_Os04g49260	Os04g0581800	Os.55252.1.S1_at	2.93255	3.12108	---
LOC_Os04g54240	Os04g0635100	Os.9445.1.S1_at	2.93772	3.12108	---
LOC_Os01g16170	Os01g0266800	Os.15490.1.S1_at	3.02663	2.56499	BGIOSGA001929-TA // bgi_ris // 3 // Cross Hyb Matching Probes /// Os01t0266800-01 // rapdb // 4 // Cross Hyb Matching Probes
LOC_Os07g13770	Os07g0241500	Os.14631.1.S1_at	3.02939	1.34024	BGIOSGA025439-TA // bgi_ris // 8 // Cross Hyb Matching Probes /// Os07t0241500-01 // rapdb // 8 // Cross Hyb Matching Probes
LOC_Os02g08110	Os02g0177700	Os.50143.1.S1_at	3.05064	3.12108	BGIOSGA007031-TA // bgi_ris // 5 // Cross Hyb Matching Probes /// Os02t0177700-01 // rapdb // 6 // Cross Hyb Matching Probes
LOC_Os03g53150	Os03g0742900	Os.8585.1.S1_at	3.32226	3.77687	LOC_Os03g53150.2 // rgap // 7 // Cross Hyb Matching Probes /// BGIOSGA009837-TA // bgi_ris // 7 // Cross Hyb Matching Probes /// Os03t0742900-03 // rapdb // 6 // Cross Hyb Matching Probes /// Os03t0742900-01 // rapdb // 7 // Cross Hyb Matching Probes
LOC_Os05g39650	Os05g0473900	Os.15328.1.A1_at	3.32889	3.57156	---
LOC_Os03g14915	Os03g0254200	Os.11804.1.S1_at	3.36474	3.57156	---
LOC_Os08g25720	Os08g0345700	Os.6055.3.S1_x_at	3.42583	2.71528	---
LOC_Os06g18010	Os06g0288200	Os.53164.1.S1_at	3.82555	3.66807	BGIOSGA022718-TA // bgi_ris // 6 // Cross Hyb Matching Probes /// Os06t0288300-01 // rapdb // 6 // Cross Hyb Matching Probes
LOC_Os10g30150	Os10g0437500	Os.5338.1.S1_at	4.02739	3.43915	BGIOSGA031858-TA // bgi_ris // 4 // Cross Hyb Matching Probes /// BGIOSGA033010-TA // bgi_ris // 4 // Cross Hyb Matching Probes /// Os10t0437500-01 // rapdb // 5 // Cross Hyb Matching Probes
LOC_Os09g01670	---	OsAffx.29670.1.S1_at	5.61798	2.80057	---
LOC_Os09g14550	Os09g0314500	OsAffx.6271.1.S1_at	5.8651	3.12108	---

## Sheet: GroupIV
D. Speicfic differentially expressed genes in GroupIV (SaSbSc vs SaSb)
MSU ID	Gene Symbol	ProbeSet ID	Fold Change	q-value(%)	Description
LOC_Os03g26440	Os03g0381100	OsAffx.13054.1.S1_at	2.00521	2.03554	NM_001056774 // refseq // 7 // Cross Hyb Matching Probes
LOC_Os01g41780	Os01g0601700	Os.40423.1.S1_at	2.00723	3.23687	---
LOC_Os03g49400	Os03g0700800	Os.49792.1.S1_x_at	2.00844	0	---
LOC_Os02g02670	Os02g0118900	OsAffx.24072.1.S1_at	2.01005	3.23687	---
LOC_Os03g50520	Os03g0713100	OsAffx.13442.2.S1_at	2.01288	0	---
LOC_Os06g50300	Os06g0716700	Os.12393.1.S1_at	2.01572	4.03107	---
LOC_Os10g41030	Os10g0559700	Os.18330.1.S1_at	2.01776	1.13045	---
LOC_Os01g61420	Os01g0830200	Os.47928.1.S2_at	2.02102	0	---
LOC_Os11g08090	---	OsAffx.18741.1.S1_at	2.02593	0	BGIOSGA034933-TA // bgi_ris // 5 // Cross Hyb Matching Probes
LOC_Os01g74310	Os01g0974300	Os.42948.1.S1_x_at	2.02799	0.845198	---
LOC_Os10g42510	Os10g0575800	Os.46614.2.S1_x_at	2.0404	0	---
LOC_Os04g51430	Os04g0603800	Os.51756.1.A1_at	2.04207	1.03553	Os04t0603800-01 // rapdb // 6 // Cross Hyb Matching Probes
LOC_Os01g40250	---	OsAffx.23600.2.S1_at	2.04248	4.73122	---
LOC_Os04g15550	Os04g0226400	Os.17370.2.S1_x_at	2.04374	3.23687	LOC_Os04g15550.2 // rgap // 1 // Cross Hyb Matching Probes /// LOC_Os10g30951.1 // rgap // 1 // Cross Hyb Matching Probes /// LOC_Os12g16280.1 // rgap // 1 // Cross Hyb Matching Probes /// NM_001189250 // refseq // 1 // Cross Hyb Matching Probes /// NM_001189520 // refseq // 2 // Cross Hyb Matching Probes /// NM_001189953 // refseq // 1 // Cross Hyb Matching Probes
LOC_Os09g09490	Os09g0267800	OsAffx.17614.1.S1_at	2.04625	0.95801	---
LOC_Os09g04890	Os09g0134500	Os.7059.2.S1_x_at	2.04666	2.03554	---
LOC_Os06g46372	Os06g0677400	OsAffx.15952.1.S1_at	2.05002	4.03107	---
LOC_Os07g47490	Os07g0671500	Os.50601.1.S1_x_at	2.05973	2.03554	---
LOC_Os03g15540	Os03g0261900	Os.48014.1.S1_x_at	2.06143	0	---
LOC_Os12g39630	Os12g0586100	Os.15247.1.S1_s_at	2.06186	3.23687	BGIOSGA035923-TA // bgi_ris // 6 // Cross Hyb Matching Probes /// Os12t0586100-01 // rapdb // 6 // Cross Hyb Matching Probes /// LOC_Os12g39620.3 // rgap // 11 // Negative Strand Matching Probes /// LOC_Os12g39620.5 // rgap // 11 // Negative Strand Matching Probes /// LOC_Os12g39620.2 // rgap // 11 // Negative Strand Matching Probes /// LOC_Os12g39620.4 // rgap // 11 // Negative Strand Matching P…
LOC_Os03g54220	---	Os.23317.1.S1_at	2.06313	0.845198	LOC_Os09g14614.3 // rgap // 4 // Cross Hyb Matching Probes /// LOC_Os09g14614.2 // rgap // 2 // Cross Hyb Matching Probes /// BGIOSGA009794-TA // bgi_ris // 3 // Cross Hyb Matching Probes
LOC_Os01g49020	Os01g0683500	OsAffx.21499.1.S1_at	2.06825	4.03107	LOC_Os01g49020.1 // rgap // 3 // Cross Hyb Matching Probes /// BGIOSGA001011-TA // bgi_ris // 6 // Cross Hyb Matching Probes /// Os01t0683550-00 // rapdb // 1 // Cross Hyb Matching Probes
LOC_Os02g01940	Os02g0109400	OsAffx.11862.1.S1_at	2.07254	0	---
LOC_Os09g07764	---	Os.10066.1.A1_at	2.07512	0	---
LOC_Os11g18770	Os11g0292000	OsAffx.31047.1.S1_at	2.08377	0	---
LOC_Os03g60240	Os03g0816900	Os.52328.1.S1_x_at	2.08638	2.03554	NM_001186758 // refseq // 11 // Negative Strand Matching Probes
LOC_Os07g23990	Os07g0422000	Os.7679.1.S1_at	2.08768	1.03553	BGIOSGA025582-TA // bgi_ris // 2 // Cross Hyb Matching Probes /// Os07t0422000-01 // rapdb // 2 // Cross Hyb Matching Probes
LOC_Os09g24180	---	OsAffx.17867.1.S1_at	2.08812	0	---
LOC_Os02g21190	Os02g0316900	OsAffx.24360.1.S1_x_at	2.08855	0	---
LOC_Os06g08154	Os06g0179800	Os.50451.1.S1_at	2.09293	1.84564	---
LOC_Os02g15360	Os02g0252600	Os.17211.1.S1_at	2.10393	0	---
LOC_Os02g06588	Os02g0161300	Os.53125.1.S1_at	2.10571	0	LOC_Os02g06588.1 // rgap // 6 // Cross Hyb Matching Probes /// BGIOSGA007585-TA // bgi_ris // 6 // Cross Hyb Matching Probes /// Os02t0161300-01 // rapdb // 6 // Cross Hyb Matching Probes /// NM_001052512 // refseq // 6 // Cross Hyb Matching Probes
LOC_Os01g69279	Os01g0922000	Os.53512.1.S1_at	2.10659	4.2983	LOC_Os01g69279.2 // rgap // 8 // Cross Hyb Matching Probes
LOC_Os03g52794	Os03g0738100	OsAffx.13472.1.S1_at	2.10881	0.461409	---
LOC_Os05g51380	Os05g0591500	Os.38282.1.S1_at	2.10881	0	LOC_Os05g51380.2 // rgap // 8 // Cross Hyb Matching Probes
LOC_Os03g06910	Os03g0165100	OsAffx.24999.1.S1_at	2.11909	2.04989	---
LOC_Os01g29230	Os01g0388566	OsAffx.22743.1.S1_x_at	2.12811	0	BGIOSGA003581-TA // bgi_ris // 2 // Cross Hyb Matching Probes
LOC_Os05g30790	Os05g0371100	OsAffx.27090.1.S1_at	2.12947	2.22001	---
LOC_Os04g41510	---	OsAffx.26416.1.S1_at	2.151	2.04989	---
LOC_Os10g04050	Os10g0130500	Os.27408.1.S1_at	2.151	0.461409	---
LOC_Os01g56640	Os01g0773200	Os.52837.1.S1_x_at	2.15332	0	LOC_Os01g56640.3 // rgap // 7 // Cross Hyb Matching Probes /// LOC_Os01g56640.1 // rgap // 7 // Cross Hyb Matching Probes /// BGIOSGA000730-TA // bgi_ris // 6 // Cross Hyb Matching Probes /// NM_001050934 // refseq // 7 // Cross Hyb Matching Probes
LOC_Os02g58560	Os02g0832500	Os.38768.1.A1_s_at	2.15471	0	---
LOC_Os10g17630	Os10g0323000	Os.49402.1.S1_at	2.16826	4.73122	LOC_Os10g17630.1 // rgap // 8 // Cross Hyb Matching Probes /// BGIOSGA032688-TA // bgi_ris // 8 // Cross Hyb Matching Probes
LOC_Os01g68104	Os01g0909100	OsAffx.2432.1.S1_at	2.17202	0	LOC_Os01g68104.1 // rgap // 6 // Cross Hyb Matching Probes /// BGIOSGA005017-TA // bgi_ris // 6 // Cross Hyb Matching Probes /// Os01t0909100-01 // rapdb // 6 // Cross Hyb Matching Probes
LOC_Os11g48090	Os11g0708600	Os.19577.1.S1_at	2.18675	0	---
LOC_Os09g21689	Os09g0385300	Os.14913.2.S1_x_at	2.19058	2.04989	---
LOC_Os07g45210	Os07g0646400	Os.50051.1.S1_at	2.19443	4.2983	---
LOC_Os03g24910	Os03g0363950	OsAffx.3315.1.S1_s_at	2.19684	3.23687	---
LOC_Os07g08050	Os07g0177100	Os.52983.1.S1_x_at	2.20216	0	---
LOC_Os07g48780	Os07g0687200	Os.51736.1.S1_at	2.20653	0	---
LOC_Os01g72090	Os01g0949400	OsAffx.2460.1.S1_x_at	2.20799	3.23687	Os01t0949400-02 // rapdb // 7 // Cross Hyb Matching Probes
LOC_Os01g67580	Os01g0902100	Os.33212.2.S1_at	2.20946	0	Os01t0902100-00 // rapdb // 3 // Cross Hyb Matching Probes
LOC_Os02g24134	Os02g0437800	Os.6798.1.S1_at	2.21043	0.95801	LOC_Os02g24134.3 // rgap // 4 // Cross Hyb Matching Probes
LOC_Os03g07220	Os03g0168400	OsAffx.25003.1.S1_at	2.21141	0	---
LOC_Os03g35340	---	Os.20811.2.S1_s_at	2.21337	0	---
LOC_Os05g12300	Os05g0214100	Os.26561.1.S1_at	2.21729	2.22001	LOC_Os06g25500.1 // rgap // 2 // Cross Hyb Matching Probes
LOC_Os10g33874	Os10g0479200	Os.46665.1.S1_at	2.2237	0	---
LOC_Os04g51390	Os04g0603000	OsAffx.14365.1.S1_at	2.22568	2.22001	LOC_Os04g51390.1 // rgap // 2 // Cross Hyb Matching Probes /// BGIOSGA017060-TA // bgi_ris // 1 // Cross Hyb Matching Probes /// NM_001187150 // refseq // 2 // Cross Hyb Matching Probes
LOC_Os01g56350	Os01g0769900	Os.26864.2.S1_x_at	2.22866	2.85803	---
LOC_Os03g19570	Os03g0308900	Os.7345.1.S1_x_at	2.22916	4.03107	---
LOC_Os01g57280	Os01g0781200 /// Os01g0781401	Os.35231.1.S1_at	2.23115	2.03554	LOC_Os01g57340.1 // rgap // 2 // Cross Hyb Matching Probes /// BGIOSGA004576-TA // bgi_ris // 1 // Cross Hyb Matching Probes /// Os01t0782100-00 // rapdb // 2 // Cross Hyb Matching Probes /// NM_001185663 // refseq // 2 // Cross Hyb Matching Probes
LOC_Os02g54930	---	OsAffx.12647.1.S1_at	2.23714	2.55951	BGIOSGA009186-TA // bgi_ris // 4 // Cross Hyb Matching Probes /// NM_001186161 // refseq // 2 // Cross Hyb Matching Probes
LOC_Os02g45490	Os02g0677800	Os.49132.1.S1_at	2.25632	2.038	NM_001186247 // refseq // 4 // Cross Hyb Matching Probes
LOC_Os07g48520	---	Os.23964.1.S1_at	2.26552	2.038	---
LOC_Os08g16780	---	OsAffx.29239.1.S1_at	2.28258	4.73122	---
LOC_Os03g14260	Os03g0246800	Os.10527.1.S1_a_at	2.29148	4.03107	---
LOC_Os11g08980	Os11g0195100	OsAffx.18754.1.S1_at	2.29779	0.461409	---
LOC_Os10g27300	Os10g0412800	Os.49255.1.S1_at	2.31911	0	BGIOSGA032899-TA // bgi_ris // 1 // Cross Hyb Matching Probes
LOC_Os01g05500	Os01g0148000	Os.46048.1.S1_x_at	2.32612	2.22001	---
LOC_Os02g40410	Os02g0617100	OsAffx.24660.1.S1_x_at	2.34577	1.28278	---
LOC_Os02g40090	---	Os.34876.1.S1_at	2.35793	0	---
LOC_Os01g58459	---	Os.7853.1.S1_at	2.36574	2.03554	LOC_Os01g58459.1 // rgap // 3 // Cross Hyb Matching Probes
LOC_Os09g39130	Os09g0564800	Os.21363.1.S1_at	2.39349	4.62927	LOC_Os08g34850.1 // rgap // 1 // Cross Hyb Matching Probes /// Os08t0448900-00 // rapdb // 1 // Cross Hyb Matching Probes /// NM_001188673 // refseq // 1 // Cross Hyb Matching Probes
LOC_Os03g21964	Os03g0338200	Os.52651.1.A1_at	2.39464	0	---
LOC_Os10g29650	Os10g0432200	Os.46786.1.S1_x_at	2.39808	0	---
LOC_Os04g24294	---	Os.49244.1.S1_at	2.40269	2.03554	LOC_Os04g24294.1 // rgap // 2 // Cross Hyb Matching Probes
LOC_Os03g11380	Os03g0212400	OsAffx.25055.1.S1_at	2.44978	0	---
LOC_Os01g13350	Os01g0234800	OsAffx.23224.1.S1_at	2.44978	2.03554	---
LOC_Os05g06510	Os05g0157300	Os.19268.1.S1_at	2.45942	2.03554	BGIOSGA018772-TA // bgi_ris // 2 // Cross Hyb Matching Probes
LOC_Os06g40609	Os06g0608401	Os.52495.1.S1_at	2.4667	3.5483	Os03t0170200-01 // rapdb // 5 // Cross Hyb Matching Probes
LOC_Os06g32730	---	OsAffx.27905.1.S1_at	2.47036	0.95801	---
LOC_Os04g40340	Os04g0479700	Os.52304.1.S1_at	2.47525	3.23687	BGIOSGA013049-TA // bgi_ris // 1 // Cross Hyb Matching Probes
LOC_Os06g29460	Os06g0490000	Os.54531.1.S1_at	2.48818	0.95801	LOC_Os06g29460.2 // rgap // 6 // Cross Hyb Matching Probes
LOC_Os01g73514	Os01g0966000	Os.20353.1.S2_at	2.52908	3.23687	---
LOC_Os01g40820	Os01g0590700	Os.8317.2.S1_x_at	2.53743	2.55951	---
LOC_Os07g08729	Os07g0184900	Os.51984.1.S2_at	2.55102	3.23687	---
LOC_Os04g10420	Os04g0183100	Os.54559.1.S1_at	2.56805	0	---
LOC_Os10g29240	Os10g0427900	Os.35837.2.S1_x_at	2.57268	3.23687	LOC_Os07g23810.4 // rgap // 3 // Cross Hyb Matching Probes /// LOC_Os07g23810.2 // rgap // 3 // Cross Hyb Matching Probes /// LOC_Os07g23810.1 // rgap // 1 // Cross Hyb Matching Probes /// NM_001066014 // refseq // 2 // Cross Hyb Matching Probes
LOC_Os03g28190	Os03g0400200	OsAffx.13093.1.S1_x_at	2.62261	1.03553	BGIOSGA010575-TA // bgi_ris // 4 // Cross Hyb Matching Probes
LOC_Os05g10590	Os05g0194000	Os.52472.1.S1_at	2.70051	0.845198	---
LOC_Os01g08630	Os01g0181900	OsAffx.21914.1.S1_at	2.71518	4.83657	---
LOC_Os03g24890	Os03g0363800	OsAffx.25215.1.S1_at	2.75482	3.23687	LOC_Os03g24890.1 // rgap // 2 // Cross Hyb Matching Probes /// Os03t0363800-01 // rapdb // 2 // Cross Hyb Matching Probes /// NM_001056703 // refseq // 2 // Cross Hyb Matching Probes
LOC_Os01g02890	Os01g0118300	Os.52233.1.S1_at	2.83447	3.5483	BGIOSGA002655-TA // bgi_ris // 7 // Cross Hyb Matching Probes
LOC_Os10g38850	Os10g0532100	Os.52167.1.S1_x_at	2.86697	0	---
LOC_Os04g43770	Os04g0518200	Os.24233.2.S1_at	2.91545	0.845198	NM_001188410 // refseq // 3 // Cross Hyb Matching Probes
LOC_Os10g28020	Os10g0415600	Os.28089.1.S1_at	2.97619	4.2983	---
LOC_Os08g39330	Os08g0503000	Os.26088.1.A1_x_at	2.9967	2.04989	---
LOC_Os01g35930	Os01g0541000	Os.38208.1.S1_at	3.06654	2.85803	---
LOC_Os11g41410	Os11g0632200	Os.6083.1.S1_at	3.12695	0	---
LOC_Os09g31031	Os09g0483400	OsAffx.30103.3.S1_at	3.33	2.03554	---
LOC_Os05g34770	Os05g0420600	OsAffx.27166.1.S1_at	3.42349	3.23687	---
LOC_Os09g20390	Os09g0369400	OsAffx.17798.1.S1_at	3.5524	2.22001	LOC_Os09g20390.1 // rgap // 1 // Cross Hyb Matching Probes /// LOC_Os09g20390.3 // rgap // 1 // Cross Hyb Matching Probes
LOC_Os08g31030	Os08g0401500	Os.48724.1.S1_at	3.57143	0.95801	BGIOSGA027014-TA // bgi_ris // 8 // Cross Hyb Matching Probes /// Os08t0401500-01 // rapdb // 8 // Cross Hyb Matching Probes
LOC_Os03g16718	---	OsAffx.3253.1.S1_at	3.59454	0	BGIOSGA011011-TA // bgi_ris // 5 // Cross Hyb Matching Probes /// BGIOSGA011013-TA // bgi_ris // 7 // Cross Hyb Matching Probes
